# Supplementary material for: Temozolomide-Induced RNA Interactome Uncovers Novel LncRNA Regulatory Loops in Glioblastoma
Source: Cancers (Basel). 2020 Sep 10;12(9):2583. doi: 10.3390/cancers12092583 (PMC7563839; doi:10.3390/cancers12092583)
Supplement: Supplementary file 1 [file cancers-12-02583-s001.zip]

Archive with 7 entries (7 files):
- Suppl Data5. Motif_summary.xlsx
- Suppl Data4.Degree in subnetwork.xlsx
- Supplementary Data1. All Expression data.xlsx
- Suppl Data6-Expression correlation calculation.xlsx
- Suppl Data2. Differential Expression CTL vs TMZ.xlsx
- Suppl Data3-Regulatory_background_network.TXT
- cancers-887040 suppl final.docx
