# Supplementary material for: Temozolomide-Induced RNA Interactome Uncovers Novel LncRNA Regulatory Loops in Glioblastoma
Source: Cancers (Basel). 2020 Sep 10;12(9):2583. doi: 10.3390/cancers12092583 (PMC7563839; doi:10.3390/cancers12092583)
Supplement: Supplementary file 1 [file cancers-12-02583-s001.zip › Suppl Data5. Motif_summary.xlsx]

## Sheet: NCH601
miRNA mediated FFLs										TF mediated FFLs											miRNA-TF feedback loop
miRNA	TF	common_targets			molecule	interaction	molecule			TF	miRNA	common_targets			molecule	interaction	molecule				miRNA	TF	common_targets			molecule	interaction	molecule
hsa-let-7e-5p	6938	581			miRNA	regulate	TF			4609	hsa-miR-19b-3p	317			TF	regulate	miRNA				hsa-miR-19a-3p	6938	317			miRNA	regulate	TF
hsa-let-7e-5p	4609	581			miRNA	regulate	common_targets			4609	hsa-miR-19a-3p	317			TF	regulate	common_targets				hsa-miR-19b-3p	6938	317			TF	regulate	miRNA
hsa-let-7e-5p	7020	581	TF		TF	regulate	common_targets			23462	hsa-miR-19b-3p	317			miRNA	regulate	common_targets				hsa-miR-149-5p	4609	467			miRNA	regulate	common_targets
hsa-let-7e-5p	6938	760	TF							23462	hsa-miR-19a-3p	317									hsa-let-7e-5p	4609	581			TF	regulate	common_targets
hsa-let-7e-5p	7020	760								6938	hsa-miR-19b-3p	317									hsa-miR-19a-3p	6938	740
hsa-let-7e-5p	4609	862								6938	hsa-miR-19a-3p	317									hsa-miR-19b-3p	6938	740
hsa-let-7e-5p	6938	900								7020	hsa-miR-19b-3p	317									hsa-miR-149-5p	4609	740
hsa-let-7e-5p	4609	900								7020	hsa-miR-19a-3p	317									hsa-let-7e-5p	4609	862
hsa-let-7e-5p	6938	1026								2959	hsa-miR-19b-3p	317									hsa-let-7e-5p	4609	900
hsa-let-7e-5p	4609	1026								2959	hsa-miR-19a-3p	317									hsa-miR-149-5p	4609	1026
hsa-let-7e-5p	7020	1026								4609	hsa-miR-149-5p	467									hsa-let-7e-5p	4609	1026
hsa-let-7e-5p	6938	1820								23462	hsa-miR-34a-5p	467									hsa-miR-19a-3p	6938	1647
hsa-let-7e-5p	4609	1820								6938	hsa-miR-34a-5p	467									hsa-miR-19b-3p	6938	1647
hsa-let-7e-5p	7020	1820								4609	hsa-let-7e-5p	581									hsa-let-7e-5p	4609	1820
hsa-let-7e-5p	6938	3090								23462	hsa-let-7e-5p	581									hsa-miR-19a-3p	6938	1958
hsa-let-7e-5p	4609	3090								6938	hsa-miR-124-3p	581									hsa-miR-19b-3p	6938	1958
hsa-let-7e-5p	6938	4091								4609	hsa-miR-19b-3p	740									hsa-miR-19a-3p	6938	3090
hsa-let-7e-5p	4609	4091								4609	hsa-miR-19a-3p	740									hsa-miR-19a-3p	1958	3090
hsa-let-7e-5p	7020	4091								4609	hsa-miR-149-5p	740									hsa-miR-19b-3p	1958	3090
hsa-let-7e-5p	6938	4609								23462	hsa-miR-19b-3p	740									hsa-miR-19b-3p	6938	3090
hsa-let-7e-5p	7020	4609								23462	hsa-miR-19a-3p	740									hsa-let-7e-5p	4609	3090
hsa-let-7e-5p	6938	5111								6938	hsa-miR-19b-3p	740									hsa-miR-19a-3p	6938	3337
hsa-let-7e-5p	4609	5111								6938	hsa-miR-19a-3p	740									hsa-miR-19b-3p	6938	3337
hsa-let-7e-5p	4609	6938								7020	hsa-miR-19b-3p	740									hsa-let-7e-5p	4609	4091
hsa-let-7e-5p	6938	7020								7020	hsa-miR-149-5p	740									hsa-miR-149-5p	4609	4277
hsa-let-7e-5p	4609	7020								7020	hsa-miR-19a-3p	740									hsa-miR-19a-3p	6938	4792
hsa-let-7e-5p	6938	7071								2959	hsa-miR-19b-3p	740									hsa-miR-19b-3p	6938	4792
hsa-let-7e-5p	4609	7071								2959	hsa-miR-19a-3p	740									hsa-let-7e-5p	4609	5111
hsa-let-7e-5p	7020	7071	TF							4609	hsa-let-7e-5p	862									hsa-miR-19a-3p	6938	6382
hsa-let-7e-5p	6938	9444	TF							4609	hsa-let-7e-5p	900									hsa-miR-19b-3p	6938	6382
hsa-let-7e-5p	4609	9444	TF							23462	hsa-let-7e-5p	900									hsa-miR-19a-3p	6938	6653
hsa-let-7e-5p	4609	10395	TF							6938	hsa-miR-874-3p	900									hsa-miR-19b-3p	6938	6653
hsa-let-7e-5p	7020	11096								4609	hsa-let-7e-5p	1026									hsa-let-7e-5p	4609	6938
hsa-let-7e-5p	6938	26031								4609	hsa-miR-149-5p	1026									hsa-let-7e-5p	4609	7020
hsa-let-7e-5p	4609	26031								23462	hsa-let-7e-5p	1026									hsa-miR-19a-3p	6938	7071
hsa-let-7e-5p	7020	26031								6938	hsa-miR-124-3p	1026									hsa-miR-19a-3p	1958	7071
hsa-let-7e-5p	6938	26263								7020	hsa-miR-149-5p	1026									hsa-miR-19b-3p	1958	7071
hsa-let-7e-5p	4609	26263								6938	hsa-miR-124-3p	1153									hsa-miR-19b-3p	6938	7071
hsa-let-7e-5p	7020	26263								4609	hsa-miR-19b-3p	1647									hsa-let-7e-5p	4609	7071
hsa-let-7e-5p	6938	51499								4609	hsa-miR-19a-3p	1647									hsa-miR-19a-3p	6938	8507
hsa-let-7e-5p	4609	51499								23462	hsa-miR-19b-3p	1647									hsa-miR-19b-3p	6938	8507
hsa-let-7e-5p	4609	55137								23462	hsa-miR-19a-3p	1647									hsa-miR-19a-3p	6938	9021
hsa-let-7e-5p	6938	55207								6938	hsa-miR-19b-3p	1647									hsa-miR-19b-3p	6938	9021
hsa-let-7e-5p	4609	55207								6938	hsa-miR-19a-3p	1647									hsa-miR-19a-3p	6938	9444
hsa-let-7e-5p	7020	55207								7020	hsa-miR-19b-3p	1647									hsa-miR-19a-3p	1958	9444
hsa-let-7e-5p	6938	55544								7020	hsa-miR-19a-3p	1647									hsa-miR-19b-3p	1958	9444
hsa-let-7e-5p	4609	55544								2959	hsa-miR-19b-3p	1647									hsa-miR-19b-3p	6938	9444
hsa-let-7e-5p	7020	55544								2959	hsa-miR-19a-3p	1647									hsa-let-7e-5p	4609	9444
hsa-let-7e-5p	6938	55959								4609	hsa-let-7e-5p	1820									hsa-let-7e-5p	4609	10395
hsa-let-7e-5p	7020	55959								23462	hsa-let-7e-5p	1820									hsa-miR-19a-3p	6938	10769
hsa-let-7e-5p	4609	57509								23462	hsa-miR-324-5p	1836									hsa-miR-19b-3p	6938	10769
hsa-let-7e-5p	7020	57509								4609	hsa-miR-19b-3p	1958									hsa-miR-19a-3p	6938	22936
hsa-let-7e-5p	6938	57763								4609	hsa-miR-19a-3p	1958									hsa-miR-19b-3p	6938	22936
hsa-let-7e-5p	4609	57763								23462	hsa-miR-19b-3p	1958									hsa-miR-19a-3p	6938	23022
hsa-let-7e-5p	7020	57763								23462	hsa-miR-19a-3p	1958									hsa-miR-19b-3p	6938	23022
hsa-let-7e-5p	6938	64393								6938	hsa-miR-19b-3p	1958									hsa-miR-19a-3p	6938	23116
hsa-let-7e-5p	4609	64393	TF							6938	hsa-miR-19a-3p	1958									hsa-miR-19b-3p	6938	23116
hsa-let-7e-5p	6938	64782	TF							6938	hsa-miR-124-3p	1958									hsa-miR-19a-3p	6938	23179
hsa-let-7e-5p	4609	64782	TF							2959	hsa-miR-19b-3p	1958									hsa-miR-19a-3p	1958	23179
hsa-let-7e-5p	6938	79731	TF							2959	hsa-miR-19a-3p	1958									hsa-miR-19b-3p	1958	23179
hsa-let-7e-5p	4609	79731								23462	hsa-miR-19b-3p	2487									hsa-miR-19b-3p	6938	23179
hsa-let-7e-5p	6938	79817								23462	hsa-miR-19a-3p	2487									hsa-miR-19a-3p	1958	23493
hsa-let-7e-5p	4609	79817								4609	hsa-let-7e-5p	3090									hsa-miR-19b-3p	1958	23493
hsa-let-7e-5p	4609	91947								4609	hsa-miR-19b-3p	3090									hsa-let-7e-5p	4609	26031
hsa-let-7e-5p	6938	132864								4609	hsa-miR-19a-3p	3090									hsa-let-7e-5p	4609	26263
hsa-let-7e-5p	4609	132864								23462	hsa-let-7e-5p	3090									hsa-miR-19a-3p	6938	50484
hsa-let-7e-5p	7020	132864								23462	hsa-miR-19b-3p	3090									hsa-miR-19b-3p	6938	50484
hsa-let-7e-5p	6938	282991								23462	hsa-miR-19a-3p	3090									hsa-miR-19a-3p	6938	51330
hsa-let-7e-5p	4609	282991								6938	hsa-miR-19b-3p	3090									hsa-miR-19a-3p	1958	51330
hsa-let-7e-5p	6938	283464								6938	hsa-miR-19a-3p	3090									hsa-miR-19b-3p	1958	51330
hsa-let-7e-5p	4609	283464								1958	hsa-miR-19a-3p	3090									hsa-miR-19b-3p	6938	51330
hsa-let-7e-5p	7020	283464								1958	hsa-miR-19b-3p	3090									hsa-miR-149-5p	4609	51330
hsa-let-7e-5p	4609	ENSG00000235545								23462	hsa-miR-34a-5p	3304									hsa-let-7e-5p	4609	51499
hsa-let-7e-5p	6938	ENSG00000236204								6938	hsa-miR-34a-5p	3304									hsa-let-7e-5p	4609	55137
hsa-let-7e-5p	6938	ENSG00000240859								4609	hsa-miR-19b-3p	3337									hsa-miR-19a-3p	6938	55207
hsa-let-7e-5p	4609	ENSG00000240859								4609	hsa-miR-19a-3p	3337									hsa-miR-19a-3p	1958	55207
hsa-miR-124-3p	1958	581								23462	hsa-miR-19b-3p	3337									hsa-miR-19b-3p	1958	55207
hsa-miR-124-3p	1958	1153	TF							23462	hsa-miR-19a-3p	3337									hsa-miR-19b-3p	6938	55207
hsa-miR-124-3p	1958	8878	TF							6938	hsa-miR-19b-3p	3337									hsa-let-7e-5p	4609	55207
hsa-miR-124-3p	1958	9444	TF							6938	hsa-miR-19a-3p	3337									hsa-let-7e-5p	4609	55544
hsa-miR-124-3p	1958	9991	TF							7020	hsa-miR-19b-3p	3337									hsa-miR-19a-3p	6938	55604
hsa-miR-124-3p	1958	10973	TF							7020	hsa-miR-19a-3p	3337									hsa-miR-19b-3p	6938	55604
hsa-miR-124-3p	1958	26355								2959	hsa-miR-19b-3p	3337									hsa-miR-19a-3p	6938	55619
hsa-miR-124-3p	1958	283464								2959	hsa-miR-19a-3p	3337									hsa-miR-19b-3p	6938	55619
hsa-miR-149-5p	4609	467								23462	hsa-miR-34a-5p	3656									hsa-miR-19a-3p	6938	55635
hsa-miR-149-5p	467	740								6938	hsa-miR-34a-5p	3656									hsa-miR-19b-3p	6938	55635
hsa-miR-149-5p	4609	740								6938	hsa-miR-124-3p	3659									hsa-miR-149-5p	4609	57509
hsa-miR-149-5p	4609	1026								4609	hsa-miR-19b-3p	3673									hsa-let-7e-5p	4609	57509
hsa-miR-149-5p	4609	4277								4609	hsa-miR-19a-3p	3673									hsa-miR-19a-3p	6938	57698
hsa-miR-149-5p	4609	51330								23462	hsa-miR-19b-3p	3673									hsa-miR-19b-3p	6938	57698
hsa-miR-149-5p	4609	57509								23462	hsa-miR-19a-3p	3673									hsa-let-7e-5p	4609	57763
hsa-miR-19a-3p	6938	317								7020	hsa-miR-19b-3p	3673									hsa-miR-19a-3p	6938	64393
hsa-miR-19a-3p	6938	740								7020	hsa-miR-19a-3p	3673									hsa-miR-19b-3p	6938	64393
hsa-miR-19a-3p	6938	1647								2959	hsa-miR-19b-3p	3673									hsa-let-7e-5p	4609	64393
hsa-miR-19a-3p	6938	1958								2959	hsa-miR-19a-3p	3673									hsa-let-7e-5p	4609	64782
hsa-miR-19a-3p	6938	3090								23462	hsa-miR-19b-3p	3976									hsa-let-7e-5p	4609	79731
hsa-miR-19a-3p	1958	3090								23462	hsa-miR-19a-3p	3976									hsa-miR-19a-3p	6938	79733
hsa-miR-19a-3p	6938	3337								6938	hsa-miR-124-3p	4000									hsa-miR-19b-3p	6938	79733
hsa-miR-19a-3p	6938	4792								4609	hsa-let-7e-5p	4091									hsa-let-7e-5p	4609	79817
hsa-miR-19a-3p	6938	6382								23462	hsa-let-7e-5p	4091									hsa-miR-19a-3p	6938	81846
hsa-miR-19a-3p	6938	6653								23462	hsa-miR-3118	4091									hsa-miR-19b-3p	6938	81846
hsa-miR-19a-3p	6938	7071								6938	hsa-miR-34a-5p	4254									hsa-miR-19a-3p	6938	84280
hsa-miR-19a-3p	1958	7071								4609	hsa-miR-149-5p	4277									hsa-miR-19b-3p	6938	84280
hsa-miR-19a-3p	6938	8507								6938	hsa-miR-30a-3p	4277									hsa-miR-19a-3p	6938	91584
hsa-miR-19a-3p	6938	9021								7020	hsa-miR-149-5p	4277									hsa-miR-19b-3p	6938	91584
hsa-miR-19a-3p	6938	9444								7020	hsa-miR-30a-3p	4277									hsa-miR-19a-3p	1958	91947
hsa-miR-19a-3p	1958	9444								23462	hsa-let-7e-5p	4609									hsa-miR-19b-3p	1958	91947
hsa-miR-19a-3p	6938	10769								23462	hsa-miR-34a-5p	4609									hsa-let-7e-5p	4609	91947
hsa-miR-19a-3p	6938	22936								6938	hsa-miR-34a-5p	4609									hsa-miR-19a-3p	6938	92370
hsa-miR-19a-3p	6938	23022								7020	hsa-miR-149-5p	4609									hsa-miR-19b-3p	6938	92370
hsa-miR-19a-3p	6938	23116								6938	hsa-miR-30a-3p	4616									hsa-miR-19a-3p	6938	121268
hsa-miR-19a-3p	6938	23179								6938	hsa-miR-30a-3p	4758									hsa-miR-19b-3p	6938	121268
hsa-miR-19a-3p	1958	23179								7020	hsa-miR-30a-3p	4758									hsa-miR-19a-3p	6938	122786
hsa-miR-19a-3p	1958	23493								4609	hsa-miR-19b-3p	4792									hsa-miR-19b-3p	6938	122786
hsa-miR-19a-3p	6938	50484								4609	hsa-miR-19a-3p	4792									hsa-miR-19a-3p	6938	132864
hsa-miR-19a-3p	6938	51330								23462	hsa-miR-34a-5p	4792									hsa-miR-19b-3p	6938	132864
hsa-miR-19a-3p	1958	51330								23462	hsa-miR-19b-3p	4792									hsa-let-7e-5p	4609	132864
hsa-miR-19a-3p	6938	55207								23462	hsa-miR-19a-3p	4792									hsa-miR-19a-3p	6938	144455
hsa-miR-19a-3p	1958	55207								6938	hsa-miR-19b-3p	4792									hsa-miR-19a-3p	6938	254887
hsa-miR-19a-3p	6938	55604								6938	hsa-miR-19a-3p	4792									hsa-miR-19b-3p	6938	254887
hsa-miR-19a-3p	6938	55619								6938	hsa-miR-34a-5p	4792									hsa-let-7e-5p	4609	282991
hsa-miR-19a-3p	6938	55635								4609	hsa-let-7e-5p	5111									hsa-let-7e-5p	4609	283464
hsa-miR-19a-3p	6938	57698								23462	hsa-let-7e-5p	5111									hsa-miR-19a-3p	6938	ENSG00000233237
hsa-miR-19a-3p	6938	64393								4609	hsa-miR-19b-3p	6382									hsa-miR-19b-3p	6938	ENSG00000233237
hsa-miR-19a-3p	6938	79733								4609	hsa-miR-19a-3p	6382									hsa-let-7e-5p	4609	ENSG00000235545
hsa-miR-19a-3p	6938	81846								23462	hsa-miR-34a-5p	6382									hsa-miR-19a-3p	6938	ENSG00000236204
hsa-miR-19a-3p	6938	84280								23462	hsa-miR-19b-3p	6382									hsa-miR-19b-3p	6938	ENSG00000236204
hsa-miR-19a-3p	6938	91584								23462	hsa-miR-19a-3p	6382									hsa-miR-19a-3p	6938	ENSG00000240859
hsa-miR-19a-3p	1958	91947								6938	hsa-miR-19b-3p	6382									hsa-miR-19b-3p	6938	ENSG00000240859
hsa-miR-19a-3p	6938	92370								6938	hsa-miR-19a-3p	6382									hsa-let-7e-5p	4609	ENSG00000240859
hsa-miR-19a-3p	6938	121268								6938	hsa-miR-34a-5p	6382									hsa-miR-19a-3p	6938	ENSG00000242474
hsa-miR-19a-3p	6938	122786								4609	hsa-miR-19b-3p	6653									hsa-miR-19b-3p	6938	ENSG00000242474
hsa-miR-19a-3p	6938	132864								4609	hsa-miR-19a-3p	6653									hsa-miR-19a-3p	6938	ENSG00000245651
hsa-miR-19a-3p	6938	144455								23462	hsa-miR-19b-3p	6653									hsa-miR-19b-3p	6938	ENSG00000245651
hsa-miR-19a-3p	6938	254887								23462	hsa-miR-19a-3p	6653									hsa-miR-19a-3p	6938	ENSG00000247157
hsa-miR-19a-3p	6938	ENSG00000233237								6938	hsa-miR-19b-3p	6653									hsa-miR-19b-3p	6938	ENSG00000247157
hsa-miR-19a-3p	6938	ENSG00000236204								6938	hsa-miR-19a-3p	6653
hsa-miR-19a-3p	6938	ENSG00000240859								6938	hsa-miR-124-3p	6653
hsa-miR-19a-3p	6938	ENSG00000242474								4609	hsa-miR-19b-3p	6695
hsa-miR-19a-3p	6938	ENSG00000245651								4609	hsa-miR-19a-3p	6695
hsa-miR-19a-3p	6938	ENSG00000247157								4609	hsa-let-7e-5p	6938
hsa-miR-19b-3p	6938	317								4609	hsa-miR-19b-3p	6938
hsa-miR-19b-3p	6938	740								4609	hsa-miR-19a-3p	6938
hsa-miR-19b-3p	6938	1647								23462	hsa-let-7e-5p	6938
hsa-miR-19b-3p	6938	1958								23462	hsa-miR-19b-3p	6938
hsa-miR-19b-3p	1958	3090								23462	hsa-miR-19a-3p	6938
hsa-miR-19b-3p	6938	3090								2959	hsa-miR-19b-3p	6938
hsa-miR-19b-3p	6938	3337								2959	hsa-miR-19a-3p	6938
hsa-miR-19b-3p	6938	4792								4609	hsa-let-7e-5p	7020
hsa-miR-19b-3p	6938	6382								6938	hsa-miR-34a-5p	7020
hsa-miR-19b-3p	6938	6653								4609	hsa-let-7e-5p	7071
hsa-miR-19b-3p	1958	7071								4609	hsa-miR-19b-3p	7071
hsa-miR-19b-3p	6938	7071								4609	hsa-miR-19a-3p	7071
hsa-miR-19b-3p	6938	8507								23462	hsa-let-7e-5p	7071
hsa-miR-19b-3p	6938	9021								23462	hsa-miR-34a-5p	7071
hsa-miR-19b-3p	1958	9444								23462	hsa-miR-19b-3p	7071
hsa-miR-19b-3p	6938	9444								23462	hsa-miR-19a-3p	7071
hsa-miR-19b-3p	6938	10769								6938	hsa-miR-19b-3p	7071
hsa-miR-19b-3p	6938	22936								6938	hsa-miR-19a-3p	7071
hsa-miR-19b-3p	6938	23022								6938	hsa-miR-34a-5p	7071
hsa-miR-19b-3p	6938	23116								7020	hsa-miR-19b-3p	7071
hsa-miR-19b-3p	1958	23179								7020	hsa-miR-19a-3p	7071
hsa-miR-19b-3p	6938	23179								2959	hsa-miR-19b-3p	7071
hsa-miR-19b-3p	1958	23493								2959	hsa-miR-19a-3p	7071
hsa-miR-19b-3p	6938	50484								1958	hsa-miR-19a-3p	7071
hsa-miR-19b-3p	1958	51330								1958	hsa-miR-19b-3p	7071
hsa-miR-19b-3p	6938	51330								23462	hsa-miR-34a-5p	8061
hsa-miR-19b-3p	1958	55207								6938	hsa-miR-34a-5p	8061
hsa-miR-19b-3p	6938	55207								4609	hsa-miR-425-3p	8140
hsa-miR-19b-3p	6938	55604								23462	hsa-miR-425-3p	8140
hsa-miR-19b-3p	6938	55619								6938	hsa-miR-425-3p	8140
hsa-miR-19b-3p	6938	55635								4609	hsa-miR-19b-3p	8507
hsa-miR-19b-3p	6938	57698								4609	hsa-miR-19a-3p	8507
hsa-miR-19b-3p	6938	64393								23462	hsa-miR-19b-3p	8507
hsa-miR-19b-3p	6938	79733								23462	hsa-miR-19a-3p	8507
hsa-miR-19b-3p	6938	81846								6938	hsa-miR-19b-3p	8507
hsa-miR-19b-3p	6938	84280								6938	hsa-miR-19a-3p	8507
hsa-miR-19b-3p	6938	91584								7020	hsa-miR-19b-3p	8507
hsa-miR-19b-3p	1958	91947								7020	hsa-miR-19a-3p	8507
hsa-miR-19b-3p	6938	92370								23462	hsa-miR-34a-5p	8870
hsa-miR-19b-3p	6938	121268								6938	hsa-miR-34a-5p	8870
hsa-miR-19b-3p	6938	122786								6938	hsa-miR-124-3p	8878
hsa-miR-19b-3p	6938	132864								4609	hsa-miR-19b-3p	9021
hsa-miR-19b-3p	6938	254887								4609	hsa-miR-19a-3p	9021
hsa-miR-19b-3p	6938	ENSG00000233237								23462	hsa-miR-19b-3p	9021
hsa-miR-19b-3p	6938	ENSG00000236204								23462	hsa-miR-19a-3p	9021
hsa-miR-19b-3p	6938	ENSG00000240859								6938	hsa-miR-19b-3p	9021
hsa-miR-19b-3p	6938	ENSG00000242474								6938	hsa-miR-19a-3p	9021
hsa-miR-19b-3p	6938	ENSG00000245651								7020	hsa-miR-19b-3p	9021
hsa-miR-19b-3p	6938	ENSG00000247157								7020	hsa-miR-19a-3p	9021
hsa-miR-34a-5p	4609	467								4609	hsa-let-7e-5p	9444
hsa-miR-34a-5p	7020	2619								4609	hsa-miR-19b-3p	9444
hsa-miR-34a-5p	4609	2619								4609	hsa-miR-19a-3p	9444
hsa-miR-34a-5p	4609	3304								23462	hsa-let-7e-5p	9444
hsa-miR-34a-5p	4609	3656								23462	hsa-miR-19b-3p	9444
hsa-miR-34a-5p	7020	4254								23462	hsa-miR-19a-3p	9444
hsa-miR-34a-5p	7020	4609								6938	hsa-miR-19b-3p	9444
hsa-miR-34a-5p	4609	4792								6938	hsa-miR-19a-3p	9444
hsa-miR-34a-5p	4609	6382								6938	hsa-miR-124-3p	9444
hsa-miR-34a-5p	4609	7020								6938	hsa-miR-30a-3p	9444
hsa-miR-34a-5p	7020	7071								1958	hsa-miR-19a-3p	9444
hsa-miR-34a-5p	4609	7071								1958	hsa-miR-19b-3p	9444
hsa-miR-34a-5p	7020	8061								23462	hsa-miR-34a-5p	9538
hsa-miR-34a-5p	4609	8061								6938	hsa-miR-34a-5p	9538
hsa-miR-34a-5p	7020	8870								23462	hsa-let-7e-5p	9543
hsa-miR-34a-5p	4609	8870								23462	hsa-miR-34a-5p	9991
hsa-miR-34a-5p	4609	9538								6938	hsa-miR-34a-5p	9991
hsa-miR-34a-5p	4609	9991								6938	hsa-miR-124-3p	9991
hsa-miR-34a-5p	7020	10397								4609	hsa-let-7e-5p	10395
hsa-miR-34a-5p	4609	10397								4609	hsa-miR-19b-3p	10395
hsa-miR-34a-5p	7020	11096								4609	hsa-miR-19a-3p	10395
hsa-miR-34a-5p	4609	22824								23462	hsa-let-7e-5p	10395
hsa-miR-34a-5p	4609	22936								23462	hsa-miR-19b-3p	10395
hsa-miR-34a-5p	4609	26020								23462	hsa-miR-19a-3p	10395
hsa-miR-34a-5p	467	51499								2959	hsa-miR-19b-3p	10395
hsa-miR-34a-5p	4609	51499								2959	hsa-miR-19a-3p	10395
hsa-miR-34a-5p	4609	51768								23462	hsa-miR-34a-5p	10397
hsa-miR-34a-5p	4609	55137								6938	hsa-miR-34a-5p	10397
hsa-miR-34a-5p	7020	55207								4609	hsa-miR-19b-3p	10769
hsa-miR-34a-5p	4609	55207								4609	hsa-miR-19a-3p	10769
hsa-miR-34a-5p	7020	57509								23462	hsa-miR-19b-3p	10769
hsa-miR-34a-5p	4609	57509								23462	hsa-miR-19a-3p	10769
hsa-miR-34a-5p	7020	80271								6938	hsa-miR-19b-3p	10769
hsa-miR-34a-5p	4609	80271								6938	hsa-miR-19a-3p	10769
hsa-miR-34a-5p	4609	85377								23462	hsa-miR-324-5p	10973
hsa-miR-34a-5p	4609	122553								6938	hsa-miR-124-3p	10973
hsa-miR-34a-5p	7020	132864								2959	hsa-miR-19b-3p	11166
hsa-miR-34a-5p	4609	132864								2959	hsa-miR-19a-3p	11166
hsa-miR-34a-5p	7020	137695								23462	hsa-miR-34a-5p	22824
hsa-miR-34a-5p	4609	137695								6938	hsa-miR-34a-5p	22824
hsa-miR-34a-5p	4609	144455								4609	hsa-miR-19b-3p	22936
hsa-miR-34a-5p	4609	ENSG00000224592								4609	hsa-miR-19a-3p	22936
hsa-miR-34a-5p	4609	ENSG00000225339								23462	hsa-miR-34a-5p	22936
hsa-miR-34a-5p	4609	ENSG00000237298								23462	hsa-miR-19b-3p	22936
hsa-miR-34a-5p	4609	ENSG00000237390								23462	hsa-miR-19a-3p	22936
hsa-miR-34a-5p	4609	ENSG00000237928								6938	hsa-miR-19b-3p	22936
hsa-miR-34a-5p	4609	ENSG00000255129								6938	hsa-miR-19a-3p	22936
hsa-miR-34a-5p	4609	ENSG00000257126								6938	hsa-miR-34a-5p	22936
hsa-miR-34c-5p	6938	760								4609	hsa-miR-19b-3p	23022
hsa-miR-34c-5p	6938	1958								4609	hsa-miR-19a-3p	23022
hsa-miR-34c-5p	4609	1958								6938	hsa-miR-19b-3p	23022
hsa-miR-34c-5p	4609	2619								6938	hsa-miR-19a-3p	23022
hsa-miR-34c-5p	6938	3304								6938	hsa-miR-124-3p	23022
hsa-miR-34c-5p	4609	3304								7020	hsa-miR-19b-3p	23022
hsa-miR-34c-5p	6938	3656								7020	hsa-miR-19a-3p	23022
hsa-miR-34c-5p	4609	3656								4609	hsa-miR-19b-3p	23116
hsa-miR-34c-5p	6938	4000								4609	hsa-miR-19a-3p	23116
hsa-miR-34c-5p	4609	4000								23462	hsa-miR-19b-3p	23116
hsa-miR-34c-5p	6938	4609								23462	hsa-miR-19a-3p	23116
hsa-miR-34c-5p	6938	4792								6938	hsa-miR-19b-3p	23116
hsa-miR-34c-5p	4609	4792								6938	hsa-miR-19a-3p	23116
hsa-miR-34c-5p	6938	5111								2959	hsa-miR-19b-3p	23116
hsa-miR-34c-5p	4609	5111								2959	hsa-miR-19a-3p	23116
hsa-miR-34c-5p	1958	5111								4609	hsa-miR-19b-3p	23179
hsa-miR-34c-5p	6938	6382								4609	hsa-miR-19a-3p	23179
hsa-miR-34c-5p	4609	6382								23462	hsa-miR-19b-3p	23179
hsa-miR-34c-5p	4609	6938								23462	hsa-miR-19a-3p	23179
hsa-miR-34c-5p	6938	7071								6938	hsa-miR-19b-3p	23179
hsa-miR-34c-5p	4609	7071								6938	hsa-miR-19a-3p	23179
hsa-miR-34c-5p	1958	7071								7020	hsa-miR-19b-3p	23179
hsa-miR-34c-5p	6938	8061								7020	hsa-miR-19a-3p	23179
hsa-miR-34c-5p	4609	8061								1958	hsa-miR-19a-3p	23179
hsa-miR-34c-5p	6938	8915								1958	hsa-miR-19b-3p	23179
hsa-miR-34c-5p	4609	8915								6938	hsa-miR-124-3p	23479
hsa-miR-34c-5p	6938	9444								4609	hsa-miR-19b-3p	23493
hsa-miR-34c-5p	4609	9444								4609	hsa-miR-19a-3p	23493
hsa-miR-34c-5p	1958	9444								23462	hsa-miR-19b-3p	23493
hsa-miR-34c-5p	6938	9538								23462	hsa-miR-19a-3p	23493
hsa-miR-34c-5p	4609	9538								7020	hsa-miR-19b-3p	23493
hsa-miR-34c-5p	6938	10397								7020	hsa-miR-19a-3p	23493
hsa-miR-34c-5p	4609	10397								1958	hsa-miR-19a-3p	23493
hsa-miR-34c-5p	6938	22936								1958	hsa-miR-19b-3p	23493
hsa-miR-34c-5p	4609	22936								23462	hsa-let-7e-5p	23654
hsa-miR-34c-5p	6938	27244								23462	hsa-miR-34a-5p	26020
hsa-miR-34c-5p	4609	27244								6938	hsa-miR-34a-5p	26020
hsa-miR-34c-5p	6938	28514								4609	hsa-let-7e-5p	26031
hsa-miR-34c-5p	6938	51768								23462	hsa-let-7e-5p	26031
hsa-miR-34c-5p	4609	51768								6938	hsa-miR-124-3p	26031
hsa-miR-34c-5p	6938	55207								4609	hsa-let-7e-5p	26263
hsa-miR-34c-5p	4609	55207								23462	hsa-let-7e-5p	26263
hsa-miR-34c-5p	1958	55207								6938	hsa-miR-124-3p	26355
hsa-miR-34c-5p	6938	55635								6938	hsa-miR-30a-3p	27244
hsa-miR-34c-5p	4609	55635								7020	hsa-miR-30a-3p	27244
hsa-miR-34c-5p	4609	57509								6938	hsa-miR-34a-5p	28514
hsa-miR-34c-5p	6938	80271								6938	hsa-miR-124-3p	28514
hsa-miR-34c-5p	4609	80271								4609	hsa-miR-19b-3p	50484
hsa-miR-34c-5p	6938	80328								4609	hsa-miR-19a-3p	50484
hsa-miR-34c-5p	6938	122553								23462	hsa-miR-19b-3p	50484
hsa-miR-34c-5p	4609	122553								23462	hsa-miR-19a-3p	50484
hsa-miR-34c-5p	6938	122786								6938	hsa-miR-19b-3p	50484
hsa-miR-34c-5p	4609	122786								6938	hsa-miR-19a-3p	50484
hsa-miR-34c-5p	6938	132864								7020	hsa-miR-19b-3p	50484
hsa-miR-34c-5p	4609	132864								7020	hsa-miR-19a-3p	50484
hsa-miR-34c-5p	6938	144455								4609	hsa-miR-19b-3p	51330
hsa-miR-34c-5p	4609	144455								4609	hsa-miR-19a-3p	51330
hsa-miR-34c-5p	6938	254887								4609	hsa-miR-149-5p	51330
hsa-miR-34c-5p	4609	254887								23462	hsa-miR-19b-3p	51330
hsa-miR-34c-5p	6938	ENSG00000182165								23462	hsa-miR-19a-3p	51330
hsa-miR-34c-5p	4609	ENSG00000224592								6938	hsa-miR-19b-3p	51330
hsa-miR-34c-5p	1958	ENSG00000224592								6938	hsa-miR-19a-3p	51330
hsa-miR-34c-5p	4609	ENSG00000225339								7020	hsa-miR-19b-3p	51330
hsa-miR-34c-5p	6938	ENSG00000237298								7020	hsa-miR-149-5p	51330
hsa-miR-34c-5p	4609	ENSG00000237298								7020	hsa-miR-19a-3p	51330
hsa-miR-34c-5p	4609	ENSG00000237390								2959	hsa-miR-19b-3p	51330
hsa-miR-34c-5p	4609	ENSG00000237928								2959	hsa-miR-19a-3p	51330
hsa-miR-34c-5p	6938	ENSG00000247157								1958	hsa-miR-19a-3p	51330
hsa-miR-34c-5p	4609	ENSG00000255129								1958	hsa-miR-19b-3p	51330
hsa-miR-34c-5p	4609	ENSG00000257126								4609	hsa-let-7e-5p	51499
										23462	hsa-let-7e-5p	51499
										23462	hsa-miR-34a-5p	51499
										6938	hsa-miR-34a-5p	51499
										23462	hsa-miR-34a-5p	51768
										6938	hsa-miR-34a-5p	51768
										6938	hsa-miR-874-3p	55074
										4609	hsa-let-7e-5p	55137
										23462	hsa-let-7e-5p	55137
										23462	hsa-miR-34a-5p	55137
										4609	hsa-let-7e-5p	55207
										4609	hsa-miR-19b-3p	55207
										4609	hsa-miR-19a-3p	55207
										23462	hsa-let-7e-5p	55207
										23462	hsa-miR-34a-5p	55207
										23462	hsa-miR-19b-3p	55207
										23462	hsa-miR-19a-3p	55207
										6938	hsa-miR-19b-3p	55207
										6938	hsa-miR-19a-3p	55207
										6938	hsa-miR-34a-5p	55207
										7020	hsa-miR-19b-3p	55207
										7020	hsa-miR-19a-3p	55207
										1958	hsa-miR-19a-3p	55207
										1958	hsa-miR-19b-3p	55207
										23462	hsa-miR-324-5p	55332
										4609	hsa-let-7e-5p	55544
										23462	hsa-let-7e-5p	55544
										2959	hsa-miR-19b-3p	55553
										2959	hsa-miR-19a-3p	55553
										4609	hsa-miR-19b-3p	55604
										4609	hsa-miR-19a-3p	55604
										6938	hsa-miR-19b-3p	55604
										6938	hsa-miR-19a-3p	55604
										7020	hsa-miR-19b-3p	55604
										7020	hsa-miR-19a-3p	55604
										6938	hsa-miR-19b-3p	55619
										6938	hsa-miR-19a-3p	55619
										4609	hsa-miR-19b-3p	55635
										4609	hsa-miR-19a-3p	55635
										23462	hsa-miR-19b-3p	55635
										23462	hsa-miR-19a-3p	55635
										6938	hsa-miR-19b-3p	55635
										6938	hsa-miR-19a-3p	55635
										6938	hsa-miR-874-3p	55635
										4609	hsa-let-7e-5p	57509
										4609	hsa-miR-19b-3p	57509
										4609	hsa-miR-19a-3p	57509
										4609	hsa-miR-149-5p	57509
										23462	hsa-let-7e-5p	57509
										23462	hsa-miR-34a-5p	57509
										23462	hsa-miR-19b-3p	57509
										23462	hsa-miR-19a-3p	57509
										7020	hsa-miR-19b-3p	57509
										7020	hsa-miR-149-5p	57509
										7020	hsa-miR-19a-3p	57509
										2959	hsa-miR-19b-3p	57509
										2959	hsa-miR-19a-3p	57509
										4609	hsa-miR-19b-3p	57698
										4609	hsa-miR-19a-3p	57698
										23462	hsa-miR-19b-3p	57698
										23462	hsa-miR-19a-3p	57698
										6938	hsa-miR-19b-3p	57698
										6938	hsa-miR-19a-3p	57698
										6938	hsa-miR-874-3p	57698
										7020	hsa-miR-19b-3p	57698
										7020	hsa-miR-19a-3p	57698
										4609	hsa-let-7e-5p	57763
										23462	hsa-let-7e-5p	57763
										4609	hsa-let-7e-5p	64393
										4609	hsa-miR-19b-3p	64393
										4609	hsa-miR-19a-3p	64393
										23462	hsa-let-7e-5p	64393
										23462	hsa-miR-19b-3p	64393
										23462	hsa-miR-19a-3p	64393
										6938	hsa-miR-19b-3p	64393
										6938	hsa-miR-19a-3p	64393
										6938	hsa-miR-124-3p	64393
										4609	hsa-let-7e-5p	64782
										23462	hsa-let-7e-5p	64782
										4609	hsa-let-7e-5p	79731
										23462	hsa-let-7e-5p	79731
										4609	hsa-miR-19b-3p	79733
										4609	hsa-miR-19a-3p	79733
										23462	hsa-miR-19b-3p	79733
										23462	hsa-miR-19a-3p	79733
										6938	hsa-miR-19b-3p	79733
										6938	hsa-miR-19a-3p	79733
										2959	hsa-miR-19b-3p	79733
										2959	hsa-miR-19a-3p	79733
										4609	hsa-let-7e-5p	79817
										23462	hsa-let-7e-5p	79817
										4609	hsa-miR-19b-3p	80031
										4609	hsa-miR-19a-3p	80031
										7020	hsa-miR-19b-3p	80031
										7020	hsa-miR-19a-3p	80031
										23462	hsa-miR-34a-5p	80271
										6938	hsa-miR-34a-5p	80271
										23462	hsa-miR-34a-5p	80328
										6938	hsa-miR-34a-5p	80328
										6938	hsa-miR-124-3p	80328
										4609	hsa-miR-19b-3p	81846
										4609	hsa-miR-19a-3p	81846
										23462	hsa-miR-19b-3p	81846
										23462	hsa-miR-19a-3p	81846
										6938	hsa-miR-19b-3p	81846
										6938	hsa-miR-19a-3p	81846
										7020	hsa-miR-19b-3p	81846
										7020	hsa-miR-19a-3p	81846
										4609	hsa-miR-19b-3p	84280
										4609	hsa-miR-19a-3p	84280
										23462	hsa-miR-19b-3p	84280
										23462	hsa-miR-19a-3p	84280
										6938	hsa-miR-19b-3p	84280
										6938	hsa-miR-19a-3p	84280
										2959	hsa-miR-19b-3p	84280
										2959	hsa-miR-19a-3p	84280
										23462	hsa-miR-34a-5p	85377
										6938	hsa-miR-34a-5p	85377
										6938	hsa-miR-19b-3p	91584
										6938	hsa-miR-19a-3p	91584
										4609	hsa-let-7e-5p	91947
										4609	hsa-miR-19b-3p	91947
										4609	hsa-miR-19a-3p	91947
										23462	hsa-let-7e-5p	91947
										23462	hsa-miR-19b-3p	91947
										23462	hsa-miR-19a-3p	91947
										1958	hsa-miR-19a-3p	91947
										1958	hsa-miR-19b-3p	91947
										4609	hsa-miR-19b-3p	92370
										4609	hsa-miR-19a-3p	92370
										23462	hsa-miR-19b-3p	92370
										23462	hsa-miR-19a-3p	92370
										6938	hsa-miR-19b-3p	92370
										6938	hsa-miR-19a-3p	92370
										4609	hsa-miR-19b-3p	121268
										4609	hsa-miR-19a-3p	121268
										23462	hsa-miR-19b-3p	121268
										23462	hsa-miR-19a-3p	121268
										6938	hsa-miR-19b-3p	121268
										6938	hsa-miR-19a-3p	121268
										6938	hsa-miR-124-3p	121457
										23462	hsa-miR-34a-5p	122553
										6938	hsa-miR-34a-5p	122553
										4609	hsa-miR-19b-3p	122786
										4609	hsa-miR-19a-3p	122786
										23462	hsa-miR-324-5p	122786
										23462	hsa-miR-19b-3p	122786
										23462	hsa-miR-19a-3p	122786
										6938	hsa-miR-19b-3p	122786
										6938	hsa-miR-19a-3p	122786
										7020	hsa-miR-19b-3p	122786
										7020	hsa-miR-19a-3p	122786
										4609	hsa-let-7e-5p	132864
										4609	hsa-miR-19b-3p	132864
										4609	hsa-miR-19a-3p	132864
										23462	hsa-let-7e-5p	132864
										23462	hsa-miR-34a-5p	132864
										23462	hsa-miR-19b-3p	132864
										23462	hsa-miR-19a-3p	132864
										6938	hsa-miR-19b-3p	132864
										6938	hsa-miR-19a-3p	132864
										6938	hsa-miR-34a-5p	132864
										6938	hsa-miR-30a-3p	132864
										7020	hsa-miR-19b-3p	132864
										7020	hsa-miR-19a-3p	132864
										7020	hsa-miR-30a-3p	132864
										23462	hsa-miR-34a-5p	137695
										6938	hsa-miR-34a-5p	137695
										4609	hsa-miR-19a-3p	144455
										23462	hsa-miR-34a-5p	144455
										23462	hsa-miR-19a-3p	144455
										6938	hsa-miR-19a-3p	144455
										6938	hsa-miR-34a-5p	144455
										2959	hsa-miR-19a-3p	144455
										6938	hsa-miR-124-3p	166929
										4609	hsa-miR-19b-3p	254887
										4609	hsa-miR-19a-3p	254887
										6938	hsa-miR-19b-3p	254887
										6938	hsa-miR-19a-3p	254887
										7020	hsa-miR-19b-3p	254887
										7020	hsa-miR-19a-3p	254887
										4609	hsa-miR-425-3p	282991
										4609	hsa-let-7e-5p	282991
										23462	hsa-let-7e-5p	282991
										23462	hsa-miR-425-3p	282991
										6938	hsa-miR-425-3p	282991
										6938	hsa-miR-30a-3p	282991
										4609	hsa-let-7e-5p	283464
										23462	hsa-let-7e-5p	283464
										23462	hsa-miR-324-5p	283464
										6938	hsa-miR-124-3p	283464
										6938	hsa-miR-124-3p	387119
										23462	hsa-miR-19b-3p	730087
										23462	hsa-miR-19a-3p	730087
										2959	hsa-miR-19b-3p	730087
										2959	hsa-miR-19a-3p	730087
										23462	hsa-miR-34a-5p	ENSG00000182165
										6938	hsa-miR-34a-5p	ENSG00000182165
										6938	hsa-miR-124-3p	ENSG00000206028
										4609	hsa-miR-551b-3p	ENSG00000223573
										6938	hsa-miR-551b-3p	ENSG00000223573
										4609	hsa-miR-19b-3p	ENSG00000224294
										4609	hsa-miR-19a-3p	ENSG00000224294
										23462	hsa-miR-19b-3p	ENSG00000231980
										23462	hsa-miR-19a-3p	ENSG00000231980
										6938	hsa-miR-19b-3p	ENSG00000233237
										6938	hsa-miR-19a-3p	ENSG00000233237
										6938	hsa-miR-124-3p	ENSG00000233237
										7020	hsa-miR-19b-3p	ENSG00000233237
										7020	hsa-miR-19a-3p	ENSG00000233237
										4609	hsa-let-7e-5p	ENSG00000235545
										23462	hsa-let-7e-5p	ENSG00000235545
										23462	hsa-let-7e-5p	ENSG00000236204
										23462	hsa-miR-19b-3p	ENSG00000236204
										23462	hsa-miR-19a-3p	ENSG00000236204
										6938	hsa-miR-19b-3p	ENSG00000236204
										6938	hsa-miR-19a-3p	ENSG00000236204
										6938	hsa-miR-124-3p	ENSG00000236204
										23462	hsa-miR-34a-5p	ENSG00000237298
										6938	hsa-miR-34a-5p	ENSG00000237298
										6938	hsa-miR-124-3p	ENSG00000237298
										23462	hsa-miR-34a-5p	ENSG00000237390
										4609	hsa-miR-19b-3p	ENSG00000237928
										4609	hsa-miR-19a-3p	ENSG00000237928
										4609	hsa-let-7e-5p	ENSG00000240859
										4609	hsa-miR-19b-3p	ENSG00000240859
										4609	hsa-miR-19a-3p	ENSG00000240859
										23462	hsa-let-7e-5p	ENSG00000240859
										23462	hsa-miR-19b-3p	ENSG00000240859
										23462	hsa-miR-19a-3p	ENSG00000240859
										6938	hsa-miR-19b-3p	ENSG00000240859
										6938	hsa-miR-19a-3p	ENSG00000240859
										6938	hsa-miR-124-3p	ENSG00000240859
										4609	hsa-miR-19b-3p	ENSG00000242474
										4609	hsa-miR-19a-3p	ENSG00000242474
										23462	hsa-miR-19b-3p	ENSG00000242474
										23462	hsa-miR-19a-3p	ENSG00000242474
										6938	hsa-miR-19b-3p	ENSG00000242474
										6938	hsa-miR-19a-3p	ENSG00000242474
										6938	hsa-miR-19b-3p	ENSG00000245651
										6938	hsa-miR-19a-3p	ENSG00000245651
										6938	hsa-miR-124-3p	ENSG00000245651
										6938	hsa-miR-551b-3p	ENSG00000245651
										6938	hsa-miR-124-3p	ENSG00000246263
										6938	hsa-miR-19b-3p	ENSG00000247157
										6938	hsa-miR-19a-3p	ENSG00000247157
										6938	hsa-miR-34a-5p	ENSG00000247157
										6938	hsa-miR-124-3p	ENSG00000248318
										23462	hsa-let-7e-5p	ENSG00000251095
										23462	hsa-miR-34a-5p	ENSG00000251095
										23462	hsa-miR-34a-5p	ENSG00000255129
										23462	hsa-miR-34a-5p	ENSG00000257126

## Sheet: NCH421
miRNA mediated FFLs											TF mediated FFLs											miRNA-TF feedback loop
miRNA	TF	common_targets			molecule	interaction	molecule				TF	miRNA	common_targets			molecule	interaction	molecule				miRNA	TF	common_targets			molecule	interaction	molecule
hsa-miR-19a-3p	602	1958			miRNA	regulate	TF				602	hsa-miR-34a-5p	2768			TF	regulate	miRNA									miRNA	regulate	TF
hsa-miR-19b-3p	602	1958			miRNA	regulate	common_targets				2353	hsa-miR-19a-3p	1958			TF	regulate	common_targets									TF	regulate	miRNA
					TF	regulate	common_targets				2353	hsa-miR-19b-3p	1958			miRNA	regulate	common_targets									miRNA	regulate	common_targets
																											TF	regulate	common_targets

## Sheet: NCH644
miRNA mediated FFLs											TF mediated FFLs										miRNA-TF feedback loop
miRNA	TF	common_targets			molecule	interaction	molecule			TF	miRNA	common_targets			molecule	interaction	molecule				miRNA	TF	common_targets			molecule	interaction	molecule
					miRNA	regulate	TF			4609	hsa-miR-19a-3p	64093			TF	regulate	miRNA									miRNA	regulate	TF
					miRNA	regulate	common_targets			4609	hsa-miR-19a-3p	9444			TF	regulate	common_targets									TF	regulate	miRNA
					TF	regulate	common_targets								miRNA	regulate	common_targets									miRNA	regulate	common_targets
																										TF	regulate	common_targets
