# Supplementary material for: Temozolomide-Induced RNA Interactome Uncovers Novel LncRNA Regulatory Loops in Glioblastoma
Source: Cancers (Basel). 2020 Sep 10;12(9):2583. doi: 10.3390/cancers12092583 (PMC7563839; doi:10.3390/cancers12092583)
Supplement: Supplementary file 1 [file cancers-12-02583-s001.zip › Suppl Data4.Degree in subnetwork.xlsx]

## Sheet: 100
Name	Indegree	Outdegree
hsa-miR-145-5p	0	21
hsa-miR-34c-5p	0	18
hsa-miR-19a-3p	0	17
hsa-miR-454-3p	0	17
hsa-miR-19b-3p	0	16
hsa-miR-7-5p	0	15
hsa-miR-186-5p	0	14
hsa-miR-140-5p	0	13
hsa-miR-335-5p	0	3
ENSG00000232611	6	0
7128	5	0
6382	5	0
6446	5	0
ENSG00000180769	5	0
5366	4	0
ENSG00000204934	4	0
344148	4	0
144455	4	0
2200	4	0
9021	3	0
ENSG00000205611	3	0
ENSG00000245614	3	0
ENSG00000231154	3	0
ENSG00000236714	3	0
554251	3	0
10769	3	0
ENSG00000261008	3	0
ENSG00000233427	3	0
6385	3	0
ENSG00000224717	3	0
ENSG00000230894	3	0
1026	3	0
ENSG00000260274	2	0
ENSG00000256897	2	0
ENSG00000242474	2	0
3976	2	0
ENSG00000230490	2	0
ENSG00000234129	2	0
ENSG00000248152	2	0
ENSG00000261668	2	0
4616	2	0
ENSG00000261757	2	0
ENSG00000251370	2	0
ENSG00000260892	1	0
166929	1	0
ENSG00000256083	1	0
9516	1	0
ENSG00000253641	1	0
ENSG00000255311	1	0
ENSG00000243321	1	0
ENSG00000174680	1	0
ENSG00000256306	1	0
1839	1	0
57120	1	0
ENSG00000257126	1	0
ENSG00000224592	1	0
10123	1	0
ENSG00000232110	1	0
ENSG00000261188	1	0
5429	1	0
ENSG00000230844	1	0
ENSG00000182165	1	0
ENSG00000236107	1	0
22824	1	0
6092	1	0
ENSG00000178947	1	0
ENSG00000259869	1	0
79807	1	0
51473	1	0
ENSG00000253143	1	0

## Sheet: 601
Name	Indegree	Outdegree
23462	6	391
4609	9	352
6938	8	337
7020	5	191
2959	5	186
hsa-miR-19a-3p	6	78
hsa-miR-19b-3p	6	76
hsa-miR-34a-5p	2	75
hsa-miR-34c-5p	0	74
hsa-miR-124-3p	1	68
1958	9	66
hsa-let-7e-5p	2	65
467	6	22
860	5	16
hsa-miR-149-5p	2	10
hsa-miR-30a-3p	2	9
hsa-miR-324-5p	1	7
hsa-miR-34b-5p	0	7
hsa-miR-486-5p	0	7
hsa-miR-551b-3p	2	7
hsa-miR-99a-5p	0	6
hsa-miR-874-3p	1	4
hsa-miR-425-3p	4	2
hsa-miR-3118	2	1
10076	4	0
10082	2	0
10103	1	0
10133	2	0
10174	3	0
1026	7	0
10395	6	0
10397	6	0
10468	1	0
10544	2	0
10678	3	0
10683	2	0
10715	2	0
10769	5	0
10973	8	0
1102	3	0
11069	2	0
11072	5	0
11096	4	0
11156	5	0
11166	3	0
11248	1	0
113026	4	0
1134	1	0
11346	3	0
115123	4	0
1153	7	0
115572	4	0
116372	2	0
117247	2	0
121268	6	0
121457	6	0
121643	3	0
122553	6	0
122786	8	0
124590	2	0
124602	2	0
124739	3	0
125111	1	0
126068	2	0
1263	5	0
1268	1	0
127544	5	0
127707	2	0
128344	2	0
1286	2	0
129807	1	0
132864	10	0
134147	5	0
136227	1	0
136332	1	0
1364	4	0
137695	6	0
1382	4	0
139728	2	0
140766	2	0
144453	2	0
144455	8	0
145957	2	0
1463	1	0
146433	3	0
146802	2	0
147495	2	0
1475	2	0
147837	2	0
1482	1	0
1515	1	0
152404	2	0
1543	4	0
158326	1	0
158471	2	0
1593	1	0
1606	6	0
161882	3	0
163175	2	0
1643	5	0
1647	7	0
1649	6	0
166614	2	0
166929	3	0
167691	2	0
1730	5	0
18	1	0
1803	1	0
1820	6	0
1836	7	0
1839	4	0
1893	1	0
1907	3	0
1947	1	0
1959	2	0
1960	5	0
196410	2	0
196513	4	0
2	1	0
2042	1	0
2047	1	0
2134	1	0
2155	1	0
2161	1	0
218	4	0
220001	2	0
220441	1	0
221294	4	0
221527	5	0
221935	2	0
2232	5	0
224	4	0
22824	5	0
22936	7	0
22989	1	0
23022	6	0
23026	2	0
23109	3	0
23116	6	0
23179	8	0
23220	2	0
23308	5	0
23479	6	0
23493	6	0
23555	1	0
23632	2	0
23645	4	0
23654	3	0
23657	4	0
23764	4	0
24141	1	0
2487	3	0
249	1	0
254887	6	0
2563	1	0
25816	5	0
25946	2	0
25981	1	0
26020	5	0
26031	7	0
26115	3	0
2619	6	0
2621	3	0
26263	6	0
2632	6	0
26355	7	0
2643	5	0
26509	2	0
26524	7	0
2668	3	0
2669	2	0
2670	3	0
2705	1	0
27113	4	0
27244	8	0
2730	6	0
2788	3	0
282991	6	0
283464	10	0
284207	4	0
28514	6	0
285489	2	0
286	4	0
286343	3	0
2876	4	0
29119	1	0
29128	3	0
29901	3	0
29950	6	0
3009	3	0
301	2	0
3083	3	0
3090	7	0
3162	5	0
317	7	0
3265	6	0
330	5	0
3304	6	0
3337	8	0
3386	3	0
339665	3	0
342892	3	0
3434	2	0
343521	6	0
3487	1	0
348801	6	0
3491	5	0
3628	3	0
3635	2	0
3656	5	0
3659	6	0
3663	2	0
3673	6	0
3675	5	0
3684	1	0
3706	5	0
3709	4	0
374403	6	0
375791	3	0
3766	1	0
3773	1	0
387119	6	0
387496	2	0
388394	1	0
388585	1	0
389362	3	0
389692	4	0
392617	1	0
3976	3	0
3995	4	0
4000	6	0
400506	4	0
4054	3	0
4091	6	0
4092	5	0
4133	2	0
4163	2	0
4242	3	0
4254	4	0
4277	7	0
429	1	0
43	4	0
4435	2	0
4482	4	0
4502	5	0
4522	3	0
4547	6	0
4616	6	0
4625	1	0
4651	4	0
4665	6	0
4758	7	0
4792	8	0
4794	3	0
4807	2	0
482	3	0
4828	1	0
493861	2	0
50484	6	0
5054	4	0
50615	3	0
5069	1	0
50810	3	0
50855	4	0
5100	1	0
51065	5	0
5111	7	0
5116	5	0
51313	1	0
51330	9	0
51499	6	0
5172	1	0
51768	7	0
5228	1	0
5244	2	0
5328	3	0
53349	3	0
5429	5	0
5435	2	0
54491	3	0
54492	2	0
54532	5	0
54762	2	0
54830	3	0
54884	4	0
54897	2	0
55074	6	0
55117	3	0
55137	5	0
55207	10	0
55273	1	0
55332	6	0
55362	3	0
55544	7	0
55553	4	0
55561	6	0
55604	6	0
55619	3	0
55635	7	0
55668	3	0
55959	3	0
5602	1	0
56034	2	0
56899	1	0
56920	2	0
57016	2	0
57103	4	0
57480	1	0
57507	2	0
57509	10	0
57526	3	0
57552	4	0
57556	2	0
57642	1	0
57698	7	0
57763	7	0
57834	1	0
581	8	0
58499	1	0
5889	4	0
59349	6	0
5971	3	0
5997	5	0
6017	1	0
60401	1	0
6051	6	0
6092	2	0
6195	3	0
6236	2	0
627	2	0
6273	5	0
6281	4	0
63027	3	0
6347	1	0
6382	8	0
63827	2	0
6385	4	0
63874	2	0
64065	3	0
64220	2	0
64285	3	0
64393	7	0
644815	4	0
64782	5	0
64787	4	0
64900	3	0
651746	3	0
65217	1	0
653583	1	0
6591	1	0
66004	1	0
6616	3	0
6653	6	0
6674	2	0
6695	3	0
6737	2	0
6776	3	0
688	4	0
7039	4	0
7042	1	0
7071	11	0
7078	2	0
7185	3	0
7262	6	0
729359	2	0
730087	5	0
740	9	0
7421	2	0
7508	5	0
760	4	0
7633	5	0
7779	4	0
7805	4	0
79094	4	0
79412	5	0
79710	3	0
79731	6	0
79733	6	0
79778	5	0
79817	4	0
79933	3	0
80031	4	0
80071	2	0
80149	5	0
80176	4	0
80201	3	0
80271	8	0
80328	5	0
8038	1	0
8061	7	0
80726	4	0
80746	4	0
80820	4	0
8140	4	0
81544	3	0
81846	6	0
8224	1	0
8332	4	0
8335	4	0
8339	4	0
8340	4	0
8343	5	0
8347	5	0
8359	5	0
83667	4	0
83719	3	0
83860	3	0
83959	2	0
84256	3	0
84280	6	0
84284	3	0
84312	4	0
84552	1	0
84645	2	0
84824	2	0
84894	4	0
8493	6	0
8507	6	0
8529	1	0
85377	4	0
85407	2	0
8549	1	0
8612	4	0
862	4	0
8633	1	0
8644	2	0
8671	1	0
8708	1	0
8764	3	0
8795	5	0
8825	1	0
8870	6	0
8878	7	0
8915	5	0
89796	2	0
900	7	0
9021	6	0
91012	6	0
91584	3	0
91947	8	0
92370	5	0
9289	5	0
9314	5	0
9381	2	0
9402	2	0
9423	1	0
9424	4	0
9444	11	0
9465	2	0
9518	4	0
9538	6	0
9540	4	0
9543	2	0
9582	4	0
960	3	0
9610	5	0
970	1	0
9844	3	0
9846	4	0
9863	1	0
9938	3	0
9991	7	0
ENSG00000178947	1	0
ENSG00000182165	4	0
ENSG00000198221	4	0
ENSG00000203688	2	0
ENSG00000204241	3	0
ENSG00000205414	4	0
ENSG00000205682	2	0
ENSG00000206028	4	0
ENSG00000214870	4	0
ENSG00000215424	3	0
ENSG00000223392	1	0
ENSG00000223573	6	0
ENSG00000223764	2	0
ENSG00000223947	2	0
ENSG00000224189	5	0
ENSG00000224294	4	0
ENSG00000224568	2	0
ENSG00000224592	4	0
ENSG00000224865	2	0
ENSG00000225339	4	0
ENSG00000225937	2	0
ENSG00000226101	2	0
ENSG00000226416	3	0
ENSG00000227036	2	0
ENSG00000227466	4	0
ENSG00000228528	1	0
ENSG00000229105	1	0
ENSG00000229953	1	0
ENSG00000230426	1	0
ENSG00000230461	1	0
ENSG00000230530	1	0
ENSG00000230894	2	0
ENSG00000231064	4	0
ENSG00000231081	2	0
ENSG00000231114	1	0
ENSG00000231252	4	0
ENSG00000231459	3	0
ENSG00000231980	3	0
ENSG00000232633	3	0
ENSG00000232684	1	0
ENSG00000232803	3	0
ENSG00000232909	3	0
ENSG00000232913	1	0
ENSG00000233108	1	0
ENSG00000233237	5	0
ENSG00000233695	3	0
ENSG00000233806	3	0
ENSG00000233817	3	0
ENSG00000234690	3	0
ENSG00000235513	3	0
ENSG00000235545	4	0
ENSG00000236204	6	0
ENSG00000236289	1	0
ENSG00000236526	1	0
ENSG00000236989	2	0
ENSG00000237298	7	0
ENSG00000237390	4	0
ENSG00000237556	3	0
ENSG00000237797	2	0
ENSG00000237819	1	0
ENSG00000237853	2	0
ENSG00000237928	6	0
ENSG00000239922	1	0
ENSG00000240859	8	0
ENSG00000241231	2	0
ENSG00000242474	5	0
ENSG00000245526	2	0
ENSG00000245651	5	0
ENSG00000246263	5	0
ENSG00000246859	6	0
ENSG00000247157	5	0
ENSG00000247675	3	0
ENSG00000247903	3	0
ENSG00000248318	3	0
ENSG00000248445	2	0
ENSG00000249621	2	0
ENSG00000249743	2	0
ENSG00000250155	1	0
ENSG00000251095	4	0
ENSG00000251274	1	0
ENSG00000251364	5	0
ENSG00000251370	1	0
ENSG00000253143	2	0
ENSG00000253553	3	0
ENSG00000253641	1	0
ENSG00000253741	4	0
ENSG00000254879	1	0
ENSG00000255129	4	0
ENSG00000256325	5	0
ENSG00000256897	4	0
ENSG00000257060	2	0
ENSG00000257126	4	0
ENSG00000257181	1	0
ENSG00000257711	1	0
ENSG00000257826	1	0
ENSG00000258334	3	0
ENSG00000258504	1	0
ENSG00000259954	1	0
ENSG00000260023	2	0
ENSG00000260141	1	0
ENSG00000260585	5	0
ENSG00000260664	2	0
ENSG00000260833	1	0
ENSG00000260951	1	0
ENSG00000261054	3	0
ENSG00000261442	2	0
ENSG00000261504	4	0
ENSG00000261668	3	0
ENSG00000261685	3	0
hsa-miR-1180-3p	3	0
hsa-miR-1249	1	0
hsa-miR-1260b	2	0
hsa-miR-1301-3p	2	0
hsa-miR-1307-3p	5	0
hsa-miR-1343-3p	3	0
hsa-miR-1908-5p	5	0
hsa-miR-196a-3p	2	0
hsa-miR-222-5p	1	0
hsa-miR-24-2-5p	5	0
hsa-miR-27b-5p	5	0
hsa-miR-296-5p	1	0
hsa-miR-3178	4	0
hsa-miR-361-3p	2	0
hsa-miR-3615	3	0
hsa-miR-378i	1	0
hsa-miR-532-3p	3	0
hsa-miR-671-5p	3	0
hsa-miR-940	5	0
hsa-miR-941	2	0

## Sheet: 421k
Name	Indegree	Outdegree
2353	0	29
hsa-miR-19a-3p	2	23
602	3	23
hsa-miR-19b-3p	2	23
hsa-miR-34a-5p	1	22
hsa-miR-96-5p	0	21
hsa-miR-10b-5p	0	21
hsa-miR-10a-5p	0	21
1958	5	18
ENSG00000206028	4	0
ENSG00000175061	1	0
ENSG00000232533	3	0
ENSG00000228889	5	0
ENSG00000224272	4	0
9021	2	0
8352	2	0
ENSG00000259417	4	0
hsa-miR-663b	2	0
114907	2	0
2768	3	0
ENSG00000250027	3	0
22994	2	0
23036	3	0
ENSG00000235669	2	0
ENSG00000232995	4	0
ENSG00000152931	3	0
50615	2	0
ENSG00000228141	2	0
ENSG00000236824	6	0
ENSG00000238198	4	0
3309	1	0
ENSG00000233821	1	0
ENSG00000237753	2	0
8500	2	0
ENSG00000214548	6	0
ENSG00000233068	1	0
ENSG00000225937	3	0
ENSG00000261135	4	0
ENSG00000227165	2	0
3783	2	0
2670	1	0
2212	2	0
ENSG00000260604	5	0
ENSG00000231154	2	0
1915	2	0
ENSG00000223401	2	0
ENSG00000237390	1	0
ENSG00000261360	3	0
ENSG00000260578	5	0
ENSG00000253716	1	0
ENSG00000198468	4	0
ENSG00000254812	1	0
26047	1	0
hsa-miR-21-3p	3	0
ENSG00000253661	3	0
ENSG00000236714	3	0
ENSG00000237424	2	0
79648	2	0
ENSG00000261054	2	0
ENSG00000261460	4	0
2649	2	0
ENSG00000258943	2	0
ENSG00000257550	1	0
ENSG00000235724	2	0
57657	2	0
ENSG00000196951	3	0
23336	2	0
ENSG00000233705	2	0
ENSG00000233230	1	0
6515	1	0
ENSG00000203327	1	0
7425	2	0
9508	1	0
ENSG00000261220	1	0
ENSG00000258754	1	0
4047	2	0
10397	3	0
22822	1	0
ENSG00000259555	3	0
10512	1	0
158471	2	0
55584	1	0
ENSG00000260645	2	0
ENSG00000233077	1	0
ENSG00000244945	1	0
283927	1	0
hsa-miR-940	1	0
ENSG00000237975	2	0
ENSG00000246422	1	0
ENSG00000253143	2	0
hsa-miR-338-5p	1	0
ENSG00000254064	1	0
ENSG00000226235	1	0
ENSG00000247137	1	0

## Sheet: 644
Name	Indegree	Outdegree
4609	1	10
hsa-miR-19a-3p	1	3
hsa-miR-208b-3p	0	1
22999	1	0
9444	3	0
hsa-miR-3607-3p	1	0
64093	2	0
hsa-miR-940	1	0
57537	1	0
hsa-miR-449c-5p	1	0
8970	1	0
11069	1	0
