# Supplementary material for: Temozolomide-Induced RNA Interactome Uncovers Novel LncRNA Regulatory Loops in Glioblastoma
Source: Cancers (Basel). 2020 Sep 10;12(9):2583. doi: 10.3390/cancers12092583 (PMC7563839; doi:10.3390/cancers12092583)
Supplement: Supplementary file 1 [file cancers-12-02583-s001.zip › Supplementary Data1. All Expression data.xlsx]

## Sheet: 100
probe	Symbol	LncRNA_ID	Entrez_ID	protein_coding	fuzzy_LINC	logFC	logCPM	PValue	FDR
XLOC_015371	HECTD4		283450	yes	no	-13.2693	4.71548	4.39e-223	8.65e-219
XLOC_040683	RRP7B,U6			no	no	-12.512	3.96099	5.32e-169	5.24e-165
XLOC_040125	SERHL2		253190	yes	no	-11.7045	3.15899	1.77e-122	1.16e-118
XLOC_062448	EEF1A1P5			no	no	11.9533	3.40723	4.16e-115	2.05e-111
XLOC_008302	AL450307.1			yes	no	6.58678	1.2737	8.88e-46	3.5e-42
XLOC_051971	CDKN1A		1026	yes	no	1.88775	7.92951	2.69e-33	8.84e-30
XLOC_053280	IP6K3		117283	yes	no	4.83609	1.82393	3.65e-33	1.03e-29
XLOC_040684	7SK	complex		no	no	-8.59708	0.146065	2.18e-30	5.36e-27
XLOC_015080	DCN		1634	yes	no	-1.65035	5.30513	9.43e-29	2.07e-25
XLOC_029769	GDF15		9518	yes	no	2.80951	4.49215	8.38e-28	1.65e-24
XLOC_027433	FDXR		2232	yes	no	1.81378	5.69665	5.26e-25	9.42e-22
XLOC_058366	-			no	no	3.55693	0.645748	9.75e-23	1.6e-19
XLOC_049285	NEURL1B		54492	yes	no	3.01214	1.24977	8.23e-22	1.25e-18
XLOC_061478	ACER2,RP11-363E7.4			no	no	2.13567	3.26898	7.26e-21	1.02e-17
XLOC_040069	APOBEC3C,APOBEC3D			no	no	2.11337	3.03424	8.01e-20	1.05e-16
XLOC_008882	OR52K3P			no	no	6.65081	0.112575	9.72e-19	1.2e-15
XLOC_051701	HIST1H2BI		8346	yes	no	-2.02797	2.80839	6.84e-18	7.93e-15
XLOC_048222	RP11-46C20.1			no	no	2.78214	4.34243	2.29e-17	2.38e-14
XLOC_050355	AC063976.6,P4HA2			no	no	1.93293	2.5779	2.3e-17	2.38e-14
XLOC_012867	RP11-4N23.1	ENSG00000256306		no	yes	-3.75733	0.811813	8.56e-17	8.44e-14
XLOC_004652	PHLDA3,RP11-134G8.8			no	no	1.48756	3.77983	1.49e-16	1.4e-13
XLOC_029467	TNFSF9		8744	yes	no	3.18387	0.698137	5.36e-16	4.8e-13
XLOC_045616	HSPA4L		22824	yes	no	1.30737	6.5061	1.26e-15	1.08e-12
XLOC_000167	DRAXIN		374946	yes	no	1.9115	6.29941	1.74e-15	1.43e-12
XLOC_056451	MICALL2		79778	yes	no	1.45238	3.995	2.98e-15	2.26e-12
XLOC_055995	-			no	no	2.37716	0.754936	2.91e-15	2.26e-12
XLOC_052057	POLH		5429	yes	no	1.0408	5.86937	6.28e-15	4.58e-12
XLOC_070193	TCEAL7		56849	yes	no	1.54423	3.41823	6.57e-15	4.58e-12
XLOC_023361	-			no	no	-1.86924	2.17058	6.74e-15	4.58e-12
XLOC_009313	DDB2		1643	yes	no	1.42831	4.79547	8.37e-15	5.5e-12
XLOC_034404	SDC1		6382	yes	no	1.15712	5.6068	1.07e-14	6.79e-12
XLOC_013358	DGKA		1606	yes	no	1.25178	3.99096	1.23e-14	7.58e-12
XLOC_030830	CD70		970	yes	no	1.46717	3.84777	1.33e-14	7.94e-12
XLOC_021500	FBN1		2200	yes	no	1.02382	6.25458	1.94e-14	1.12e-11
XLOC_025170	ALDH3A2		224	yes	no	1.04181	6.34945	2.06e-14	1.16e-11
XLOC_028698	AQP4		361	yes	no	-1.06158	8.11956	7.23e-14	3.85e-11
XLOC_035385	NCKAP5		344148	yes	no	-1.33606	4.60576	7.16e-14	3.85e-11
XLOC_016689	FAM123A		219287	yes	no	-0.970773	6.25724	8.39e-14	4.35e-11
XLOC_063286	CTSL2		1515	yes	no	1.79249	1.8735	9.38e-14	4.74e-11
XLOC_017729	LRP10		26020	yes	no	1.06466	5.53136	1.04e-13	5.12e-11
XLOC_013499	MDM2,RP11-611O2.3			no	no	1.16585	8.50605	1.27e-13	6.1e-11
XLOC_014946	RP11-611O2.5	ENSG00000257181		no	no	1.18745	5.39117	2.18e-13	1.02e-10
XLOC_057146	PCLO		27445	yes	no	1.98137	1.89723	4.9e-13	2.25e-10
XLOC_053223	NEU1		4758	no	no	1.10367	6.09889	5.94e-13	2.66e-10
XLOC_039169	GRIK1		2897	yes	no	-1.10874	4.56895	7.4e-13	3.24e-10
XLOC_034433	TP53I3		9540	yes	no	1.021	6.17209	1e-12	4.3e-10
XLOC_064246	-			no	no	1.56247	2.48424	1.28e-12	5.36e-10
XLOC_038384	SULF2		55959	yes	no	2.03129	3.31838	1.98e-12	8.12e-10
XLOC_040487	LIF		3976	yes	no	2.31309	0.786274	2.03e-12	8.16e-10
XLOC_057481	-			no	no	2.7303	0.58423	3.37e-12	1.33e-09
XLOC_046928	RP11-50D9.3	ENSG00000261668		no	no	1.15732	4.44758	3.87e-12	1.5e-09
XLOC_028288	PMAIP1		5366	yes	no	1.50278	4.00046	4.96e-12	1.88e-09
XLOC_025725	NGFR		4804	yes	no	2.88739	0.508806	1.62e-11	6.04e-09
XLOC_070304	IL13RA1,RP13-128O4.3			no	no	0.97883	4.78467	1.71e-11	6.25e-09
XLOC_006851	IFIT1		3434	yes	no	-0.97291	6.49777	2.01e-11	7.22e-09
XLOC_052235	MYO6		4646	yes	no	0.877808	5.89081	2.07e-11	7.27e-09
XLOC_035562	DPP4		1803	yes	no	-0.95448	4.72113	3.37e-11	1.17e-08
XLOC_060632	RRM2B		50484	yes	no	0.92963	6.58243	3.67e-11	1.25e-08
XLOC_024793	-			no	no	-2.34927	0.312189	4.88e-11	1.63e-08
XLOC_013749	DRAM1		55332	yes	no	1.49951	2.74855	5.3e-11	1.74e-08
XLOC_016950	DIAPH3		81624	yes	no	0.97203	4.83186	7.67e-11	2.48e-08
XLOC_015162	IKBIP		121457	yes	no	0.966835	5.72768	1.17e-10	3.73e-08
XLOC_002992	ID3		3399	yes	no	-0.905979	7.50727	1.21e-10	3.77e-08
XLOC_043330	MGLL		11343	yes	no	-0.922969	6.0909	1.22e-10	3.77e-08
XLOC_049527	CTNND2		1501	yes	no	-0.834353	5.81335	1.42e-10	4.3e-08
XLOC_021818	CSPG4		1464	yes	no	1.07423	6.3395	1.47e-10	4.39e-08
XLOC_034164	INPP5D		3635	yes	no	2.08857	1.61255	1.5e-10	4.41e-08
XLOC_003789	COL11A1		1301	yes	no	-0.894902	7.5861	1.73e-10	5.02e-08
XLOC_011167	FADS3		3995	yes	no	1.15531	3.26867	1.92e-10	5.41e-08
XLOC_048263	RAI14		26064	yes	no	-0.815024	7.71967	1.89e-10	5.41e-08
XLOC_053254	TAP1		6890	no	no	1.03429	5.13415	2.61e-10	7.24e-08
XLOC_000680	PLK3		1263	yes	no	1.00912	4.28621	3.28e-10	8.98e-08
XLOC_064247	-			no	no	1.46541	1.94416	3.93e-10	1.06e-07
XLOC_042880	CAMKV		79012	yes	no	-0.93315	5.16545	4.06e-10	1.08e-07
XLOC_054920	-			no	no	0.975641	5.34674	4.32e-10	1.14e-07
XLOC_070434	LINC00086	ENSG00000178947		no	yes	1.4481	2.55365	4.56e-10	1.17e-07
XLOC_048707	AC008865.1,LNPEP			no	no	0.845793	6.05431	4.53e-10	1.17e-07
XLOC_049082	AC005592.1	ENSG00000236714		no	yes	-1.4842	3.80177	4.71e-10	1.19e-07
XLOC_058967	GINS4		84296	yes	no	1.06876	4.58918	4.82e-10	1.2e-07
XLOC_062233	ASTN2		23245	yes	no	1.57904	1.56916	6.65e-10	1.64e-07
XLOC_070463	ZIC3		7547	yes	no	-0.847426	5.79647	7.19e-10	1.75e-07
XLOC_050438	CDC25C		995	yes	no	0.947005	4.67722	7.58e-10	1.79e-07
XLOC_053060	HIST1H2BG		8339	yes	no	-1.24268	5.67219	7.65e-10	1.79e-07
XLOC_000577	RP5-884C9.2	ENSG00000224592		no	no	2.1158	0.312744	7.46e-10	1.79e-07
XLOC_012309	-			no	no	-1.40219	2.87824	8.81e-10	2.04e-07
XLOC_062229	ASTN2		23245	yes	no	2.176	0.0538778	9.59e-10	2.2e-07
XLOC_024348	NQO1		1728	yes	no	0.865	6.99896	1.12e-09	2.54e-07
XLOC_058356	-			no	no	2.94802	-0.0464312	1.35e-09	3.01e-07
XLOC_059069	LYN		4067	yes	no	-0.76466	6.08624	1.66e-09	3.67e-07
XLOC_042682	PLCD1		5333	yes	no	1.05326	4.18465	1.69e-09	3.7e-07
XLOC_008084	BLOC1S2		282991	yes	no	0.877698	5.46867	1.73e-09	3.74e-07
XLOC_003872	KCND3		3752	yes	no	-0.812812	6.15465	1.99e-09	4.22e-07
XLOC_035156	AC018730.1			no	no	-0.760257	6.13877	1.98e-09	4.22e-07
XLOC_001437	U1	complex		no	no	2.27078	0.136974	3.04e-09	6.38e-07
XLOC_049081	AC005592.3	ENSG00000261757		no	yes	-1.4439	2.63282	4.07e-09	8.44e-07
XLOC_059988	STC1		6781	yes	no	-0.802267	6.05859	4.47e-09	9.18e-07
XLOC_046216	LGI2		55203	yes	no	-1.19529	3.68757	4.54e-09	9.23e-07
XLOC_010328	CCDC15		80071	yes	no	1.07122	3.7098	4.61e-09	9.28e-07
XLOC_040289	CLTCL1		8218	no	no	1.02024	3.78867	5.02e-09	1e-06
XLOC_029343	ABCA7		10347	yes	no	1.79959	0.58695	5.17e-09	1.02e-06
XLOC_042558	SH3BP5		9467	yes	no	0.951974	4.78921	6.87e-09	1.34e-06
XLOC_058106	-			no	no	-1.72431	0.652651	7.23e-09	1.4e-06
XLOC_015006	E2F7		144455	yes	no	1.29612	5.22257	8.26e-09	1.58e-06
XLOC_014407	ITPR2,RP11-283G6.4,RP11-612B6.2			no	no	-0.805466	7.87865	9.05e-09	1.71e-06
XLOC_038334	SDC4		6385	yes	no	1.66521	1.69338	9.23e-09	1.73e-06
XLOC_019566	AHNAK2		113146	yes	no	2.48191	5.20057	9.44e-09	1.74e-06
XLOC_058092	-			no	no	-1.476	2.5002	9.44e-09	1.74e-06
XLOC_011545	FAM181B		220382	yes	no	-0.925384	5.39546	1.01e-08	1.85e-06
XLOC_030013	APLP1		333	yes	no	0.996078	4.483	1.19e-08	2.15e-06
XLOC_002220	AL583832.1,CNTN2			no	no	1.70187	1.12447	1.28e-08	2.27e-06
XLOC_058102	-			no	no	-1.57866	1.26023	1.28e-08	2.27e-06
XLOC_050168	ST8SIA4		7903	yes	no	-0.960143	6.69099	1.35e-08	2.37e-06
XLOC_040617	NPTXR		23467	yes	no	1.17394	2.48212	1.42e-08	2.47e-06
XLOC_052509	SSXP10			no	no	0.896696	4.46877	1.67e-08	2.89e-06
XLOC_006843	RP11-399O19.5			no	no	-1.0401	4.78994	1.79e-08	3.07e-06
XLOC_054603	-			no	no	1.09715	3.43339	1.86e-08	3.16e-06
XLOC_023723	LITAF		9516	yes	no	1.96167	0.543666	1.95e-08	3.29e-06
XLOC_003106	LAPTM5		7805	yes	no	2.39	0.317881	2.08e-08	3.48e-06
XLOC_007937	KLLN		100144748	yes	no	1.12859	2.77542	2.12e-08	3.51e-06
XLOC_058129	-			no	no	-1.75477	0.859899	2.19e-08	3.59e-06
XLOC_006844	FAS,RP11-399O19.8			no	no	0.914624	5.47008	2.5e-08	4.07e-06
XLOC_006847	IFIT2		3433	yes	no	-0.760859	6.68685	2.73e-08	4.42e-06
XLOC_030902	OLFM2		93145	yes	no	-1.56149	2.27201	2.85e-08	4.57e-06
XLOC_056558	DGKB		1607	yes	no	-0.884528	4.95461	2.97e-08	4.71e-06
XLOC_058173	-			no	no	-1.80468	0.476764	3.52e-08	5.55e-06
XLOC_060868	COL22A1		169044	yes	no	-0.835267	4.51052	3.66e-08	5.73e-06
XLOC_003150	RNF19B		127544	yes	no	0.891727	4.1977	3.75e-08	5.82e-06
XLOC_025850	PPM1D		8493	yes	no	0.856059	5.3319	3.9e-08	6.01e-06
XLOC_049156	AC010441.1,SMIM3			no	no	0.887856	3.80316	3.98e-08	6.08e-06
XLOC_026381	PIRT		644139	yes	no	-0.979483	3.63987	4.15e-08	6.28e-06
XLOC_025742	ITGA3		3675	yes	no	0.998855	3.62294	4.36e-08	6.46e-06
XLOC_049185	SGCD		6444	yes	no	-0.881305	5.23231	4.35e-08	6.46e-06
XLOC_058105	-			no	no	-2.06888	0.204732	4.29e-08	6.46e-06
XLOC_063098	TRPM3		80036	yes	no	-0.826041	4.70599	4.43e-08	6.51e-06
XLOC_013104	MUC19		283463	yes	no	2.85286	1.69345	4.51e-08	6.58e-06
XLOC_048543	HEXB		3074	yes	no	0.762473	6.69215	4.63e-08	6.71e-06
XLOC_004741	KLHDC8A		55220	yes	no	-0.693067	8.8628	5.08e-08	7.3e-06
XLOC_041018	MIR3714,PLCL2			no	no	1.70359	1.94712	5.33e-08	7.62e-06
XLOC_062207	RP11-264C15.2	ENSG00000229105		no	no	1.58045	1.14729	5.61e-08	7.89e-06
XLOC_003976	BX571672.2			no	yes	1.13477	5.04612	5.59e-08	7.89e-06
XLOC_051030	-			no	no	1.34897	2.1783	6.15e-08	8.59e-06
XLOC_006362	MAP3K8		1326	yes	no	-0.926595	3.75864	6.41e-08	8.89e-06
XLOC_062285	CRB2		286204	yes	no	-1.12253	3.11746	6.47e-08	8.92e-06
XLOC_020563	TCF12		6938	yes	no	-0.678026	10.0946	6.83e-08	9.34e-06
XLOC_017790	C14orf23	ENSG00000186960		yes	no	-0.680866	6.01749	7.61e-08	1.03e-05
XLOC_017475	-			no	no	1.42159	1.48122	7.65e-08	1.03e-05
XLOC_021926	NMB		4828	yes	no	1.08924	3.21999	8.07e-08	1.08e-05
XLOC_048667	GPR98		84059	yes	no	-0.920249	6.84185	8.47e-08	1.13e-05
XLOC_001423	BX571672.1,BX571672.4,MIR3118-2			no	no	1.14417	5.78131	9.95e-08	1.32e-05
XLOC_000417	-			no	no	-1.333	2.07293	1.05e-07	1.38e-05
XLOC_033777	INPP1		3628	yes	no	0.997222	3.14405	1.13e-07	1.47e-05
XLOC_057296	GAL3ST4		79690	yes	no	1.09467	3.45032	1.14e-07	1.47e-05
XLOC_059743	RPL23AP53			no	no	0.855606	4.17788	1.14e-07	1.47e-05
XLOC_045442	MTTP		4547	yes	no	-1.13681	5.89082	1.2e-07	1.54e-05
XLOC_036178	ARL4C		10123	yes	no	1.2513	3.15464	1.23e-07	1.55e-05
XLOC_009135	FIBIN		387758	yes	no	-0.877545	4.01266	1.23e-07	1.55e-05
XLOC_050470	HBEGF		1839	yes	no	1.28352	2.51709	1.25e-07	1.57e-05
XLOC_028948	RP11-861L17.2			no	no	-0.838663	5.66372	1.3e-07	1.62e-05
XLOC_039945	SLC35E4		339665	yes	no	1.64108	0.941694	1.35e-07	1.68e-05
XLOC_013705	ANKS1B		56899	yes	no	-1.80923	1.46035	1.4e-07	1.71e-05
XLOC_000992	RP4-706A16.2,ST6GALNAC5			no	no	-1.01322	6.50358	1.4e-07	1.71e-05
XLOC_058191	-			no	no	-1.82406	0.648547	1.42e-07	1.72e-05
XLOC_040960	SLC6A11		6538	yes	no	-0.686019	5.7962	1.54e-07	1.86e-05
XLOC_058182	-			no	no	-1.53078	0.843175	1.62e-07	1.94e-05
XLOC_048458	MAST4		375449	yes	no	1.34586	1.77387	1.65e-07	1.97e-05
XLOC_058100	-			no	no	-1.31526	2.12576	1.7e-07	2.02e-05
XLOC_052620	TNFAIP3		7128	yes	no	-1.09084	3.91523	1.97e-07	2.32e-05
XLOC_041061	AC114877.3,LRRC3B			no	no	-0.952827	3.54207	2.01e-07	2.35e-05
XLOC_058793	TNFRSF10C		8794	yes	no	2.44554	0.372766	2.11e-07	2.45e-05
XLOC_029136	-			no	no	-0.824766	8.38168	2.11e-07	2.45e-05
XLOC_058444	-			no	no	-0.848476	5.28562	2.2e-07	2.54e-05
XLOC_055732	CROT		54677	yes	no	0.888607	3.86339	2.31e-07	2.65e-05
XLOC_058439	-			no	no	-1.11805	2.76748	2.38e-07	2.71e-05
XLOC_018715	CDH24		64403	yes	no	0.825452	3.89909	2.46e-07	2.78e-05
XLOC_049863	-			no	no	1.34823	1.79009	2.5e-07	2.81e-05
XLOC_013702	APAF1		317	yes	no	0.747737	5.33014	2.81e-07	3.12e-05
XLOC_043207	CCDC80		151887	yes	no	-0.749611	7.77914	2.79e-07	3.12e-05
XLOC_040961	SLC6A1		6529	yes	no	-1.17968	1.85086	2.92e-07	3.23e-05
XLOC_007988	MYOF		26509	yes	no	-0.836689	4.58699	3.12e-07	3.43e-05
XLOC_013715	ANKS1B		56899	yes	no	-1.75255	0.58306	3.13e-07	3.43e-05
XLOC_040068	APOBEC3B		9582	yes	no	1.83776	0.315573	3.17e-07	3.45e-05
XLOC_060141	RP11-360L9.7	ENSG00000253174		no	no	1.07458	2.93932	3.35e-07	3.62e-05
XLOC_021786	RP11-665J16.1,STRA6			no	no	-0.645591	8.24339	3.5e-07	3.77e-05
XLOC_017226	GAS6		2621	yes	no	1.9987	0.731056	3.54e-07	3.79e-05
XLOC_045816	AC079233.1,GRIA2			no	no	-1.12152	9.26615	4.07e-07	4.33e-05
XLOC_000677	KIF2C		11004	yes	no	0.675774	6.14248	4.16e-07	4.4e-05
XLOC_070156	CENPI		2491	yes	no	0.755882	4.95962	4.27e-07	4.5e-05
XLOC_019354	CEP128		145508	yes	no	1.04753	3.72078	4.34e-07	4.55e-05
XLOC_001425	BX571672.2			no	yes	1.14088	2.56835	4.94e-07	5.15e-05
XLOC_010996	FOLH1		2346	yes	no	-0.85368	5.77034	4.98e-07	5.17e-05
XLOC_013754	ASCL1		429	yes	no	-0.894365	3.54709	5.27e-07	5.41e-05
XLOC_042913	POC1A		25886	yes	no	0.825137	4.1156	5.27e-07	5.41e-05
XLOC_037552	PROCR		10544	yes	no	1.60371	1.51636	5.33e-07	5.42e-05
XLOC_013153	TMEM106C		79022	yes	no	0.656893	5.87235	5.34e-07	5.42e-05
XLOC_071365	TAF7L		54457	yes	no	2.04881	1.32301	5.38e-07	5.43e-05
XLOC_006718	PLAU		5328	yes	no	1.42189	2.7002	5.89e-07	5.92e-05
XLOC_000463	OPRD1,RP1-212P9.2			no	no	1.12894	4.23096	6.17e-07	6.18e-05
XLOC_051899	HLA-Z			no	no	0.831857	4.17683	6.58e-07	6.54e-05
XLOC_042879	TRAIP		10293	yes	no	0.807466	3.9603	7.38e-07	7.31e-05
XLOC_030754	TLE2		7089	yes	no	-1.36116	2.07613	8.05e-07	7.93e-05
XLOC_061873	ANXA1		301	yes	no	-1.02081	7.25984	8.1e-07	7.94e-05
XLOC_048301	OSMR		9180	yes	no	0.686703	5.56784	8.4e-07	8.19e-05
XLOC_058195	-			no	no	-1.88249	-0.186819	8.44e-07	8.19e-05
XLOC_045016	SLC10A4		201780	yes	no	-0.772482	5.42994	8.87e-07	8.57e-05
XLOC_000403	RPS6KA1		6195	yes	no	1.28168	1.40345	9.31e-07	8.95e-05
XLOC_053039	CMAHP			yes	no	-0.977368	3.48149	9.48e-07	9.07e-05
XLOC_002224	SNRPGP10			no	no	-0.689046	7.97131	9.67e-07	9.21e-05
XLOC_064245	-			no	no	1.53058	0.674908	9.72e-07	9.21e-05
XLOC_007945	ACTA2		59	yes	no	-0.910434	7.83779	9.9e-07	9.33e-05
XLOC_012866	EMP1		2012	yes	no	1.83435	0.595962	1.01e-06	9.52e-05
XLOC_031603	BBC3		27113	yes	no	0.868757	4.54311	1.07e-06	9.96e-05
XLOC_014947	CPM,PRELID2P1			no	no	0.948199	3.61412	1.1e-06	0.0001024
XLOC_054598	-			no	no	0.957007	4.29164	1.13e-06	0.000104602
XLOC_001546	CA14		23632	no	no	-0.738644	4.97422	1.15e-06	0.000106295
XLOC_035998	ABCA12		26154	yes	no	2.03628	0.674229	1.21e-06	0.00011048
XLOC_028346	CCDC102B		79839	yes	no	-0.657722	7.24796	1.36e-06	0.000123772
XLOC_053842	SESN1		27244	yes	no	0.696742	6.57034	1.49e-06	0.000134812
XLOC_053324	TMEM217		221468	yes	no	1.78733	0.274719	1.49e-06	0.000134812
XLOC_001581	RP11-74C1.4,TUFT1			no	no	0.852914	3.37064	1.51e-06	0.000135613
XLOC_025806	SCPEP1		59342	yes	no	0.85694	3.83454	1.53e-06	0.000137042
XLOC_038615	-			no	no	-1.17791	3.26352	1.63e-06	0.000145472
XLOC_019860	-			no	no	-1.68723	0.0905318	1.64e-06	0.000145472
XLOC_037488	ID1,MIR3193			no	no	-0.828466	5.11206	1.71e-06	0.000150846
XLOC_058440	-			no	no	-1.03822	3.33961	1.74e-06	0.000152695
XLOC_020818	CTD-2026K11.1	ENSG00000260892		no	no	1.34867	2.31052	1.79e-06	0.000156374
XLOC_016415	SLAIN1		122060	yes	no	-0.629025	6.64544	1.85e-06	0.000161253
XLOC_057163	TP53TG1	ENSG00000182165		no	no	1.10344	2.61511	1.95e-06	0.000169677
XLOC_044491	-			no	no	-1.50106	1.04538	1.99e-06	0.000172285
XLOC_062227	RP11-67K19.3	ENSG00000230894		no	no	1.20672	2.21663	2.02e-06	0.000173738
XLOC_008868	AC090587.4,MIR4687,STIM1			no	no	0.650061	5.21543	2.03e-06	0.000173858
XLOC_051025	-			no	no	1.40159	0.698913	2.06e-06	0.000175747
XLOC_027509	SOCS3		9021	yes	no	1.36286	1.2901	2.13e-06	0.000180492
XLOC_033401	NCKAP5		344148	yes	no	-1.49015	0.818463	2.14e-06	0.000180492
XLOC_033404	AC011755.1			yes	no	-1.1266	2.22559	2.14e-06	0.000180492
XLOC_029768	PGPEP1		54858	yes	no	0.677903	5.95968	2.22e-06	0.000186058
XLOC_045925	NEIL3		55247	yes	no	0.759135	4.1065	2.26e-06	0.000188865
XLOC_015163	ANKS1B		56899	yes	no	-0.865189	4.04212	2.34e-06	0.000194217
XLOC_028015	LDLRAD4		753	yes	no	-0.787239	3.71475	2.43e-06	0.000199216
XLOC_041504	ROBO2		6092	yes	no	-1.13351	2.75296	2.43e-06	0.000199216
XLOC_015431	CIT,MIR1178			no	no	0.73044	5.37901	2.42e-06	0.000199216
XLOC_053329	MDGA1		266727	yes	no	1.3795	2.01353	2.57e-06	0.000209936
XLOC_039064	AF127936.7	ENSG00000235609		no	yes	-1.16579	1.45136	2.58e-06	0.000210241
XLOC_058826	SCARA3		51435	yes	no	0.775751	4.52847	2.67e-06	0.000216157
XLOC_063233	ASPN		54829	yes	no	0.742933	5.0663	2.71e-06	0.00021897
XLOC_018583	KIAA0284		283638	yes	no	0.83102	3.80082	2.75e-06	0.00021994
XLOC_009484	OR10Y1P,STX3			no	no	1.13822	1.87614	2.75e-06	0.00021994
XLOC_057813	NCAPG2		54892	yes	no	0.617258	6.14459	2.89e-06	0.000230728
XLOC_046979	SLC7A11		23657	yes	no	-0.704828	4.61027	2.91e-06	0.000230928
XLOC_049079	AC005592.2	ENSG00000231185		no	no	-0.772167	5.47045	2.94e-06	0.000230928
XLOC_032440	EFR3B,RP11-509E16.1			no	no	0.688739	5.38498	2.94e-06	0.000230928
XLOC_029133	-			no	no	-0.782169	6.63608	2.94e-06	0.000230928
XLOC_025309	RP11-68I3.4,TP53I13			no	no	0.754877	4.54909	2.98e-06	0.000233127
XLOC_050649	RNF145		153830	yes	no	-0.639592	7.06805	3.04e-06	0.000236908
XLOC_018952	-			no	no	-0.706575	6.17718	3.05e-06	0.000236908
XLOC_060554	TP53INP1		94241	yes	no	0.915631	6.94956	3.14e-06	0.000242888
XLOC_017862	BRMS1L		84312	yes	no	0.775615	4.45374	3.18e-06	0.000243699
XLOC_046684	TRMT10A		93587	yes	no	-0.833311	4.07712	3.17e-06	0.000243699
XLOC_013386	LRP1		4035	yes	no	0.771945	7.82774	3.21e-06	0.000245357
XLOC_010883	RP11-698N11.2	ENSG00000254919		no	no	1.04604	2.44662	3.26e-06	0.000248243
XLOC_027195	RP11-159D12.2,RP11-159D12.5,SRSF1			no	no	-0.612724	9.34697	3.28e-06	0.000248601
XLOC_054599	-			no	no	0.896695	5.39136	3.33e-06	0.000251019
XLOC_009946	RP11-160H12.2	ENSG00000255311		no	no	-1.36569	1.06463	3.48e-06	0.000261388
XLOC_058093	-			no	no	-1.37504	0.833463	3.8e-06	0.000284882
XLOC_054147	ZBTB2		57621	yes	no	-0.687886	4.24085	4.02e-06	0.000298547
XLOC_058144	-			no	no	-1.65655	0.156027	4.01e-06	0.000298547
XLOC_058109	-			no	no	-1.70992	0.23207	4.04e-06	0.000299147
XLOC_029558	SLC44A2		57153	yes	no	0.853177	6.71148	4.1e-06	0.000302843
XLOC_055040	LFNG		3955	yes	no	0.797887	4.61434	4.14e-06	0.000303239
XLOC_054600	-			no	no	0.846321	4.51794	4.13e-06	0.000303239
XLOC_062450	CEL		1056	yes	no	1.6612	-0.0722943	4.16e-06	0.000303515
XLOC_014388	BCAT1		586	yes	no	-0.628756	7.23501	4.4e-06	0.00031955
XLOC_070202	PLP1		5354	yes	no	-0.91618	4.99653	4.5e-06	0.000325856
XLOC_002824	MAD2L2		10459	yes	no	0.693012	5.55966	4.52e-06	0.000326122
XLOC_009622	FRMD8		83786	yes	no	0.753531	6.12018	4.62e-06	0.000331999
XLOC_053993	SGK1		6446	yes	no	2.66979	1.4415	4.66e-06	0.000334054
XLOC_027850	TYMS		7298	yes	no	0.730694	5.65539	4.8e-06	0.000342705
XLOC_062222	ASTN2		23245	yes	no	1.45631	0.752524	4.97e-06	0.000353406
XLOC_028349	-			no	no	-0.749638	6.08632	5.08e-06	0.000360004
XLOC_063201	RP11-82L18.4,SHC3			no	no	-0.578985	7.38397	5.22e-06	0.000368736
XLOC_053054	HIST1H2BB		3018	yes	no	-1.75068	-0.117799	5.26e-06	0.000370254
XLOC_055951	LRRN3		54674	yes	no	-0.82632	4.96507	5.29e-06	0.000370576
XLOC_014411	TM7SF3		51768	yes	no	0.608104	6.10949	5.36e-06	0.000374134
XLOC_023465	CDH15		1013	yes	no	-1.46416	0.534563	5.38e-06	0.000374425
XLOC_028217	SKA1		220134	no	no	0.714969	4.28552	5.46e-06	0.000378762
XLOC_049238	CCNG1		900	yes	no	0.646208	8.47575	5.52e-06	0.000381419
XLOC_013473	HMGA2		8091	yes	no	0.633377	6.15314	5.6e-06	0.000385665
XLOC_058104	-			no	no	-1.39399	1.55511	5.75e-06	0.000394929
XLOC_040013	APOL6		80830	yes	no	0.936982	2.67053	5.81e-06	0.000397683
XLOC_019882	-			no	no	-0.676122	5.75494	5.84e-06	0.000397916
XLOC_025755	EME1		146956	yes	no	0.817125	3.97245	5.86e-06	0.000398246
XLOC_028640	ABHD3		171586	yes	no	0.786643	3.53876	5.9e-06	0.000399418
XLOC_013707	ANKS1B		56899	yes	no	-1.86873	0.133403	6.47e-06	0.00043658
XLOC_037682	UBE2C		11065	yes	no	0.629004	5.98053	6.51e-06	0.000437621
XLOC_069984	KIF4A		24137	yes	no	0.626418	5.91555	6.61e-06	0.00044264
XLOC_029382	GADD45B		4616	yes	no	1.53775	2.35364	6.67e-06	0.000445402
XLOC_046185	LDB2		9079	yes	no	-0.622191	5.38445	6.84e-06	0.000454956
XLOC_049508	SEMA5A		9037	yes	no	-0.664975	6.79796	6.89e-06	0.000455307
XLOC_028427	C18orf56		494514	yes	no	1.06837	1.6091	6.87e-06	0.000455307
XLOC_029150	-			no	no	-1.05138	2.0071	6.99e-06	0.000460737
XLOC_002650	ZNF672		79894	yes	no	0.593253	5.84589	7.03e-06	0.000461629
XLOC_058101	-			no	no	-1.65018	0.819618	7.28e-06	0.00047643
XLOC_011919	CLMP		79827	yes	no	-0.829843	3.5974	7.53e-06	0.0004915
XLOC_017723	ABHD4		63874	yes	no	0.68891	4.62004	8.26e-06	0.00053709
XLOC_016140	BRCA2		675	yes	no	0.780895	5.99393	8.34e-06	0.000537612
XLOC_043079	GBE1		2632	yes	no	0.704634	5.10737	8.37e-06	0.000537612
XLOC_035789	TFPI		7035	yes	no	-0.618626	5.93998	8.38e-06	0.000537612
XLOC_012993	ARNTL2		56938	yes	no	0.807694	3.48408	8.38e-06	0.000537612
XLOC_040504	CTA-963H5.5,DUSP18			no	no	0.954498	2.18036	8.67e-06	0.000552118
XLOC_019908	-			no	no	-0.647632	7.9458	8.68e-06	0.000552118
XLOC_051396	-			no	no	-1.36056	1.57284	8.69e-06	0.000552118
XLOC_029390	TLE6		79816	yes	no	-1.48748	1.00733	8.95e-06	0.000566854
XLOC_003129	SPOCD1		90853	yes	no	1.56374	1.71934	9.06e-06	0.000572109
XLOC_063202	RP11-82L18.2	ENSG00000224945		no	no	-1.09376	1.67897	9.13e-06	0.000574426
XLOC_042368	FAM43A		131583	yes	no	1.0817	2.62231	9.21e-06	0.000577946
XLOC_002289	LINC00467	ENSG00000153363		no	yes	0.991768	2.73334	9.27e-06	0.000579645
XLOC_029144	-			no	no	-0.738288	4.35565	9.41e-06	0.000586693
XLOC_004254	IQGAP3		128239	yes	no	0.833662	5.06368	9.8e-06	0.000609031
XLOC_011572	SYTL2		54843	yes	no	1.32933	0.577629	9.93e-06	0.0006152
XLOC_059694	MAPK15		225689	no	no	-1.47991	0.32653	9.96e-06	0.000615383
XLOC_024103	SHCBP1		79801	yes	no	0.701662	4.91032	1e-05	0.000617901
XLOC_008936	SMPD1		6609	yes	no	0.762832	4.12622	1.02e-05	0.000625156
XLOC_000028	KLHL17		339451	yes	no	-0.900766	2.84497	1.03e-05	0.000627395
XLOC_060272	TOX		9760	yes	no	-0.563879	5.98054	1.05e-05	0.000637464
XLOC_056524	RPA3		6119	yes	no	0.67257	4.6026	1.06e-05	0.000645737
XLOC_025007	NTN1		9423	yes	no	0.633517	5.72668	1.1e-05	0.000665103
XLOC_017727	MMP14		4323	yes	no	0.686399	8.04971	1.11e-05	0.000668653
XLOC_020886	KIAA1199		57214	yes	no	-0.913253	3.14197	1.11e-05	0.000668653
XLOC_043807	ZMAT3		64393	yes	no	0.55781	8.24688	1.11e-05	0.000668653
XLOC_049834	DEPDC1B		55789	yes	no	0.635188	4.65865	1.16e-05	0.000694976
XLOC_009209	CD44		960	yes	no	0.863549	5.71203	1.18e-05	0.000704228
XLOC_033433	HNMT		3176	yes	no	-0.55624	6.35552	1.19e-05	0.000706632
XLOC_058121	-			no	no	-1.80533	0.162191	1.19e-05	0.000706632
XLOC_000126	RP3-510D11.2	ENSG00000234546		no	yes	1.7571	0.413452	1.2e-05	0.000712879
XLOC_054609	-			no	no	1.16554	2.67492	1.25e-05	0.000738241
XLOC_034937	RETSAT		54884	yes	no	0.586743	5.77792	1.27e-05	0.000744868
XLOC_010761	LGR4		55366	yes	no	-0.652325	7.95595	1.27e-05	0.000745277
XLOC_060300	GGH		8836	yes	no	0.653725	4.47338	1.28e-05	0.000749411
XLOC_050495	FGF1		2246	yes	no	-0.710411	5.52956	1.33e-05	0.000767533
XLOC_060239	LYN		4067	yes	no	-1.15643	1.78947	1.33e-05	0.000767533
XLOC_036173	HJURP		55355	yes	no	0.599729	5.3269	1.33e-05	0.000767533
XLOC_013722	ANKS1B		56899	yes	no	-1.5323	0.845019	1.33e-05	0.000767533
XLOC_020885	FAM108C1		58489	yes	no	-0.579367	5.46761	1.34e-05	0.000772458
XLOC_035583	AC010127.4,SCN1A			no	no	-0.913224	6.88907	1.36e-05	0.000780253
XLOC_039953	RP3-412A9.10,SMTN			no	no	1.32729	1.50911	1.38e-05	0.000790868
XLOC_037976	TMX4		56255	yes	no	0.671951	6.17018	1.39e-05	0.000791218
XLOC_026868	TOP2A		7153	yes	no	0.608464	8.84669	1.41e-05	0.000804124
XLOC_014915	RP11-366L20.3	ENSG00000256083		no	no	0.756359	3.91792	1.43e-05	0.000811027
XLOC_026649	ABHD15		116236	yes	no	0.77735	3.61829	1.47e-05	0.000830076
XLOC_043266	POLQ		10721	yes	no	0.707664	5.56191	1.48e-05	0.000832868
XLOC_020373	CASC5		57082	yes	no	0.621798	6.67202	1.48e-05	0.000835441
XLOC_036147	PDE6D		5147	yes	no	0.735914	3.63811	1.52e-05	0.000854582
XLOC_037436	-			no	no	-1.01627	3.63302	1.56e-05	0.000873663
XLOC_071430	MORC4		79710	yes	no	0.747352	3.4014	1.58e-05	0.000879671
XLOC_010956	RP11-17G12.2	ENSG00000256897		no	no	1.33942	0.636948	1.6e-05	0.000889403
XLOC_034261	FAM110C		642273	yes	no	-1.75786	0.057156	1.61e-05	0.000890886
XLOC_002226	RP11-576D8.4	ENSG00000224717		no	no	-0.640997	5.88402	1.64e-05	0.0009066
XLOC_001915	C1orf112		55732	yes	no	0.669508	4.14567	1.65e-05	0.000910906
XLOC_030510	CACNG8,MIR935			no	no	-0.675602	5.26375	1.7e-05	0.000935777
XLOC_045545	ANK2		287	yes	no	-0.615645	9.73431	1.71e-05	0.000937006
XLOC_001718	BCAN		63827	yes	no	-0.751328	4.34178	1.72e-05	0.000940203
XLOC_043090	VGLL3		389136	yes	no	-0.884866	4.58434	1.75e-05	0.000954933
XLOC_070200	MORF4L2-AS1	ENSG00000231154		no	no	-1.52848	-0.0532584	1.77e-05	0.000965764
XLOC_058147	-			no	no	-1.49978	0.160903	1.78e-05	0.000968814
XLOC_044490	-			no	no	-1.35768	1.17529	1.82e-05	0.000986654
XLOC_004989	CCSAP		126731	yes	no	0.580316	5.5777	1.83e-05	0.000988576
XLOC_055997	PTPRZ1		5803	yes	no	-0.600415	10.4688	1.84e-05	0.000990584
XLOC_063746	FAM166A		401565	yes	no	0.729951	4.79244	1.85e-05	0.000990638
XLOC_001808	FCGR2A,HSPA6			no	no	-0.685811	4.00784	1.87e-05	0.00100011
XLOC_059911	DLC1		10395	yes	no	-0.664303	4.95135	1.91e-05	0.00101839
XLOC_007349	PHYH		5264	yes	no	0.572194	5.59936	1.93e-05	0.00102396
XLOC_045039	RP11-241F15.10			no	no	1.16821	1.99819	1.92e-05	0.00102396
XLOC_042542	XPC		7508	yes	no	0.605078	5.96628	1.94e-05	0.00102778
XLOC_011847	BACE1		23621	no	no	0.569854	6.37929	1.95e-05	0.00102778
XLOC_036635	-			no	no	1.6537	0.0140873	1.96e-05	0.00103461
XLOC_053194	HLA-B,HLA-C			no	no	0.728183	4.2051	1.99e-05	0.00104492
XLOC_052344	FUT9		10690	yes	no	-0.676012	5.91076	2.01e-05	0.00105109
XLOC_054201	EZR		7430	yes	no	0.7549	4.48077	2.02e-05	0.00105587
XLOC_047144	FAM198B		51313	yes	no	-0.836679	4.00206	2.06e-05	0.0010732
XLOC_053027	DCDC2		51473	yes	no	-1.17196	0.847114	2.15e-05	0.00111901
XLOC_063607	CRAT		1384	yes	no	0.712284	4.44092	2.16e-05	0.00112003
XLOC_019897	-			no	no	-0.586621	6.2275	2.17e-05	0.00112128
XLOC_015484	ABCB9		23457	yes	no	0.737158	3.52628	2.18e-05	0.00112643
XLOC_053443	PTCHD4		442213	yes	no	0.820779	7.29375	2.21e-05	0.00113833
XLOC_002360	MARK1		4139	yes	no	-0.533914	6.34693	2.24e-05	0.00114845
XLOC_017934	RP11-2G1.2			no	no	-0.696132	7.48706	2.25e-05	0.00115047
XLOC_063234	ECM2,RP11-19J3.5			no	no	0.686877	5.36903	2.28e-05	0.00116243
XLOC_011562	AP003026.1,DLG2			no	no	-0.872176	6.0121	2.31e-05	0.00117367
XLOC_041849	CCDC48		79825	yes	no	-0.642971	4.766	2.32e-05	0.0011747
XLOC_057168	CTB-167B5.2	ENSG00000264868		no	yes	-1.30541	0.647526	2.32e-05	0.0011747
XLOC_024449	MAF		4094	yes	no	-0.563116	7.6826	2.35e-05	0.00118167
XLOC_069558	CNKSR2		22866	yes	no	-0.68148	4.37888	2.36e-05	0.00118167
XLOC_046224	SEL1L3		23231	yes	no	-0.676985	7.21522	2.35e-05	0.00118167
XLOC_030340	BCL2L12		83596	yes	no	0.752987	3.21284	2.36e-05	0.00118167
XLOC_003970	SNX18P16			no	no	0.940715	3.57584	2.36e-05	0.00118167
XLOC_062533	TUBB4B		10383	yes	no	0.594304	7.30081	2.43e-05	0.0012138
XLOC_033581	SCN1A		6323	yes	no	-1.09747	4.57729	2.46e-05	0.00122047
XLOC_019883	-			no	no	-0.643795	6.17265	2.45e-05	0.00122047
XLOC_018951	-			no	no	-0.657618	7.84374	2.5e-05	0.00123996
XLOC_000360	NIPAL3		57185	yes	no	0.843827	3.26733	2.56e-05	0.001262
XLOC_034809	FBXO48		554251	yes	no	1.28586	0.555759	2.57e-05	0.00126783
XLOC_026518	CTD-2104P17.2			no	no	1.65243	0.0626127	2.6e-05	0.00127407
XLOC_029143	-			no	no	-0.814521	4.21117	2.6e-05	0.00127407
XLOC_062337	ZNF79		7633	yes	no	0.709562	3.91011	2.63e-05	0.00128333
XLOC_014509	AC121334.1,KIF21A			no	no	-0.678821	8.36562	2.64e-05	0.00128537
XLOC_062206	PAPPA		5069	yes	no	1.39937	0.386577	2.73e-05	0.00132462
XLOC_019203	SMOC1		64093	yes	no	0.722986	4.97455	2.73e-05	0.00132462
XLOC_069714	DDX3X		1654	yes	no	-0.618357	8.43229	2.79e-05	0.00134621
XLOC_047940	-			no	no	-0.826788	3.27604	2.78e-05	0.00134621
XLOC_006581	CDK1		983	yes	no	0.545168	6.83164	2.87e-05	0.00138105
XLOC_002486	NTPCR		84284	yes	no	0.552163	6.22217	2.87e-05	0.00138142
XLOC_029655	IL27RA		9466	yes	no	0.834516	2.58451	2.91e-05	0.00139512
XLOC_053226	ZBTB12		221527	no	no	-0.788155	3.50521	2.94e-05	0.0014057
XLOC_001684	RUSC1		23623	yes	no	0.709038	3.68989	2.96e-05	0.00141023
XLOC_058438	-			no	no	-1.3516	0.604192	2.97e-05	0.00141023
XLOC_030341	ADM5,PRMT1			no	no	-0.574189	7.77172	2.97e-05	0.00141023
XLOC_029135	-			no	no	-0.769727	5.1475	2.99e-05	0.00141415
XLOC_032334	HPCAL1		3241	yes	no	0.751162	3.15498	3.15e-05	0.00148667
XLOC_061910	PSAT1		29968	yes	no	-0.547367	7.42437	3.16e-05	0.00149007
XLOC_029553	ICAM4		3386	yes	no	0.880981	2.21464	3.2e-05	0.00150227
XLOC_004250	C1orf61		10485	yes	no	-0.636087	7.46395	3.21e-05	0.00150227
XLOC_058140	-			no	no	-1.78719	0.294364	3.21e-05	0.00150227
XLOC_027022	PLCD3		113026	yes	no	0.874353	3.42566	3.28e-05	0.0015305
XLOC_041787	DIRC2		84925	yes	no	0.560908	5.37972	3.29e-05	0.00153287
XLOC_015610	-			no	no	1.52208	-0.00443177	3.3e-05	0.00153287
XLOC_001008	IFI44,IFI44L			no	no	-0.773419	6.90137	3.31e-05	0.00153475
XLOC_006218	OPTN		10133	yes	no	0.926015	2.27043	3.35e-05	0.00155032
XLOC_041784	PARP14		54625	yes	no	0.52919	6.60183	3.43e-05	0.0015817
XLOC_025879	TANC2		26115	yes	no	-0.542131	6.5365	3.48e-05	0.0016039
XLOC_019903	-			no	no	-0.668648	5.53997	3.51e-05	0.00161133
XLOC_040753	PLXNB2		23654	yes	no	0.693755	7.98126	3.65e-05	0.00167108
XLOC_044683	AC016773.1,TACC3			no	no	0.587047	5.63955	3.73e-05	0.00170683
XLOC_046372	SCFD2		152579	yes	no	-0.625669	6.44917	3.76e-05	0.00171288
XLOC_045778	MND1		84057	yes	no	0.706357	3.75022	3.79e-05	0.00171826
XLOC_044041	-			no	no	-1.61784	0.561052	3.78e-05	0.00171826
XLOC_021015	BLM		641	yes	no	0.66274	5.35462	3.85e-05	0.00174237
XLOC_009136	BBOX1		8424	yes	no	-0.783708	2.92014	3.92e-05	0.00177273
XLOC_047936	-			no	no	-0.798955	3.4359	4.04e-05	0.00181978
XLOC_045832	RAPGEF2		9693	yes	no	-0.545904	7.09417	4.06e-05	0.00182488
XLOC_021394	ZFP106		64397	yes	no	-0.514076	9.10205	4.12e-05	0.00184755
XLOC_033406	AC010890.1	ENSG00000226953		no	no	-1.1045	1.3867	4.14e-05	0.00185567
XLOC_039155	N6AMT1		29104	yes	no	-0.606455	5.10416	4.23e-05	0.00189083
XLOC_051837	DDR1,MIR4640			no	no	0.574271	7.98704	4.29e-05	0.00191036
XLOC_048360	ITGA2		3673	yes	no	0.750912	5.08661	4.39e-05	0.00195405
XLOC_000937	GADD45A		1647	yes	no	0.582391	5.4189	4.4e-05	0.00195449
XLOC_010656	DKK3		27122	yes	no	-0.599555	7.13688	4.48e-05	0.00198212
XLOC_019226	DPF3		8110	yes	no	-0.557661	6.09843	4.5e-05	0.00198334
XLOC_017933	-			no	no	-0.966519	2.76216	4.49e-05	0.00198334
XLOC_049115	STK32A		202374	yes	no	0.889569	2.89999	4.56e-05	0.00200372
XLOC_051028	-			no	no	1.37528	0.888278	4.63e-05	0.00203053
XLOC_018953	-			no	no	-0.573747	7.79169	4.65e-05	0.00203053
XLOC_019892	-			no	no	-0.611277	5.20412	4.65e-05	0.00203053
XLOC_029140	-			no	no	-0.718518	4.83133	4.66e-05	0.00203053
XLOC_014913	RP11-366L20.2			yes	no	0.67386	5.63085	4.7e-05	0.00204148
XLOC_019271	MIR4709,NPC2			no	no	0.870958	4.58075	4.7e-05	0.00204148
XLOC_055371	STK17A		9263	yes	no	-0.507427	7.769	4.76e-05	0.00206202
XLOC_058123	-			no	no	-1.33838	0.446216	4.86e-05	0.00209987
XLOC_030903	COL5A3		50509	yes	no	-1.10693	1.86201	4.91e-05	0.00211553
XLOC_030676	PPAP2C		8612	yes	no	-1.21846	2.3044	4.94e-05	0.00212584
XLOC_050762	GPRIN1		114787	yes	no	0.800921	3.11475	4.97e-05	0.00213213
XLOC_041545	EPHA3		2042	yes	no	-0.954119	2.09618	5.01e-05	0.00214416
XLOC_025670	WNT9B		7484	yes	no	-0.797346	3.12224	5.08e-05	0.00216344
XLOC_046624	SPARCL1		8404	yes	no	-0.827545	2.82969	5.08e-05	0.00216344
XLOC_016933	THSD1		55901	yes	no	-0.678717	4.40713	5.08e-05	0.00216344
XLOC_028073	C18orf8		29919	yes	no	0.671172	4.14688	5.11e-05	0.00216899
XLOC_044339	-			no	no	-1.42524	-0.130025	5.12e-05	0.00216899
XLOC_045333	ARHGAP24		83478	yes	no	-0.587939	4.44653	5.14e-05	0.0021719
XLOC_023131	CX3CL1		6376	yes	no	0.689282	3.80113	5.29e-05	0.00223042
XLOC_014346	EPS8		2059	yes	no	-0.507333	6.86129	5.33e-05	0.00224127
XLOC_048128	CTD-2201E9.1	ENSG00000251370		no	yes	-1.1145	1.52553	5.34e-05	0.00224127
XLOC_043891	BCL6		604	yes	no	-0.725737	3.0778	5.4e-05	0.00225444
XLOC_029585	CNN1		1264	yes	no	0.898695	2.04082	5.4e-05	0.00225444
XLOC_019899	-			no	no	-0.595293	7.99491	5.38e-05	0.00225444
XLOC_052151	PRIM2		5558	no	no	0.614908	4.80047	5.42e-05	0.00225631
XLOC_049824	PLK2		10769	yes	no	1.46556	2.591	5.46e-05	0.00226744
XLOC_029141	-			no	no	-0.760894	4.76852	5.62e-05	0.00233066
XLOC_009720	CCND1		595	yes	no	-0.549339	7.1455	5.63e-05	0.00233159
XLOC_023223	PLA2G15		23659	yes	no	0.7521	3.92988	5.69e-05	0.00234882
XLOC_043888	MASP1		5648	yes	no	-0.627346	4.05604	5.71e-05	0.0023555
XLOC_006548	PRKG1		5592	yes	no	-0.661239	6.43171	5.78e-05	0.00237182
XLOC_054597	-			no	no	0.807341	4.40499	5.78e-05	0.00237182
XLOC_017940	-			no	no	-0.767998	7.32751	5.84e-05	0.00239064
XLOC_001639	NPR1,RP11-354A16.2			no	no	-0.75933	4.46414	5.88e-05	0.00240277
XLOC_021550	GNB5		10681	yes	no	0.623076	4.41175	5.99e-05	0.00243496
XLOC_042970	FAM107A		11170	yes	no	-0.585757	6.42905	5.98e-05	0.00243496
XLOC_057169	STEAP4		79689	yes	no	-0.925327	1.94546	5.99e-05	0.00243496
XLOC_040136	MPPED1		758	yes	no	-0.899221	2.93566	6.05e-05	0.00245407
XLOC_000057	RP1-283E3.4			no	no	-0.752804	3.02262	6.09e-05	0.00246431
XLOC_001376	PTGFRN		5738	yes	no	0.57018	6.39205	6.15e-05	0.00248451
XLOC_016188	RGCC		28984	yes	no	-1.14735	0.83766	6.21e-05	0.00250207
XLOC_043234	LSAMP,RP11-384F7.2			no	no	-0.805801	3.30088	6.26e-05	0.00251821
XLOC_012977	ITPR2		3709	yes	no	-1.08492	2.38334	6.41e-05	0.00257368
XLOC_049168	GRIA1		2890	yes	no	-0.654044	7.39786	6.43e-05	0.0025742
XLOC_049954	ENC1		8507	yes	no	0.545177	8.32158	6.45e-05	0.00257688
XLOC_019898	-			no	no	-0.642654	5.83794	6.46e-05	0.00257718
XLOC_033556	DPP4		1803	yes	no	-0.9081	3.08189	6.48e-05	0.00257764
XLOC_011243	CDCA5		113130	yes	no	0.673843	4.99847	6.57e-05	0.00260382
XLOC_053932	CEP85L		387119	yes	no	0.607923	5.0535	6.61e-05	0.00260382
XLOC_058196	-			no	no	-1.34255	0.574347	6.57e-05	0.00260382
XLOC_005201	-			no	no	1.01044	1.04599	6.59e-05	0.00260382
XLOC_060983	-			no	no	-0.744773	4.53594	6.6e-05	0.00260382
XLOC_041332	PHF7		51533	yes	no	0.755065	2.68454	6.64e-05	0.00261045
XLOC_033557	DPP4		1803	yes	no	-1.16432	2.71877	6.77e-05	0.00264846
XLOC_030023	WDR62		284403	yes	no	0.639133	4.08046	6.78e-05	0.00264846
XLOC_029588	CTC-499B15.4,CTD-2006C1.6,ZNF833P			no	no	0.741551	3.36432	6.77e-05	0.00264846
XLOC_022425	CACNA1H		8912	yes	no	-1.10948	1.57455	6.82e-05	0.00266201
XLOC_015031	LIN7A		8825	yes	no	1.33356	0.789492	6.92e-05	0.00269397
XLOC_057147	SEMA3E		9723	yes	no	-0.663796	5.91162	6.98e-05	0.00270318
XLOC_003482	ITGB3BP		23421	yes	no	0.591072	4.54211	7e-05	0.00270318
XLOC_024884	GSG2		83903	yes	no	0.77529	4.11829	6.97e-05	0.00270318
XLOC_060241	SNORA1			no	no	-1.21933	0.684671	7e-05	0.00270318
XLOC_013816	ISCU		23479	yes	no	0.552634	6.07517	7.09e-05	0.00273276
XLOC_041781	DTX3L		151636	yes	no	0.659852	4.99651	7.14e-05	0.00274661
XLOC_019907	-			no	no	-0.585723	6.02467	7.17e-05	0.00275216
XLOC_060320	MYBL1		4603	yes	no	0.88312	2.40346	7.41e-05	0.00283861
XLOC_000449	SESN2		83667	yes	no	0.68612	5.4774	7.45e-05	0.00284371
XLOC_004505	RP4-765C7.1			no	no	-0.811105	3.12272	7.44e-05	0.00284371
XLOC_053875	LAMA4		3910	no	no	-0.542236	9.14618	7.5e-05	0.00285576
XLOC_010441	PIDD		55367	yes	no	0.739695	3.94129	7.51e-05	0.00285576
XLOC_058809	CDCA2		157313	yes	no	0.54934	5.61924	7.55e-05	0.00286276
XLOC_018944	-			no	no	-1.06765	3.27974	7.56e-05	0.00286276
XLOC_027915	RP11-945C19.4	ENSG00000264449		no	no	-0.980012	2.07058	7.61e-05	0.00287778
XLOC_021645	RPS27L		51065	yes	no	0.573636	7.46479	7.64e-05	0.00288379
XLOC_058829	ESCO2		157570	yes	no	0.680302	5.39062	7.71e-05	0.00289971
XLOC_058150	-			no	no	-1.52	0.427296	7.7e-05	0.00289971
XLOC_004176	S100A16		140576	yes	no	0.8181	4.37923	7.78e-05	0.00291596
XLOC_060809	FAM84B		157638	yes	no	0.713887	3.39204	7.78e-05	0.00291596
XLOC_038134	ABHD12		26090	yes	no	0.59295	4.93471	7.8e-05	0.0029162
XLOC_000555	AL591845.1,SH3D21			no	no	0.850008	3.20865	7.97e-05	0.00297373
XLOC_016768	AL161891.1			no	no	1.39092	0.895643	7.99e-05	0.00297706
XLOC_054919	-			no	no	0.80116	3.6284	8.06e-05	0.00299462
XLOC_063600	ZDHHC12		84885	yes	no	0.785548	3.01419	8.16e-05	0.0030279
XLOC_047938	-			no	no	-0.723826	4.2886	8.2e-05	0.00303703
XLOC_028960	RTTN		25914	yes	no	0.655931	5.72412	8.23e-05	0.00304048
XLOC_006214	CAMK1D		57118	yes	no	-0.51265	5.72008	8.46e-05	0.00312112
XLOC_011727	GRIA4		2893	yes	no	-0.778713	4.97626	8.49e-05	0.0031225
XLOC_047758	-			no	no	-1.63174	2.6903	8.49e-05	0.0031225
XLOC_045811	RP11-612J15.2			no	no	0.537159	6.28765	8.6e-05	0.00315553
XLOC_009468	FAM111A		63901	yes	no	0.669409	5.27568	8.76e-05	0.00320938
XLOC_035701	CHN1		1123	yes	no	-0.505462	6.06072	8.78e-05	0.00321055
XLOC_054918	-			no	no	0.808942	2.83178	8.87e-05	0.00323683
XLOC_041835	ABTB1		80325	yes	no	-0.797242	3.57307	8.93e-05	0.0032494
XLOC_063450	HDHD3		81932	yes	no	0.781176	2.4964	8.94e-05	0.0032494
XLOC_058757	LPL		4023	yes	no	-1.65118	0.414753	9.01e-05	0.00326955
XLOC_044748	AC104650.2,SH3TC1			no	no	0.999475	1.53192	9.21e-05	0.00333535
XLOC_063841	-			no	no	-1.30503	0.0521926	9.27e-05	0.00334977
XLOC_032794	NAGK		55577	yes	no	0.542728	4.75928	9.29e-05	0.00335261
XLOC_038864	IFNAR2,IL10RB			no	no	0.612221	4.59972	9.52e-05	0.00342778
XLOC_026084	C1QTNF1		114897	yes	no	1.02925	1.58048	9.9e-05	0.00355787
XLOC_002551	EXO1		9156	yes	no	0.752487	5.12921	0.000102504	0.00367856
XLOC_019873	-			no	no	-1.04074	1.9208	0.000103248	0.00369852
XLOC_040052	MICALL1		85377	yes	no	0.542385	5.69627	0.000103837	0.00371289
XLOC_061640	MELK		9833	yes	no	0.575062	5.80695	0.000105204	0.00375494
XLOC_045026	-			no	no	1.21602	0.716382	0.00010588	0.00377225
XLOC_010879	SLC1A2		6506	yes	no	-0.616339	8.89719	0.000109363	0.00388929
XLOC_031843	IL11		3589	yes	no	1.37829	0.528516	0.000110879	0.0039154
XLOC_018159	SMOC1		64093	yes	no	0.518725	6.05294	0.000110861	0.0039154
XLOC_018769	RP11-966I7.1	ENSG00000257126		no	no	-0.601465	5.54975	0.000110418	0.0039154
XLOC_019906	-			no	no	-1.3047	0.0219368	0.000110892	0.0039154
XLOC_036137	NCL		4691	yes	no	-0.501818	9.46739	0.000111512	0.00393025
XLOC_002007	SOAT1		6646	yes	no	0.50285	6.09672	0.000112561	0.00396013
XLOC_004325	KCNJ10,RP11-226L15.4			no	no	-0.833002	3.55824	0.000112852	0.00396328
XLOC_004178	S100A13		6284	yes	no	0.640229	4.87936	0.000113222	0.00396851
XLOC_013724	ANKS1B		56899	yes	no	-1.73818	0.199838	0.000113403	0.00396851
XLOC_031437	BLVRB		645	yes	no	0.742381	3.51311	0.000114268	0.00399168
XLOC_019277	PGF		5228	yes	no	1.55132	0.520072	0.000116426	0.00404556
XLOC_044929	TBC1D1		23216	yes	no	0.547914	5.24427	0.000116257	0.00404556
XLOC_069744	ZNF674-AS1	ENSG00000230844		no	no	-0.798244	2.43685	0.000116375	0.00404556
XLOC_002523	ACTN2		88	yes	no	-0.676021	5.15642	0.000116891	0.00405454
XLOC_058107	-			no	no	-1.35459	1.11004	0.000117371	0.00406406
XLOC_011810	RP11-661I21.2,TMPRSS5			no	no	-0.559903	5.4953	0.000117783	0.00407114
XLOC_056641	HNRNPA2B1		3181	yes	no	-0.611077	8.50394	0.000119411	0.00412022
XLOC_056076	STRIP2		57464	yes	no	0.689317	4.39562	0.000120273	0.00414269
XLOC_025454	DUSP14		11072	yes	no	0.580355	4.65862	0.000120767	0.00415245
XLOC_028233	C18orf54		162681	yes	no	0.648347	4.74201	0.00012563	0.00431211
XLOC_034939	CAPG		822	yes	no	1.41293	1.52647	0.000126394	0.00432605
XLOC_021901	CPEB1,RP11-152F13.10,RPS17L			no	no	1.27794	0.15804	0.000126475	0.00432605
XLOC_030624	ZNF530		348327	yes	no	0.676507	3.62239	0.00012692	0.00433375
XLOC_057741	ATP6V0E2-AS1	ENSG00000204934		no	no	0.699055	3.69015	0.000127578	0.0043487
XLOC_055318	2014-09-07			yes	no	-0.522811	8.88096	0.000128445	0.00437069
XLOC_052132	LRRC1		55227	yes	no	-0.673307	6.308	0.000129168	0.0043877
XLOC_045497	SGMS2		166929	yes	no	1.10225	0.93223	0.00013048	0.00442464
XLOC_035846	RFTN2		130132	yes	no	-0.715613	4.96326	0.000130789	0.0044275
XLOC_004342	F11R,TSTD1			no	no	1.32609	1.97581	0.000131853	0.00445586
XLOC_043614	PLCH1,RP11-639F1.1			no	no	-0.51179	6.55271	0.00013288	0.00448287
XLOC_040658	PMM1		5372	yes	no	0.706488	3.73058	0.000133891	0.00450925
XLOC_019890	-			no	no	-0.712814	4.26629	0.000135995	0.0045723
XLOC_038168	DUSP15		128853	yes	no	1.2642	1.01895	0.000136721	0.00458889
XLOC_012271	-			no	no	1.03585	1.89103	0.000137768	0.00461615
XLOC_070793	ARX		170302	yes	no	-0.637058	3.52172	0.000138122	0.00462016
XLOC_048439	RNF180		285671	yes	no	-0.690855	2.9357	0.000141754	0.00473361
XLOC_010102	AP000673.1,GRIA4			no	no	-0.565125	7.09806	0.00014496	0.0048325
XLOC_049536	DNAH5		1767	yes	no	-0.873387	2.20628	0.00014759	0.00491184
XLOC_046180	FGFBP2,PROM1			no	no	-1.17726	0.622278	0.000148315	0.00492764
XLOC_050552	AC005895.3,PDGFRB			no	no	-0.766897	3.36532	0.000148565	0.00492764
XLOC_008872	RRM1		6240	yes	no	0.581337	7.35803	0.000149814	0.00496072
XLOC_052718	AKAP12		9590	yes	no	0.504357	5.47361	0.000150816	0.00498554
XLOC_060203	SNAI2		6591	yes	no	-0.546311	4.66368	0.000151582	0.00500245
XLOC_042669	TRANK1		9881	yes	no	1.28991	0.452515	0.000152182	0.00501387
XLOC_055870	TRIP6		7205	yes	no	-0.583856	6.08621	0.00015369	0.00503943
XLOC_019866	-			no	no	-1.19235	2.29566	0.000153705	0.00503943
XLOC_070007	NHSL2,RP11-262D11.1,RP11-262D11.2			no	no	-0.883481	5.04135	0.000153725	0.00503943
XLOC_013930	RFC5		5985	yes	no	0.547821	4.96675	0.000155279	0.00508189
XLOC_040070	APOBEC3F,APOBEC3G			no	no	0.95557	1.12396	0.000159852	0.00521915
XLOC_054675	-			no	no	0.88641	1.60353	0.000160002	0.00521915
XLOC_054035	RP11-356I2.4	ENSG00000237499		no	no	-0.969943	1.63324	0.000160902	0.00523981
XLOC_045804	GUCY1B3		2983	yes	no	1.13829	0.52608	0.000161554	0.00525238
XLOC_047137	PDGFC		56034	yes	no	0.528511	6.46181	0.000163217	0.00529113
XLOC_002306	PPP2R5A,RP11-384C4.2			no	no	-0.491625	6.09141	0.000163283	0.00529113
XLOC_052281	NT5E		4907	yes	no	-0.550495	6.64455	0.000164234	0.0053132
XLOC_003126	COL16A1		1307	yes	no	-0.653161	3.71815	0.000164611	0.00531666
XLOC_041642	RP11-446H18.3			no	no	0.897102	2.10766	0.000165165	0.00532583
XLOC_032345	KCNF1		3754	yes	no	-0.882935	1.83612	0.000165933	0.00534185
XLOC_045017	ZAR1		326340	yes	no	-0.699138	3.83266	0.000168781	0.00542466
XLOC_039478	C21orf58		54058	yes	no	0.623073	4.75831	0.000170739	0.00547865
XLOC_034035	PLCD4		84812	yes	no	0.689641	3.42956	0.000171115	0.0054818
XLOC_058939	TACC1		6867	yes	no	0.519836	5.32829	0.00017163	0.00548937
XLOC_001990	RASAL2		9462	yes	no	-0.484518	7.89481	0.000174683	0.00556895
XLOC_010645	MRVI1		10335	yes	no	-0.482361	5.6082	0.000174444	0.00556895
XLOC_028768	LINC00669	ENSG00000267374		no	yes	1.00258	2.1317	0.00017499	0.00556971
XLOC_070220	CXorf57		55086	yes	no	1.00865	1.56968	0.000177096	0.00562764
XLOC_029134	-			no	no	-0.886491	2.60489	0.000177604	0.0056347
XLOC_033585	SCN1A		6323	yes	no	-1.16272	1.55891	0.000178543	0.00565538
XLOC_024395	AC004158.2	ENSG00000261008		no	yes	0.926485	2.00957	0.000179514	0.00567701
XLOC_012692	CCND2		894	yes	no	-0.536768	10.1178	0.000180949	0.00569496
XLOC_017982	FRMD6		122786	yes	no	0.624575	4.40217	0.000180468	0.00569496
XLOC_022149	-			no	no	-0.653033	4.90802	0.000180843	0.00569496
XLOC_048563	IQGAP2		10788	yes	no	-0.583191	7.10249	0.00018225	0.00572676
XLOC_001774	CASQ1		844	yes	no	-0.994688	1.25493	0.000183223	0.00574818
XLOC_048703	CAST		831	yes	no	0.473787	6.49629	0.00018465	0.00577457
XLOC_007753	DNA2		1763	yes	no	0.537527	5.00956	0.000184472	0.00577457
XLOC_045034	RP11-1281K21.1			no	no	1.06422	1.32759	0.000186444	0.00582143
XLOC_006677	DDIT4		54541	yes	no	-0.511426	7.33192	0.00018679	0.00582301
XLOC_020827	FBXO22		26263	yes	no	0.503092	6.04155	0.000192548	0.00598357
XLOC_009938	C11orf82,RP11-659G9.1			no	no	0.639102	4.67011	0.000192361	0.00598357
XLOC_052060	VEGFA		7422	yes	no	-0.564473	5.9529	0.000192967	0.00598714
XLOC_069506	TLR8		51311	yes	no	-1.28301	0.203579	0.000196619	0.00609086
XLOC_056670	CPVL		54504	yes	no	0.597676	4.63583	0.000196996	0.00609296
XLOC_040679	Z83851.1	ENSG00000229891		no	yes	-0.977801	1.04986	0.000198046	0.00611585
XLOC_053408	GTPBP2		54676	yes	no	0.471735	5.61785	0.000198642	0.00612464
XLOC_005510	-			no	no	-1.29382	0.3019	0.000199954	0.00615545
XLOC_059972	TNFRSF10B		8795	yes	no	0.561303	7.86762	0.0002026	0.00622718
XLOC_003969	SNX18P15			no	no	0.869666	2.72236	0.00020474	0.00628316
XLOC_025607	C17orf53		78995	yes	no	0.768638	2.92198	0.000207205	0.00634891
XLOC_026167	METRNL		284207	yes	no	0.758602	3.36971	0.000209323	0.00640385
XLOC_048706	ERAP2		64167	yes	no	1.05479	0.93654	0.000209893	0.00640574
XLOC_026134	MAFG-AS1	ENSG00000265688		no	no	-0.855703	1.72806	0.000210035	0.00640574
XLOC_012974	ITPR2		3709	yes	no	-1.14935	1.24984	0.000211274	0.00643356
XLOC_035613	SPC25		57405	no	no	0.682461	3.88386	0.000214852	0.00651282
XLOC_009018	CTD-2003C8.1			no	no	0.825101	1.77154	0.000214682	0.00651282
XLOC_060819	U4			no	no	0.546765	5.5421	0.000214868	0.00651282
XLOC_022665	TMC7		79905	yes	no	0.614399	3.77359	0.000220474	0.00667248
XLOC_047747	-			no	no	-1.57093	4.29473	0.000221078	0.0066805
XLOC_045088	GSX2		170825	yes	no	-0.928542	2.34382	0.000224614	0.00677695
XLOC_044612	-			no	no	-1.28536	0.0110332	0.000225177	0.00678355
XLOC_073012	NLGN4Y		22829	yes	no	0.559438	5.41212	0.000225618	0.00678646
XLOC_007265	KLF6		1316	yes	no	-0.502606	5.88481	0.000226464	0.0068015
XLOC_047944	-			no	no	-0.97177	2.20096	0.000227107	0.00681045
XLOC_038616	-			no	no	-1.03986	1.41858	0.000227832	0.00682181
XLOC_004467	ANKRD45,BX248409.1			no	no	0.909968	1.70982	0.000234268	0.00700386
XLOC_063226	OGN		4969	yes	no	0.685685	4.59065	0.000235402	0.00702711
XLOC_046036	DGKQ		1609	yes	no	0.587361	4.30702	0.000236219	0.00703742
XLOC_003091	RP1-212P9.3	ENSG00000233427		no	no	1.00933	2.74508	0.000236462	0.00703742
XLOC_009608	SAC3D1		29901	yes	no	0.616999	3.75454	0.000241654	0.0071811
XLOC_045224	SLC4A4		8671	yes	no	-0.516335	8.92275	0.000242824	0.00720499
XLOC_020181	-			no	no	-0.810675	2.13292	0.000247002	0.00731796
XLOC_052118	RP1-152L7.5			no	no	0.56978	6.48481	0.000249004	0.00736618
XLOC_055160	HDAC9		9734	yes	no	-0.581251	4.10897	0.000249665	0.00737466
XLOC_021470	SLC30A4		7782	yes	no	0.854129	1.48644	0.0002503	0.00738236
XLOC_041624	NFKBIZ,NXPE3			no	no	0.47682	5.5263	0.000253199	0.0074567
XLOC_028142	DTNA		1837	yes	no	-0.508338	6.68356	0.000254017	0.0074696
XLOC_003302	TCTEX1D4		343521	yes	no	1.20391	0.109174	0.000254478	0.00747203
XLOC_002799	MIR34A,RP3-510D11.1			no	no	0.623963	4.53413	0.000259149	0.00759785
XLOC_051659	GMNN		51053	yes	no	0.622235	4.54969	0.000261679	0.00766063
XLOC_038011	FLRT3		23767	yes	no	-0.63552	4.11	0.000262087	0.00766119
XLOC_049743	C5orf34		375444	yes	no	0.796814	3.41686	0.000262584	0.00766433
XLOC_010749	SVIP		258010	yes	no	0.725061	3.14596	0.00026426	0.00770185
XLOC_049145	SLC26A2		1836	yes	no	0.468778	6.84539	0.000265613	0.00771926
XLOC_048475	CENPH		64946	yes	no	0.58332	4.7792	0.000266033	0.00771926
XLOC_063099	Metazoa_SRP	ENSG00000253143		no	no	-1.37111	-0.128131	0.000265974	0.00771926
XLOC_051858	MICB		4277	no	no	1.10981	0.481353	0.000270483	0.00783685
XLOC_031564	FBXO46		23403	yes	no	-0.508662	5.10013	0.000271099	0.00784315
XLOC_046254	ARAP2,RP11-399D2.1			no	no	-0.475748	7.87436	0.000274223	0.00791107
XLOC_044487	-			no	no	-1.06374	1.48962	0.000274249	0.00791107
XLOC_043510	U6	ENSG00000266839		no	no	-0.915536	4.42537	0.000278007	0.00798103
XLOC_045770	DKFZP434I0714	ENSG00000268471		yes	no	-0.683125	2.99207	0.000278295	0.00798103
XLOC_006589	AC067751.1,ZNF365			no	no	1.30289	-0.0342657	0.000277655	0.00798103
XLOC_017936	RP11-286B5.1			no	no	-0.619292	5.5804	0.000277793	0.00798103
XLOC_006883	CEP55		55165	yes	no	0.516944	5.07408	0.000280004	0.00801837
XLOC_070698	RP11-120D5.1	ENSG00000234129		no	no	1.28114	0.18864	0.000282296	0.00807227
XLOC_047943	-			no	no	-0.954945	2.1396	0.000282973	0.00807991
XLOC_034057	SPEG		10290	yes	no	-0.641619	3.59131	0.000283844	0.00809304
XLOC_053797	ASCC3		10973	yes	no	0.521194	8.48016	0.000287623	0.00818709
XLOC_053189	CCHCR1		54535	no	no	0.614721	3.85155	0.000288389	0.00818709
XLOC_009137	LGR4		55366	yes	no	-0.5356	7.07786	0.000288171	0.00818709
XLOC_040595	C22orf23		84645	yes	no	0.670303	3.07202	0.000289072	0.00819467
XLOC_011158	VWCE		220001	yes	no	1.12078	1.82414	0.000290852	0.00822148
XLOC_019830	-			no	no	-0.893577	2.15932	0.00029081	0.00822148
XLOC_042586	SGOL1		151648	yes	no	0.554599	4.18548	0.000292522	0.00825684
XLOC_014524	GXYLT1		283464	yes	no	0.59342	5.71686	0.000293416	0.00827022
XLOC_019099	SGPP1		81537	yes	no	0.550853	4.6857	0.0002943	0.0082833
XLOC_059825	SGK223		157285	yes	no	0.550394	5.66347	0.000296528	0.00833376
XLOC_001306	RP11-88H9.1,RP11-88H9.2			no	no	-1.23344	0.0440754	0.000297311	0.00833376
XLOC_021664	CSNK1G1,CTD-2116N17.1,KIAA0101			no	no	0.492624	6.86848	0.000297362	0.00833376
XLOC_021853	ADAMTS7		11173	yes	no	0.979449	2.53705	0.00030218	0.00844127
XLOC_041928	SLC35G2		80723	yes	no	0.593492	3.64828	0.000302484	0.00844127
XLOC_041692	Metazoa_SRP	ENSG00000253143		no	no	0.973053	2.18984	0.000301926	0.00844127
XLOC_034489	FNDC4		64838	yes	no	0.744599	4.23026	0.000304201	0.00847719
XLOC_001925	PRRX1		5396	yes	no	-0.604085	5.25347	0.000305636	0.00848283
XLOC_071218	ERCC6L		54821	yes	no	0.649053	3.98988	0.000306109	0.00848283
XLOC_053201	Y_RNA	complex		no	no	1.05152	0.771927	0.000305542	0.00848283
XLOC_018946	U6	ENSG00000266839		no	no	-0.876482	5.65548	0.000306126	0.00848283
XLOC_069447	PLCXD1		55344	yes	no	-0.491151	5.53086	0.000307283	0.00850294
XLOC_025733	KAT7		11143	yes	no	-0.526659	7.34478	0.000309729	0.00855859
XLOC_028664	NPC1		4864	yes	no	0.501402	5.45137	0.000312435	0.00862128
XLOC_043741	RPL22L1		200916	yes	no	-0.589964	6.38326	0.000316692	0.0087193
XLOC_016765	RP11-141M1.3	ENSG00000230490		no	yes	-0.698166	3.02346	0.000316872	0.0087193
XLOC_001038	WDR63		126820	yes	no	1.53988	0.986354	0.000321301	0.00881652
XLOC_003968	AL583842.6,ANKRD20A12P			no	no	0.673494	5.5932	0.000320859	0.00881652
XLOC_045054	FIP1L1,PDGFRA			no	no	-0.495846	7.96102	0.000329976	0.00904198
XLOC_063231	OMD		4958	yes	no	0.699143	3.81707	0.000332353	0.00909446
XLOC_040946	FANCD2		2177	yes	no	0.509925	6.15486	0.000333957	0.00912568
XLOC_011169	FTH1		2495	yes	no	0.487424	7.25475	0.000336626	0.00918589
XLOC_012724	LAG3		3902	yes	no	-1.21148	-0.0770261	0.000337502	0.00919705
XLOC_071164	EDA2R		60401	yes	no	0.589555	5.91972	0.000341297	0.00928762
XLOC_026951	STAT3		6774	yes	no	0.500099	7.31139	0.000342715	0.00931333
XLOC_052801	QKI		9444	yes	no	-0.454649	9.65361	0.000349516	0.00948507
XLOC_052433	FIG4		9896	yes	no	0.517289	4.51351	0.000351477	0.00950046
XLOC_018391	AL133168.3,LINC00618,VRK1			no	no	0.506139	5.57085	0.000351407	0.00950046
XLOC_017658	TRDC,TRDD3,TRDJ1,TRDJ2,TRDJ3			no	no	-0.57119	4.29533	0.00035153	0.00950046
XLOC_027624	-			no	no	0.949236	2.46359	0.000352576	0.00951569
XLOC_014801	B4GALNT1		2583	yes	no	0.674222	3.80183	0.000353604	0.00953037
XLOC_014014	NCOR2		9612	yes	no	-0.657207	3.04166	0.000356196	0.00957403
XLOC_047937	-			no	no	-0.636115	4.26029	0.000356106	0.00957403
XLOC_035987	ERBB4		2066	yes	no	-0.61736	3.58964	0.00035706	0.00958419
XLOC_033605	NOSTRIN		115677	no	no	0.772651	3.14521	0.000358819	0.00959847
XLOC_033824	SATB2-AS1	ENSG00000225953		no	no	-0.519432	5.2924	0.000359053	0.00959847
XLOC_001711	MIR9-1			no	no	-0.642848	4.29544	0.000358642	0.00959847
XLOC_035885	ENO1P4,TMEM237			no	no	0.552801	5.32677	0.000363564	0.00970586
XLOC_007800	SPOCK2		9806	yes	no	-0.489546	6.08263	0.000364428	0.00970976
XLOC_032393	GEN1,SMC6			no	no	0.582941	5.96151	0.000364695	0.00970976
XLOC_011081	YPEL4		219539	yes	no	-0.546418	4.55039	0.000368028	0.00978528
XLOC_012972	ITPR2		3709	yes	no	-1.06397	1.30216	0.000374978	0.00995663
XLOC_041988	C3orf58		205428	yes	no	-0.620388	6.87106	0.000376966	0.00998494
XLOC_071664	RP1-137H15.2	ENSG00000224765		no	no	-0.99254	1.01701	0.000377058	0.00998494
XLOC_062845	HINT2		84681	yes	no	0.678275	3.94488	0.00037758	0.00998534
XLOC_055558	-			no	no	1.23763	0.494013	0.000382968	0.0101143
XLOC_043429	DZIP1L		199221	yes	no	0.658971	3.31001	0.000399124	0.0105268
XLOC_032903	ATOH8		84913	yes	no	-0.473043	6.77447	0.000399977	0.0105352
XLOC_019020	WDHD1		11169	yes	no	0.650221	5.86892	0.000402541	0.0105886
XLOC_030956	ZNF563		147837	yes	no	0.762769	2.40608	0.000406992	0.0106914
XLOC_071620	AC004383.4,MIR424			no	no	-0.62212	3.64929	0.000410829	0.0107778
XLOC_004080	HIST2H2BF,HIST2H3D,RP11-196G18.21			no	no	-0.645834	6.04573	0.000423517	0.0110959
XLOC_010303	VWA5A		4013	yes	no	0.713294	4.3859	0.000426926	0.0111261
XLOC_023117	NUP93		9688	yes	no	-0.47062	7.6905	0.000425702	0.0111261
XLOC_042004	RP11-649A16.1	ENSG00000243620		no	no	-0.595203	7.94252	0.000426619	0.0111261
XLOC_017516	AL589743.1,RP11-146E13.1,RP11-146E13.2,RP11-496I2.4			no	no	-0.595902	5.03053	0.000426373	0.0111261
XLOC_031435	SERTAD1		29950	yes	no	0.714111	3.67477	0.000429661	0.0111825
XLOC_023950	YPEL3		83719	yes	no	0.72148	2.5895	0.0004303	0.0111844
XLOC_048065	AC026740.1,CEP72			no	no	0.662759	3.27097	0.000431582	0.0112029
XLOC_050363	IRF1		3659	yes	no	0.747189	3.14361	0.000432463	0.011211
XLOC_054596	-			no	no	0.86409	3.28696	0.000433363	0.0112126
XLOC_024397	AC004943.1,RP11-346C20.1,ZFHX3			no	no	0.603849	5.09217	0.000433661	0.0112126
XLOC_020378	ZFYVE19		84936	yes	no	0.580534	3.77092	0.000435979	0.0112546
XLOC_026059	2014-09-09			no	no	-0.51234	9.16187	0.00043643	0.0112546
XLOC_047756	-			no	no	-1.5183	4.46569	0.000437425	0.0112656
XLOC_035155	AC068057.2			no	yes	-0.495575	4.66258	0.00044473	0.0114387
XLOC_047759	-			no	no	-1.529	4.26752	0.000454071	0.0116638
XLOC_020781	PML		5371	yes	no	0.610088	3.92879	0.000456351	0.0117071
XLOC_031594	PRKD2		25865	yes	no	0.630314	3.49011	0.000457671	0.0117257
XLOC_020189	GABRA5		2558	yes	no	-0.485006	7.47919	0.000460246	0.0117763
XLOC_051877	HSPA1B		3304	no	no	0.717727	5.52188	0.000463085	0.0118336
XLOC_031092	UNC13A		23025	yes	no	-0.50921	7.80471	0.000470623	0.0120063
XLOC_019909	-			no	no	-0.566701	5.08272	0.000471064	0.0120063
XLOC_021840	TBC1D2B		23102	yes	no	0.535154	4.54486	0.000473782	0.01206
XLOC_026593	C17ORF108,LYRM9,NOS2			no	no	0.713706	2.39112	0.000475057	0.0120769
XLOC_009070	NUCB2		4925	yes	no	0.606896	5.16107	0.000477563	0.0121095
XLOC_019894	-			no	no	-0.71438	2.61337	0.000477569	0.0121095
XLOC_003823	SORT1		6272	yes	no	0.44972	7.65406	0.000479444	0.0121148
XLOC_007702	ZWINT		11130	yes	no	0.552459	5.60081	0.00047965	0.0121148
XLOC_027991	TUBB6		84617	yes	no	0.518747	6.73947	0.000480239	0.0121148
XLOC_030886	ZNF699		374879	yes	no	0.578397	3.60916	0.000478467	0.0121148
XLOC_023444	ZFPM1		161882	yes	no	1.09547	0.349859	0.000483678	0.012186
XLOC_047762	-			no	no	-1.36107	4.95973	0.000489785	0.0123241
XLOC_029371	CTB-31O20.9	ENSG00000267232		no	yes	-0.938476	0.869367	0.000492818	0.0123846
XLOC_059093	RP11-25K19.1	ENSG00000167912		no	no	-0.491564	6.62687	0.000496267	0.0124554
XLOC_019871	-			no	no	-1.21518	0.0310037	0.00049828	0.01249
XLOC_010779	MPPED2		744	yes	no	-0.530323	5.86233	0.000501416	0.0125526
XLOC_070598	TMEM187		8269	no	no	0.78004	1.8392	0.000518428	0.012962
XLOC_031826	CDC42EP5		148170	no	no	-0.656301	3.37256	0.00052003	0.0129856
XLOC_001701	LMNA		4000	yes	no	0.624959	8.15624	0.000521144	0.0129969
XLOC_013290	ESPL1		9700	yes	no	0.617706	4.4963	0.000529848	0.0131973
XLOC_044091	-			no	no	-0.674339	2.98066	0.00053587	0.0133304
XLOC_009451	MIR130A			no	no	-0.569782	3.97005	0.000540176	0.0134206
XLOC_014214	SLC2A3		6515	yes	no	-0.546407	5.94297	0.000541395	0.013434
XLOC_052553	RNF217		154214	yes	no	-0.45419	7.37577	0.000542976	0.0134562
XLOC_062803	KIF24		347240	yes	no	0.564425	4.55369	0.000544699	0.013482
XLOC_060980	-			no	no	-0.58505	4.35467	0.000546558	0.013511
XLOC_004469	CENPL		91687	yes	no	0.489874	5.09021	0.00055271	0.013646
XLOC_009733	KRTAP5-7,NADSYN1,RP11-660L16.2			no	no	0.470298	6.32898	0.000553488	0.0136481
XLOC_017290	-			no	no	-1.30896	-0.0604447	0.00055439	0.0136532
XLOC_022482	RP11-715J22.6	ENSG00000260293		no	no	-0.685613	2.73532	0.000555447	0.0136622
XLOC_036125	SLC16A14		151473	yes	no	0.515947	5.64815	0.000556886	0.0136635
XLOC_054986	-			no	no	-0.717162	2.80355	0.000556272	0.0136635
XLOC_043466	SPSB4		92369	yes	no	0.614641	3.2989	0.000562449	0.0137828
XLOC_030310	BAX		581	yes	no	0.503459	5.41382	0.000568791	0.0139036
XLOC_021726	ANP32A		8125	yes	no	-0.453614	7.52142	0.000568107	0.0139036
XLOC_052934	TFAP2A		7020	yes	no	-0.663103	2.73261	0.000573213	0.0139944
XLOC_034817	AAK1,AC114772.1			no	no	0.494265	5.14982	0.000574979	0.0140201
XLOC_040671	NAGA		4668	yes	no	0.519244	5.03379	0.000577291	0.0140244
XLOC_040917	LMCD1		29995	yes	no	-0.686855	2.79568	0.000575981	0.0140244
XLOC_000303	PINK1		65018	yes	no	0.515876	5.31203	0.000576855	0.0140244
XLOC_002896	EPHA2		1969	yes	no	0.574998	6.31247	0.000582241	0.0141099
XLOC_026752	snoU13	ENSG00000243321		no	no	0.855218	1.52785	0.000581714	0.0141099
XLOC_012262	-			no	no	1.09768	0.425549	0.000583078	0.0141128
XLOC_019232	ZFYVE1		53349	yes	no	0.636297	4.66396	0.000590221	0.0142563
XLOC_047613	-			no	no	-0.826216	2.51349	0.000590454	0.0142563
XLOC_058984	HGSNAT		138050	yes	no	0.476479	5.60931	0.000594136	0.0143276
XLOC_023246	CTD-2033A16.1	ENSG00000261602		no	no	0.656872	3.00035	0.000600478	0.0144294
XLOC_000459	RNU11	ENSG00000270103		no	no	0.831321	2.56833	0.000600554	0.0144294
XLOC_041997	-			no	no	-0.771242	2.8564	0.00060051	0.0144294
XLOC_060790	TMEM65		157378	yes	no	0.591139	3.566	0.000601889	0.0144439
XLOC_004088	SV2A		9900	no	no	0.510898	5.92173	0.000603794	0.0144719
XLOC_057201	SAMD9		54809	yes	no	0.839503	1.90037	0.000606009	0.0144757
XLOC_038176	C20orf112		140688	yes	no	-0.54798	3.86297	0.000606106	0.0144757
XLOC_046280	C4orf34		201895	yes	no	0.556969	4.89531	0.000606153	0.0144757
XLOC_033954	MAP2		4133	yes	no	-0.434269	9.71745	0.000609551	0.0145077
XLOC_035812	STAT1		6772	yes	no	0.471536	7.16682	0.000609705	0.0145077
XLOC_019887	-			no	no	-0.576888	4.35957	0.000609428	0.0145077
XLOC_031800	OSCAR		126014	no	no	-0.695844	2.83258	0.000611337	0.014529
XLOC_055135	ARL4A		10124	yes	no	0.804343	3.15747	0.000618674	0.0146857
XLOC_050082	LINC00461,MIR9-2			no	no	-0.473135	5.87298	0.000619444	0.0146863
XLOC_001424	BX571672.2			no	yes	0.881665	2.59784	0.000622239	0.0147236
XLOC_043193	PVRL3-AS1,RP11-553A10.1			no	no	1.12037	2.7934	0.000622514	0.0147236
XLOC_002375	DISP1,RP11-452F19.3			no	no	0.559298	3.76902	0.000625029	0.0147654
XLOC_040078	MGAT3		4248	yes	no	-1.16258	0.475182	0.000628541	0.0147842
XLOC_070236	ATG4A		115201	yes	no	0.656686	2.65769	0.000628166	0.0147842
XLOC_055033	ELFN1		392617	yes	no	0.497638	5.66552	0.000628826	0.0147842
XLOC_058098	-			no	no	-1.23478	0.85513	0.000627619	0.0147842
XLOC_015443	TRIAP1		51499	yes	no	0.532479	5.34285	0.000630812	0.0147955
XLOC_025160	SLC47A1		55244	yes	no	0.72798	2.40129	0.000630526	0.0147955
XLOC_049558	MYO10		4651	yes	no	-0.493204	7.62718	0.000636014	0.0148998
XLOC_053473	TRAM2		9697	yes	no	0.472584	7.60869	0.000637843	0.0149249
XLOC_072768	NLGN4Y		22829	yes	no	0.587228	4.9363	0.000646524	0.0151101
XLOC_019911	-			no	no	-0.629197	4.3958	0.000651273	0.0152031
XLOC_009612	MRPL49		740	yes	no	0.523076	5.2784	0.000653598	0.0152322
XLOC_040508	PLA2G3		50487	yes	no	1.21715	2.37099	0.000654088	0.0152322
XLOC_071735	AF011889.2,AF011889.4,AF011889.5,AF011889.6,IDS			no	no	0.533584	6.20321	0.000654843	0.0152322
XLOC_017939	-			no	no	-0.645548	5.18181	0.000656426	0.0152511
XLOC_021686	IGDCC3		9543	yes	no	-0.510859	4.53883	0.000665635	0.0154435
XLOC_049197	LSM11		134353	yes	no	0.521421	4.40511	0.000666276	0.0154435
XLOC_059758	CSMD1		64478	yes	no	-1.07776	2.99816	0.000674647	0.015604
XLOC_032492	PPP1CB,SPDYA			no	no	-0.418607	9.8613	0.000674787	0.015604
XLOC_055327	ANLN		54443	yes	no	0.460685	6.19441	0.000684173	0.0157798
XLOC_038823	GRIK1-AS1	ENSG00000174680		no	no	-1.23822	0.470696	0.00068414	0.0157798
XLOC_012060	-			no	no	-1.09832	0.638553	0.000684791	0.0157798
XLOC_071579	ENOX2		10495	yes	no	-0.583162	5.45903	0.000685715	0.0157827
XLOC_004805	NEK2		4751	yes	no	0.509002	4.31141	0.000690525	0.0158748
XLOC_050442	HSPA9		3313	yes	no	-0.447135	8.73147	0.00069283	0.0159052
XLOC_048714	-			no	no	-0.859566	3.93759	0.00069346	0.0159052
XLOC_056035	ARF5,FSCN3			no	no	0.498221	5.68528	0.00069753	0.0159799
XLOC_039228	C21orf62		56245	no	no	-0.492378	4.497	0.000699362	0.0160033
XLOC_025579	ARL4D		379	yes	no	1.04201	1.17473	0.000700975	0.0160216
XLOC_027257	BRIP1		83990	yes	no	0.717916	5.40042	0.000704426	0.0160818
XLOC_060006	ADRA1A		148	yes	no	-0.761308	2.81858	0.000709497	0.0160857
XLOC_050730	DUSP1		1843	yes	no	0.931232	2.92324	0.000708042	0.0160857
XLOC_040010	HMOX1		3162	yes	no	0.796846	3.48454	0.000708791	0.0160857
XLOC_052554	TPD52L1		7164	yes	no	-0.684422	2.5924	0.000709337	0.0160857
XLOC_047277	NEIL3		55247	yes	no	0.808123	2.4977	0.000708527	0.0160857
XLOC_049190	AC008676.1,CYFIP2			no	no	0.518781	7.47836	0.000705595	0.0160857
XLOC_063714	NOTCH1		4851	yes	no	0.524226	5.74305	0.000710684	0.0160941
XLOC_001364	VANGL1		81839	yes	no	0.514644	4.35979	0.000711952	0.0161043
XLOC_057606	CREB3L2		64764	yes	no	0.489564	4.91366	0.000714912	0.0161198
XLOC_029808	ZNF682		91120	yes	no	1.03794	1.48815	0.000714366	0.0161198
XLOC_047941	-			no	no	-1.19974	0.283082	0.000715089	0.0161198
XLOC_001851	PBX1		5087	yes	no	-0.458985	6.98407	0.000715926	0.0161202
XLOC_033121	-			no	no	-2.09864	1.38796	0.00072109	0.0162179
XLOC_027287	TANC2		26115	yes	no	-0.712092	3.20693	0.000725112	0.0162898
XLOC_025258	NLK		51701	yes	no	-0.420221	6.17335	0.000733451	0.0164584
XLOC_020982	FANCI		55215	yes	no	0.489609	6.65984	0.000734904	0.0164722
XLOC_028277	SEC11C		90701	yes	no	0.557697	4.80669	0.000737247	0.016506
XLOC_035120	TSGA10		80705	yes	no	0.762276	2.38251	0.000740131	0.0165517
XLOC_039065	AF127936.7	ENSG00000235609		no	yes	-0.703158	2.83507	0.000741486	0.0165632
XLOC_029786	ARMC6		93436	yes	no	-0.546052	6.06566	0.000745037	0.0166237
XLOC_057167	SRI		6717	yes	no	-0.448486	7.86162	0.000747559	0.0166611
XLOC_052507	CEP85L		387119	yes	no	0.731947	2.26405	0.000751923	0.0167205
XLOC_004873	Metazoa_SRP	ENSG00000253143		no	no	-0.493633	5.71889	0.000751096	0.0167205
XLOC_059851	PRSS51		346702	no	no	-0.667655	4.33529	0.000760203	0.0168856
XLOC_003316	CCDC163P			yes	no	1.08385	0.120807	0.000766066	0.0169967
XLOC_024323	ESRP2,RP11-96D1.11			no	no	0.483124	5.0986	0.000770603	0.0170781
XLOC_049250	WWC1		23286	yes	no	-0.673916	5.30533	0.000772943	0.0171107
XLOC_053001	MBOAT1		154141	yes	no	0.742273	2.43473	0.00077834	0.0172108
XLOC_035157	AC018730.3,AC018730.4			no	no	-0.506916	4.76598	0.000784815	0.0173346
XLOC_011189	STX5		6811	yes	no	0.555958	4.39801	0.000790764	0.0174464
XLOC_038701	CR381653.1			yes	no	0.6919	4.75974	0.00079237	0.0174623
XLOC_019923	-			no	no	1.26362	0.462003	0.00079655	0.0175348
XLOC_048423	DEPDC1B		55789	yes	no	0.870251	1.77088	0.000798245	0.0175525
XLOC_028947	RP11-861L17.3			yes	no	-0.777469	1.66127	0.00081313	0.0178598
XLOC_056900	PSPH		5723	yes	no	0.447519	5.76005	0.000816891	0.0179225
XLOC_039897	CTA-445C9.14	ENSG00000261188		no	no	-0.695325	2.29571	0.000820427	0.01798
XLOC_071680	CDR1		1038	yes	no	-0.610554	5.37775	0.00082652	0.0180934
XLOC_012981	RP11-666F17.1	ENSG00000234428		no	no	-0.658093	3.09313	0.000831201	0.0181556
XLOC_019864	-			no	no	-1.06207	1.10175	0.000830424	0.0181556
XLOC_022984	ORC6		23594	yes	no	0.532222	4.99649	0.000833909	0.0181945
XLOC_053407	RP3-337H4.8	ENSG00000203362		no	no	1.0277	1.446	0.000838553	0.0182756
XLOC_052587	EYA4		2070	yes	no	-0.429322	8.72918	0.000839869	0.0182841
XLOC_034262	SH3YL1		26751	yes	no	-0.564869	5.82904	0.000841764	0.0182873
XLOC_033124	-			no	no	-0.776004	2.62138	0.000841875	0.0182873
XLOC_062167	ZNF483		158399	yes	no	0.561591	4.73695	0.000850241	0.0184284
XLOC_047746	-			no	no	-1.48215	3.48397	0.000849617	0.0184284
XLOC_023408	KIAA0513		9764	yes	no	0.619284	2.73247	0.000858392	0.0185847
XLOC_004122	RFX5		5993	yes	no	-0.43198	6.67885	0.000867885	0.0187696
XLOC_027623	-			no	no	1.22085	0.211357	0.000876443	0.0189339
XLOC_055156	AHR		196	yes	no	-0.769928	2.68473	0.000891068	0.0192287
XLOC_018730	ZFHX2		85446	yes	no	-0.614263	3.11666	0.000897714	0.019351
XLOC_015022	PAWR		5074	yes	no	-0.476937	8.09224	0.000899512	0.0193685
XLOC_032834	SEMA4F		10505	yes	no	0.655168	3.22438	0.000904339	0.01943
XLOC_015339	GLTP		51228	yes	no	0.471724	4.93212	0.000904163	0.01943
XLOC_005631	-			no	no	-0.996741	0.592036	0.000921128	0.0197691
XLOC_046356	RP11-241F15.9			no	no	0.896279	1.29752	0.000941527	0.020185
XLOC_017203	LINC00346	ENSG00000255874		yes	yes	0.985583	0.643157	0.000951241	0.020371
XLOC_057620	ZC3HAV1		56829	yes	no	0.489933	5.41731	0.000953148	0.0203829
XLOC_025403	SLFN5		162394	yes	no	1.17335	0.426315	0.000953864	0.0203829
XLOC_012964	RP11-513G19.1	ENSG00000255968		no	no	-0.744007	3.39302	0.000967311	0.0206479
XLOC_004171	S100A6		6277	yes	no	0.822786	3.36492	0.000976643	0.0208199
XLOC_043279	PARP9		83666	yes	no	0.664061	3.82136	0.000977484	0.0208199
XLOC_004864	AURKAPS1,RAB3GAP2			no	no	-0.498345	8.36837	0.000981501	0.0208829
XLOC_009625	MALAT1	ENSG00000251562		no	yes	0.423791	13.3946	0.00100295	0.0213163
XLOC_030790	PLIN4		729359	yes	no	1.09219	0.393872	0.00100609	0.0213599
XLOC_019910	-			no	no	-0.631819	4.50448	0.00101432	0.0215114
XLOC_055339	EPDR1,GPR141,NME8			no	no	0.511002	5.02559	0.00101928	0.0215934
XLOC_020397	ITPKA		3706	yes	no	1.19923	0.0752088	0.00102612	0.0217149
XLOC_052167	PTP4A1		7803	yes	no	0.442081	6.97578	0.00102751	0.0217211
XLOC_013018	TSPAN11		441631	yes	no	0.777161	3.62039	0.00102878	0.0217246
XLOC_004875	MARK1		4139	yes	no	-0.621126	5.30251	0.00104076	0.0219541
XLOC_014313	MANSC1		54682	yes	no	0.97388	0.911467	0.00105009	0.022127
XLOC_070942	SLC38A5		92745	no	no	-0.763997	2.81081	0.00105743	0.0222581
XLOC_018361	IFI27L1		122509	yes	no	0.623007	2.92019	0.00105938	0.0222753
XLOC_009948	DLG2		1740	yes	no	-0.996427	1.28429	0.00106325	0.0223328
XLOC_046898	CCNA2		890	yes	no	0.436177	6.44175	0.00106582	0.0223629
XLOC_048278	SLC1A3		6507	yes	no	-0.419196	9.28075	0.001069	0.0224058
XLOC_031043	CYP4F24P			no	no	-0.968345	1.6681	0.00107187	0.0224421
XLOC_021299	SLC12A6		9990	yes	no	0.594483	3.96365	0.0010771	0.0225276
XLOC_043763	NCEH1		57552	yes	no	0.664539	3.20687	0.0010802	0.0225353
XLOC_030556	SUV420H2		84787	no	no	0.541957	3.66387	0.0010809	0.0225353
XLOC_045330	WDFY3-AS2	ENSG00000180769		no	no	0.775708	1.64147	0.00107995	0.0225353
XLOC_056438	AC093627.9	ENSG00000242474		no	yes	-0.734808	1.77608	0.00108587	0.022615
XLOC_003182	EVA1B		55194	yes	no	0.709744	2.92243	0.00109461	0.0227249
XLOC_041958	SPSB4		92369	yes	no	0.611469	3.73417	0.00109377	0.0227249
XLOC_023517	LMF1,RP11-161M6.2			no	no	-0.54224	4.59276	0.00109239	0.0227249
XLOC_050774	PRR7-AS1	ENSG00000246334		no	no	-0.484043	4.88929	0.00109797	0.0227708
XLOC_031358	ZNF850		342892	yes	no	0.512464	5.63437	0.00110535	0.0228996
XLOC_047714	-			no	no	-1.149	1.31612	0.00111419	0.023054
XLOC_072769	AGKP1			no	no	0.871892	1.296	0.00111514	0.023054
XLOC_013050	ALG10		84920	yes	no	0.726868	3.20644	0.00111945	0.0231189
XLOC_070460	RP11-1114A5.5			no	no	-0.902318	0.883713	0.00112157	0.0231384
XLOC_008955	PPFIBP2		8495	yes	no	-0.540449	4.00373	0.00114816	0.0236621
XLOC_050220	NREP		9315	yes	no	-0.429886	6.84007	0.00116682	0.0240216
XLOC_052183	BAI3		577	yes	no	-0.505624	5.99033	0.00117377	0.0241395
XLOC_018353	RP11-371E8.4,TMEM251,UBR7			no	no	0.508446	5.95508	0.00117653	0.0241709
XLOC_056868	FIGNL1		63979	yes	no	0.614415	4.59108	0.00118629	0.0243462
XLOC_031622	LIG1		3978	yes	no	0.596215	5.7987	0.00119922	0.0245189
XLOC_046494	SLC4A4		8671	yes	no	-0.450308	7.33195	0.00119634	0.0245189
XLOC_044489	-			no	no	-0.921874	1.49454	0.00119794	0.0245189
XLOC_037129	-			no	no	-1.2007	0.0695548	0.00119968	0.0245189
XLOC_047771	-			no	no	-1.63946	3.7651	0.0012068	0.0246387
XLOC_049756	EMB		133418	yes	no	0.543002	3.85301	0.00120903	0.0246587
XLOC_024970	POLR2A		5430	yes	no	0.541168	6.46818	0.00121059	0.0246649
XLOC_061983	SECISBP2		79048	yes	no	-0.438606	5.93124	0.00122099	0.0248512
XLOC_006715	ZSWIM8		23053	yes	no	0.47087	5.84935	0.00122433	0.0248935
XLOC_021011	IQGAP1		8826	yes	no	0.423665	7.90086	0.00122811	0.0249188
XLOC_035228	CKAP2L		150468	yes	no	0.481794	4.88221	0.00122782	0.0249188
XLOC_014373	RECQL		5965	yes	no	0.462392	5.88273	0.00123618	0.0250059
XLOC_036052	TUBA4A		7277	yes	no	0.795297	2.13338	0.00123748	0.0250059
XLOC_009617	POLA2		23649	yes	no	0.608391	4.74591	0.00123501	0.0250059
XLOC_031775	ZNF665		79788	yes	no	0.597385	3.79621	0.00123733	0.0250059
XLOC_015438	RNU4-2			no	no	0.692321	6.03737	0.00124285	0.0250887
XLOC_031005	ASF1B		55723	yes	no	0.746767	4.63773	0.00124707	0.0251481
XLOC_055694	PHTF2		57157	yes	no	0.467747	5.86073	0.00125034	0.0251883
XLOC_037767	DOK5		55816	yes	no	-0.456153	5.88883	0.00125284	0.0252129
XLOC_027523	CBX8		57332	no	no	-0.489776	5.01845	0.00126007	0.0253325
XLOC_048325	AC025171.1	ENSG00000215068		no	no	-0.52051	5.19516	0.00127221	0.0255506
XLOC_029356	DAZAP1		26528	yes	no	-0.423667	6.11156	0.00127725	0.0256256
XLOC_050234	TRIM36		55521	yes	no	0.943135	0.655575	0.00128326	0.0257201
XLOC_045812	PDGFC		56034	yes	no	0.599362	3.72424	0.00129036	0.0258323
XLOC_016112	EIF4A1P7			no	no	-1.04058	0.392641	0.00129148	0.0258323
XLOC_053624	TMEM30A		55754	yes	no	0.48316	7.90187	0.00129413	0.025859
XLOC_004877	RP11-322F10.2	ENSG00000225782		no	no	-0.674558	2.30981	0.00129693	0.0258886
XLOC_060759	SNTB1		6641	yes	no	-0.450584	7.05557	0.00129993	0.0258961
XLOC_056666	CREB5		9586	yes	no	0.492293	5.39297	0.00129963	0.0258961
XLOC_003116	NKAIN1		79570	yes	no	-0.498389	4.38853	0.00130509	0.0259725
XLOC_019827	-			no	no	-0.756496	2.99875	0.00130791	0.0260025
XLOC_054985	-			no	no	-0.825901	1.07431	0.00131094	0.0260364
XLOC_017938	-			no	no	-0.612826	3.96183	0.00132118	0.0262134
XLOC_035698	WIPF1		7456	yes	no	-0.411191	6.35098	0.00132518	0.0262664
XLOC_006865	PCGF5		84333	yes	no	0.821818	1.58957	0.00133977	0.0265289
XLOC_032897	MAT2A		4144	yes	no	-0.514489	7.75773	0.00134309	0.0265438
XLOC_055739	AC003991.3	ENSG00000228113		no	no	-0.961649	0.489329	0.00134322	0.0265438
XLOC_045602	SPRY1		10252	yes	no	-0.413726	7.66954	0.00134562	0.0265645
XLOC_028590	POTEC		388468	yes	no	0.779781	2.35813	0.00135025	0.0266293
XLOC_019865	-			no	no	-0.909182	1.24059	0.00135198	0.0266368
XLOC_024759	-			no	no	1.06541	1.37951	0.00135521	0.0266736
XLOC_015684	-			no	no	-0.796935	1.51865	0.00136364	0.0268128
XLOC_011889	USP2		9099	yes	no	0.624086	3.34185	0.00136653	0.0268428
XLOC_053326	CCDC167		154467	yes	no	0.581314	4.26391	0.00137297	0.0269424
XLOC_002309	NENF		29937	yes	no	0.489268	5.14797	0.00139152	0.0272521
XLOC_051555	TMEM14C		51522	yes	no	0.457732	6.0306	0.00139126	0.0272521
XLOC_038252	SAMHD1		25939	yes	no	0.572766	3.77113	0.00139976	0.0273321
XLOC_049864	CENPK		64105	yes	no	0.552754	4.75633	0.00139822	0.0273321
XLOC_016762	RP11-81F11.3,STARD13			no	no	-0.440272	6.91427	0.00139899	0.0273321
XLOC_030360	EMC10		284361	yes	no	0.475339	6.51312	0.0014087	0.0274794
XLOC_014019	BRI3BP		140707	yes	no	0.413809	6.2354	0.00141535	0.0275818
XLOC_013060	ALG10B		144245	yes	no	0.521289	4.79408	0.00142845	0.0278096
XLOC_030920	CDKN2D		1032	yes	no	0.912416	1.63436	0.00143248	0.0278605
XLOC_040507	RP3-412A9.11			yes	no	1.0477	0.298119	0.00143618	0.027905
XLOC_019824	-			no	no	-0.797179	1.75194	0.00144075	0.0279662
XLOC_018724	SLC22A17		51310	yes	no	0.58852	4.92183	0.00144424	0.0279789
XLOC_035088	TMEM127		55654	yes	no	0.508185	5.49944	0.00144385	0.0279789
XLOC_017121	RN7SKP8			no	no	1.55943	2.31751	0.00144953	0.0280537
XLOC_022094	CHSY1		22856	yes	no	0.419251	6.65841	0.00145945	0.0281903
XLOC_024498	COTL1		23406	yes	no	-0.413979	7.80337	0.00145828	0.0281903
XLOC_000921	PDE4B		5142	yes	no	-0.424973	6.75376	0.00146192	0.0282104
XLOC_045010	ATP10D		57205	yes	no	0.458053	4.55843	0.00146885	0.0283162
XLOC_039480	-			no	no	0.598405	4.95073	0.00147949	0.0284935
XLOC_046845	ANK2		287	yes	no	-0.506848	6.65193	0.00148679	0.0286029
XLOC_038497	CABLES2		81928	yes	no	0.602711	2.78566	0.00148807	0.0286029
XLOC_047344	SORBS2		8470	yes	no	-0.678052	2.79739	0.00149069	0.0286254
XLOC_004780	PLXNA2		5362	yes	no	-0.566484	3.57739	0.00149245	0.028631
XLOC_007379	RSU1		6251	yes	no	-0.436723	5.94876	0.00149535	0.028631
XLOC_030927	SPC24		147841	yes	no	0.492492	5.56778	0.00149464	0.028631
XLOC_027400	7SK	complex		no	no	1.16427	1.29316	0.00150015	0.0286951
XLOC_014259	KLRB1		3820	yes	no	1.04819	0.710867	0.00150374	0.028708
XLOC_005122	HNRNPU,HNRNPU-AS1			no	no	-0.390703	9.79633	0.00150328	0.028708
XLOC_002346	TGFB2		7042	yes	no	-0.420326	5.38634	0.00150802	0.0287618
XLOC_059587	MIR1204,MIR1207,PVT1			no	no	0.505838	5.70156	0.00151093	0.0287756
XLOC_023368	CENPN,RP11-303E16.2			no	no	0.42018	5.91384	0.00151166	0.0287756
XLOC_007024	SFR1		119392	yes	no	0.559354	3.15368	0.00151686	0.0288466
XLOC_026341	AURKB		9212	yes	no	0.496649	4.57791	0.00152319	0.0289391
XLOC_027946	TWSG1		57045	yes	no	0.493812	5.35389	0.00152808	0.029004
XLOC_026789	RDM1		201299	yes	no	0.89985	1.02677	0.00153153	0.0290415
XLOC_008259	CTBP2		1488	yes	no	-0.453068	8.3453	0.00154065	0.0290715
XLOC_010335	EI24		9538	yes	no	0.46273	7.18018	0.00154139	0.0290715
XLOC_011257	KCNK7		10089	yes	no	-1.05622	0.769051	0.00153723	0.0290715
XLOC_026161	FN3KRP		79672	yes	no	0.506073	4.27382	0.00154344	0.0290715
XLOC_052424	CEP57L1		285753	yes	no	0.533925	4.86416	0.00154267	0.0290715
XLOC_058663	RP11-981G7.2	ENSG00000253641		no	yes	-0.711502	2.64122	0.00154196	0.0290715
XLOC_047779	-			no	no	-1.66577	2.44076	0.00154235	0.0290715
XLOC_010848	PAX6		5080	yes	no	-0.491866	4.90253	0.00155786	0.0293151
XLOC_047947	-			no	no	-1.2948	0.558568	0.00156339	0.0293911
XLOC_020809	RP11-817O13.8	ENSG00000260274		no	yes	0.833422	1.12459	0.00157391	0.0295607
XLOC_004130	TDRKH		11022	yes	no	0.637975	3.96334	0.00157635	0.0295783
XLOC_032827	WDR54		84058	yes	no	0.473642	4.72352	0.00159091	0.0298232
XLOC_048148	CTNND2		1501	yes	no	-0.629768	3.00807	0.001608	0.0300862
XLOC_025686	TBKBP1		9755	yes	no	-0.598112	4.47389	0.00160708	0.0300862
XLOC_032331	RRM2		6241	yes	no	0.61336	6.46286	0.0016175	0.0302353
XLOC_047942	-			no	no	-0.892291	1.34134	0.00162278	0.0303053
XLOC_013246	SLC4A8		9498	yes	no	0.644531	3.05711	0.00162665	0.0303487
XLOC_044965	CHRNA9		55584	yes	no	0.685631	3.01703	0.00163343	0.0304251
XLOC_015114	RP11-1105G2.3			yes	no	-0.970161	0.822374	0.00163389	0.0304251
XLOC_064154	-			no	no	-0.740717	1.8287	0.00163538	0.0304251
XLOC_021200	ATP10A		57194	yes	no	-0.419275	6.6913	0.00163694	0.0304255
XLOC_060895	LYNX1		66004	yes	no	0.629339	2.45205	0.0016387	0.0304295
XLOC_034855	PRADC1		84279	yes	no	0.606445	3.8822	0.00164072	0.0304382
XLOC_037356	PLCB1		23236	yes	no	-0.49242	4.76529	0.00165306	0.0306384
XLOC_058103	-			no	no	-1.11185	0.722529	0.00165723	0.0306868
XLOC_054602	-			no	no	0.83772	2.81634	0.00166263	0.0307579
XLOC_070728	PIR		8544	yes	no	0.699322	1.90452	0.00166806	0.0307903
XLOC_048067	TRIP13		9319	yes	no	0.428832	5.62874	0.00166746	0.0307903
XLOC_013597	TMTC2		160335	yes	no	-0.460809	6.38234	0.00166907	0.0307903
XLOC_004876	MARK1		4139	yes	no	-0.742558	4.02899	0.00167737	0.0308433
XLOC_029846	ZNF100		163227	no	no	0.686483	2.15324	0.00167821	0.0308433
XLOC_049162	SLC36A1		206358	yes	no	0.578777	2.98594	0.0016772	0.0308433
XLOC_030957	CTD-3105H18.13	ENSG00000261280		no	yes	0.772229	1.47446	0.00167366	0.0308433
XLOC_024984	CHD3		1107	yes	no	-0.51987	6.31941	0.00169448	0.0311133
XLOC_002020	QSOX1		5768	yes	no	0.545949	5.78756	0.00169891	0.0311657
XLOC_030559	UBE2S		27338	yes	no	1.53159	1.57802	0.00170067	0.0311689
XLOC_020548	FAM214A		56204	yes	no	-0.978544	0.73922	0.00170905	0.0312934
XLOC_037275	NRSN2		80023	yes	no	0.606889	3.36347	0.0017121	0.0313201
XLOC_036061	CHPF		79586	yes	no	0.508588	6.07758	0.00171953	0.0313738
XLOC_062193	COL27A1		85301	yes	no	-0.474999	6.10354	0.00172092	0.0313738
XLOC_007428	ENKUR		219670	yes	no	-0.712748	2.42008	0.0017214	0.0313738
XLOC_019889	-			no	no	-0.567696	3.93612	0.00171863	0.0313738
XLOC_023512	CCDC78		124093	yes	no	-0.576297	3.15669	0.0017245	0.0313834
XLOC_036525	-			no	no	-1.30783	0.336727	0.00172511	0.0313834
XLOC_055271	ADCYAP1R1		117	yes	no	-0.942281	1.51104	0.00174212	0.0316636
XLOC_038251	SOGA1		140710	yes	no	0.452311	6.35923	0.00175054	0.0317872
XLOC_000469	PTPRU		10076	yes	no	1.17968	0.348377	0.00175761	0.0318862
XLOC_037953	PCNA		5111	yes	no	0.612063	6.86702	0.00176714	0.0319708
XLOC_049945	ANKRA2		57763	yes	no	0.637075	4.00832	0.0017658	0.0319708
XLOC_005408	-			no	no	-0.809338	2.20179	0.00176676	0.0319708
XLOC_002968	RAP1GAP		5909	yes	no	-0.581408	4.08459	0.00178098	0.0321916
XLOC_060716	SYBU		55638	yes	no	-0.445492	5.09393	0.00178547	0.0322432
XLOC_010012	FAT3		120114	yes	no	-0.42411	6.97083	0.00178745	0.0322493
XLOC_063102	TMEM2		23670	yes	no	0.567837	5.07865	0.00180309	0.0325018
XLOC_015789	-			no	no	-0.830877	1.66886	0.0018096	0.0325893
XLOC_022693	TMEM159		57146	yes	no	0.568429	3.08123	0.00181777	0.0327066
XLOC_024942	FAM64A		54478	yes	no	0.487296	6.14887	0.00183878	0.0330545
XLOC_009941	PCF11,RP11-727A23.4			no	no	-0.411693	6.89556	0.00184364	0.0331116
XLOC_062478	OLFM1		10439	yes	no	0.890498	0.735634	0.00185579	0.0332883
XLOC_004790	C1orf74		148304	yes	no	0.694133	2.36924	0.00185686	0.0332883
XLOC_025956	MAP2K6		5608	yes	no	-0.554834	4.71399	0.00187003	0.0333122
XLOC_022813	CORO1A		11151	yes	no	0.723252	2.06335	0.00186798	0.0333122
XLOC_000565	CDCA8		55143	yes	no	0.449876	4.55946	0.00186532	0.0333122
XLOC_060755	DSCC1		79075	yes	no	0.515697	3.82301	0.00186985	0.0333122
XLOC_059529	WDR67		93594	yes	no	0.445155	4.73165	0.00186764	0.0333122
XLOC_028252	RP11-383D22.2,WDR7			no	no	0.417251	5.55356	0.00186178	0.0333122
XLOC_006438	RP11-178A10.1			no	no	-0.521864	6.54126	0.00186374	0.0333122
XLOC_049666	TTC23L		153657	yes	no	-0.635451	5.77497	0.00188086	0.0334748
XLOC_045879	PALLD		23022	yes	no	0.570194	4.90577	0.00188425	0.0335006
XLOC_020988	TICRR		90381	yes	no	0.464648	5.16772	0.0018857	0.0335006
XLOC_062335	GARNL3,RP13-225O21.3			no	no	-0.459618	5.18714	0.0018885	0.03352
XLOC_038796	JAM2		58494	yes	no	-0.400557	6.54755	0.00189675	0.0336362
XLOC_040577	TST		7263	yes	no	0.516755	4.06441	0.00189938	0.0336524
XLOC_007724	RTKN2		219790	yes	no	0.515329	4.52081	0.00190192	0.0336672
XLOC_014489	ALG10		84920	yes	no	0.545894	3.93365	0.00190638	0.033716
XLOC_027894	DLGAP1,DLGAP1-AS2			no	no	0.534766	3.9209	0.00191419	0.0338236
XLOC_038726	AP001347.6,ERLEC1P1			no	no	0.987891	0.591877	0.00191605	0.0338261
XLOC_034399	WDR35		57539	yes	no	-0.451623	7.37487	0.00193786	0.0341805
XLOC_057298	GATS		352954	yes	no	0.505569	3.7597	0.0019473	0.0343164
XLOC_001682	HCN3		57657	no	no	0.740268	1.86209	0.00196133	0.0345019
XLOC_022494	FLYWCH1		84256	yes	no	0.50471	4.67873	0.00196127	0.0345019
XLOC_017020	EDNRB		1910	yes	no	-0.705378	8.01352	0.00196906	0.0345453
XLOC_052505	PLN		5350	yes	no	0.831697	0.944786	0.00196809	0.0345453
XLOC_046583	HNRPDL		9987	yes	no	-0.652278	8.14134	0.00196762	0.0345453
XLOC_006329	MASTL		84930	yes	no	0.514149	5.29435	0.00197376	0.0345969
XLOC_016648	SKA3		221150	yes	no	0.456608	4.70361	0.00198128	0.0346979
XLOC_047992	-			no	no	-0.920285	0.681945	0.00200495	0.0350812
XLOC_009191	KIAA1549L		25758	yes	no	-0.440245	6.54595	0.00202175	0.0353438
XLOC_017561	APEX1		328	yes	no	-0.413658	7.80187	0.00202861	0.0354323
XLOC_045117	PAICS		10606	yes	no	-0.407077	8.50302	0.00203533	0.0355182
XLOC_023456	CDT1		81620	yes	no	0.519245	4.07377	0.00205949	0.0359081
XLOC_045815	GLRB		2743	yes	no	0.60632	3.43707	0.00206633	0.0359955
XLOC_040756	LMF2		91289	yes	no	0.480023	4.66439	0.00207132	0.0360505
XLOC_012663	DCP1B		196513	yes	no	0.822671	0.912743	0.00209173	0.0363439
XLOC_027483	MIR636,SRSF2			no	no	-0.538442	7.28822	0.00209187	0.0363439
XLOC_049770	MOCS2		4338	yes	no	0.458679	4.90701	0.00209519	0.0363696
XLOC_019817	-			no	no	-1.01529	0.390179	0.00210187	0.0364336
XLOC_031152	CTC-260E6.7			no	no	1.00317	0.736601	0.00210258	0.0364336
XLOC_024394	U6	ENSG00000266839		no	no	0.983525	0.259623	0.0021115	0.036556
XLOC_038250	DSN1		79980	yes	no	0.64537	4.19993	0.00212234	0.0367115
XLOC_020248	CHRNA7		1139	yes	no	0.757016	2.90646	0.00214623	0.0368625
XLOC_019170	PIGH		5283	yes	no	0.500713	3.9871	0.00214703	0.0368625
XLOC_009223	RAG1		5896	yes	no	0.7504	1.61833	0.00213366	0.0368625
XLOC_025799	NOG		9241	yes	no	-0.910539	1.16313	0.00214307	0.0368625
XLOC_003637	DDAH1		23576	yes	no	-0.433403	6.74637	0.00213511	0.0368625
XLOC_003536	SERBP1		26135	yes	no	-0.396228	8.94829	0.00214179	0.0368625
XLOC_037399	C20orf72		92667	yes	no	0.430825	5.44491	0.0021478	0.0368625
XLOC_044485	-			no	no	-1.29415	0.49835	0.00213942	0.0368625
XLOC_041481	U2			no	no	0.548649	5.90549	0.00214791	0.0368625
XLOC_006846	RP11-149I23.3	ENSG00000232110		no	no	-0.834974	1.01447	0.00215647	0.0369343
XLOC_033580	AC010127.3	ENSG00000236107		no	no	-0.708525	4.19255	0.00215693	0.0369343
XLOC_046495	RP11-1J11.1			no	no	-0.454776	9.17101	0.00215772	0.0369343
XLOC_018228	FOS		2353	yes	no	0.495919	5.18041	0.00217132	0.0371349
XLOC_033583	SCN1A		6323	yes	no	-0.876741	2.62819	0.00219986	0.0375457
XLOC_051029	-			no	no	0.868172	1.31331	0.00219982	0.0375457
XLOC_031208	ZNF724P			yes	no	0.450803	5.67547	0.00220106	0.0375457
XLOC_029865	ZNF492		57615	yes	no	0.569724	2.99256	0.00221127	0.0376547
XLOC_014623	FMNL3		91010	yes	no	0.419583	5.99903	0.00221112	0.0376547
XLOC_070232	PRPS1		5631	yes	no	-0.409121	6.26507	0.00222078	0.0377514
XLOC_032348	PQLC3		130814	yes	no	0.481477	3.89063	0.00221896	0.0377514
XLOC_056555	ETV1		2115	yes	no	-0.376742	8.17107	0.00223489	0.0379585
XLOC_028869	FECH		2235	yes	no	0.43606	5.29476	0.00223782	0.0379755
XLOC_062351	SWI5		375757	yes	no	0.520101	3.48779	0.00224622	0.0380852
XLOC_057825	-			no	no	-0.917426	0.676984	0.0022495	0.038108
XLOC_039067	NRIP1		8204	yes	no	-0.398651	7.64446	0.0022518	0.0381143
XLOC_032815	ACTG2		72	yes	no	-0.711436	5.11237	0.00225824	0.0381904
XLOC_013184	PRPH		5630	yes	no	0.743133	1.78669	0.00226244	0.0382286
XLOC_008613	-			no	no	-0.76329	1.95116	0.00226473	0.0382345
XLOC_062910	ANKRD18A,RP11-392E22.5,RP11-392E22.8,SNX18P3			no	no	0.758714	2.63415	0.00226918	0.0382768
XLOC_052098	CENPQ		55166	yes	no	0.580939	4.03393	0.00227738	0.0383823
XLOC_008963	TUB		7275	yes	no	-0.490535	5.18861	0.0022812	0.0384138
XLOC_013498	AC124890.1,SLC35E3			no	no	0.419692	4.90966	0.00228488	0.0384429
XLOC_057808	PTPRN2		5799	yes	no	-0.62952	4.07537	0.00232291	0.0390494
XLOC_037924	PROSAPIP1		9762	yes	no	0.568649	3.37015	0.00233115	0.0391545
XLOC_060519	TMEM55A		55529	yes	no	-0.456173	4.76312	0.00234223	0.0393072
XLOC_001245	PRPF38B		55119	yes	no	-0.480697	5.95399	0.00235217	0.0394404
XLOC_061717	AQP7P3			no	no	-0.987416	0.46872	0.00235932	0.0395267
XLOC_003550	DEPDC1		55635	yes	no	0.43381	5.53448	0.00236728	0.0396263
XLOC_004874	MARK1		4139	yes	no	-0.449301	4.97972	0.00238199	0.0398386
XLOC_013788	C12orf75		387882	yes	no	0.495788	4.30923	0.00239368	0.0400002
XLOC_060854	ST3GAL1		6482	yes	no	-0.420956	4.92737	0.00240584	0.0401693
XLOC_014448	DDX11-AS1	ENSG00000245614		no	no	0.848803	0.820656	0.00240907	0.0401892
XLOC_043489	PCOLCE2		26577	yes	no	-0.483792	4.84185	0.00242428	0.0403743
XLOC_001998	TOR3A		64222	yes	no	0.477741	4.73499	0.00243033	0.0403743
XLOC_002430	SNAP47		116841	yes	no	0.427362	5.09323	0.00242857	0.0403743
XLOC_056663	JAZF1		221895	yes	no	-0.645245	2.37192	0.00243041	0.0403743
XLOC_003148	FNDC5		252995	yes	no	0.79981	1.53631	0.00242658	0.0403743
XLOC_051734	HIST1H2BN		8341	yes	no	0.519155	5.5469	0.00243285	0.0403809
XLOC_007564	AL022344.7	ENSG00000259869		no	yes	-0.848737	1.46346	0.00243876	0.0404448
XLOC_021567	CCPG1,DYX1C1,DYX1C1-CCPG1,MIR628			no	no	0.498711	5.87313	0.00245214	0.0406325
XLOC_041047	NR1D2		9975	yes	no	-0.517735	6.41699	0.00245954	0.0406868
XLOC_060057	TEX15		56154	yes	no	-0.697506	6.18901	0.00245937	0.0406868
XLOC_063279	SLC35D2		11046	yes	no	0.470524	4.14507	0.00247657	0.0409341
XLOC_070458	RP11-1114A5.4	ENSG00000232611		no	yes	-1.0074	0.283334	0.00247928	0.0409445
XLOC_014328	GRIN2B		2904	yes	no	-0.486846	5.23177	0.00249388	0.0411511
XLOC_053782	MMS22L		253714	yes	no	0.463549	5.86262	0.00253034	0.0417178
XLOC_003127	BAI2		576	yes	no	0.428867	5.85027	0.00253866	0.0418199
XLOC_003439	C1orf168		199920	yes	no	-1.02161	0.672807	0.0025427	0.0418516
XLOC_024959	EIF5A		1984	yes	no	-0.413151	7.30916	0.00255108	0.0419167
XLOC_061887	PCSK5		5125	yes	no	0.614751	3.38016	0.00255304	0.0419167
XLOC_033806	CCDC150		284992	yes	no	0.582292	4.101	0.0025497	0.0419167
XLOC_040907	EDEM1		9695	yes	no	0.399278	5.97304	0.00255639	0.0419254
XLOC_051836	7SK	complex		no	no	1.86515	2.41513	0.00255783	0.0419254
XLOC_019914	-			no	no	-0.684824	1.88002	0.0025683	0.0420621
XLOC_002986	HNRNPR		10236	yes	no	-0.374865	8.52544	0.00257975	0.0422145
XLOC_027864	NDC80		10403	yes	no	0.424501	5.45042	0.00258561	0.0422401
XLOC_031428	AKT2,MIR641			no	no	-0.391381	7.27302	0.00258495	0.0422401
XLOC_058443	-			no	no	-0.897383	1.21521	0.00259525	0.0423625
XLOC_054233	C6orf118		168090	yes	no	-0.720204	2.70521	0.00260285	0.0424409
XLOC_054106	RP11-162J8.2	ENSG00000227660		no	no	0.933603	0.514257	0.00260651	0.0424409
XLOC_027706	-			no	no	0.904391	2.65851	0.00260614	0.0424409
XLOC_029142	-			no	no	-0.8214	0.897316	0.00261808	0.042594
XLOC_069880	GPR173		54328	no	no	-0.599544	3.51199	0.00262632	0.0426928
XLOC_063235	CENPP		401541	yes	no	0.849379	1.51391	0.00264127	0.0428651
XLOC_046844	RP11-650J17.1	ENSG00000248152		no	no	-0.650985	3.12058	0.00264119	0.0428651
XLOC_052499	GOPC		57120	yes	no	-1.0445	0.716247	0.00266303	0.0431827
XLOC_050521	DPYSL3		1809	yes	no	0.39685	7.54736	0.00267741	0.0433802
XLOC_013861	SH2B3		10019	yes	no	0.584705	4.2845	0.00268985	0.043546
XLOC_012345	-			no	no	1.07629	0.289807	0.00269727	0.0436302
XLOC_045143	LPHN3		23284	no	no	-0.974306	1.84966	0.00270665	0.0437461
XLOC_061934	IDNK		414328	yes	no	0.570301	2.68888	0.00271131	0.0437855
XLOC_003063	MAP3K6		9064	yes	no	0.603076	3.64874	0.00271878	0.0438701
XLOC_063788	-			no	no	-0.606401	2.39578	0.00273034	0.0440206
XLOC_045631	-			no	no	-1.51224	4.43956	0.00273267	0.0440221
XLOC_055035	NUDT1		4521	yes	no	0.540903	4.14276	0.0027486	0.0442426
XLOC_062511	MAMDC4,PHPT1			no	no	0.39678	6.5226	0.002757	0.0443416
XLOC_024163	SALL1		6299	yes	no	-0.449513	5.4662	0.00277581	0.0444648
XLOC_048129	SEMA5A		9037	yes	no	-0.996887	0.426247	0.00276826	0.0444648
XLOC_060859	ZFAT		57623	yes	no	-0.509364	4.13614	0.00277415	0.0444648
XLOC_031220	ZNF726		730087	yes	no	0.72698	1.22542	0.00277595	0.0444648
XLOC_041999	-			no	no	-0.937868	0.71204	0.00277346	0.0444648
XLOC_027622	-			no	no	0.993292	1.76537	0.00278029	0.0444863
XLOC_053747	U2			no	no	0.602179	5.15786	0.00278181	0.0444863
XLOC_003032	AUNIP		79000	yes	no	0.486932	4.14569	0.00278679	0.0445299
XLOC_035162	C2orf49		79074	yes	no	-0.752738	2.61723	0.00280433	0.0447376
XLOC_043811	RP11-145M9.4	ENSG00000269728		no	yes	-0.383443	5.76912	0.00280321	0.0447376
XLOC_043243	B4GALT4		8702	yes	no	0.483702	4.21365	0.00281037	0.0447976
XLOC_033072	EIF5B		9669	yes	no	-0.441756	6.55849	0.00281403	0.0448197
XLOC_039957	LIMK2		3985	yes	no	0.464345	4.26212	0.00282094	0.0448935
XLOC_021751	THAP10		56906	yes	no	0.588136	2.50516	0.00282701	0.0449537
XLOC_062659	TTC39B		158219	yes	no	0.750983	1.82464	0.00286105	0.0454584
XLOC_025685	KPNB1		3837	yes	no	-0.382226	8.75665	0.00286593	0.0454993
XLOC_022480	C16orf59		80178	yes	no	0.554347	3.63154	0.00286935	0.0455169
XLOC_063428	PTBP3		9991	yes	no	0.377368	6.84316	0.00287616	0.0455882
XLOC_039525	-			no	no	-1.02339	0.268829	0.00288325	0.0456638
XLOC_048783	APC,CTC-554D6.1,SRP19,ZRSR1			no	no	-0.42845	8.33944	0.00290167	0.0459187
XLOC_025887	MAP3K3		4215	yes	no	0.485896	4.27957	0.00292082	0.0461847
XLOC_041738	ARHGAP31		57514	yes	no	-0.402723	8.04172	0.00292706	0.0462122
XLOC_053320	CPNE5		57699	yes	no	-0.599654	4.63209	0.00292726	0.0462122
XLOC_007965	PPP1R3C		5507	yes	no	-0.406437	5.17614	0.00294254	0.046369
XLOC_046776	GSTCD		79807	yes	no	1.01423	0.135201	0.00294231	0.046369
XLOC_019450	SNHG10	ENSG00000247092		no	no	-0.580327	2.92072	0.00294661	0.046369
XLOC_023195	CES2,CES3,RP11-361L15.4			no	no	0.406897	6.02692	0.0029459	0.046369
XLOC_045630	-			no	no	-1.29975	4.21181	0.00295227	0.0464211
XLOC_026372	MYH3		4621	yes	no	-0.747033	1.54902	0.00297802	0.0467886
XLOC_001861	MGST3		4259	yes	no	-0.418227	7.02302	0.0029894	0.0468891
XLOC_031982	-			no	no	1.20381	0.577567	0.00298752	0.0468891
XLOC_037697	EYA2,RP5-1050K3.3			no	no	-0.430796	4.83846	0.00299364	0.0468891
XLOC_035389	AC016906.1			no	no	-0.454866	4.65628	0.00299393	0.0468891
XLOC_036014	IGFBP5		3488	yes	no	-0.906409	1.64573	0.00302417	0.047325
XLOC_023434	MAP1LC3B		81631	yes	no	0.413263	5.57483	0.00302909	0.0473463
XLOC_021780	LOXL1-AS1	ENSG00000261801		no	no	-0.607285	2.2027	0.00303034	0.0473463
XLOC_047766	-			no	no	-1.31188	2.88021	0.00304239	0.047497
XLOC_049161	GM2A		2760	yes	no	0.440005	6.08891	0.00305567	0.0475536
XLOC_030742	GNG7		2788	yes	no	-0.472737	4.25346	0.00305341	0.0475536
XLOC_070118	PABPC5		140886	yes	no	0.615176	2.68971	0.00305443	0.0475536
XLOC_063229	CENPP		401541	yes	no	0.756512	1.37807	0.00304973	0.0475536
XLOC_016633	CRYL1		51084	yes	no	0.545788	3.29473	0.0030582	0.0475553
XLOC_051071	-			no	no	-0.837799	1.68777	0.00307665	0.0478045
XLOC_053402	DLK2		65989	yes	no	1.05508	0.934386	0.0030814	0.0478407
XLOC_003070	IFI6		2537	yes	no	0.905669	1.50883	0.00308672	0.0478856
XLOC_033037	ARID5A		10865	yes	no	0.722199	1.84305	0.00312126	0.0483526
XLOC_036286	-			no	no	1.05819	0.659998	0.00312174	0.0483526
XLOC_009098	ZDHHC13		54503	yes	no	0.540251	3.22858	0.00318302	0.0492631
XLOC_004264	HDGF		3068	yes	no	-0.408762	7.81941	0.00320296	0.0495037
XLOC_018441	AL132709.5,AL132709.8,MEG8,SNORD112,SNORD113,SNORD113-3,SNORD113-4,SNORD113-9,SNORD114-1,SNORD114-10,SNORD114-13,SNORD114-14,SNORD114-26,SNORD114-28,SNORD114-6,SNORD114-7			no	no	0.607969	6.46212	0.00320359	0.0495037
XLOC_011729	MSANTD4		84437	yes	no	-0.375348	6.606	0.00321212	0.0495965
XLOC_003436	PPAP2B		8613	yes	no	-0.438418	6.13341	0.00321632	0.0496225
XLOC_012036	B3GAT1		27087	yes	no	-0.456052	4.66856	0.00322366	0.0496678
XLOC_060685	OXR1		55074	yes	no	-0.790022	0.924927	0.0032243	0.0496678
XLOC_038149	RP4-610C12.4	ENSG00000205611		no	yes	-0.7919	0.810029	0.0032328	0.0497598
XLOC_031930	MZF1		7593	yes	no	-0.417623	5.27145	0.00323951	0.0498242
XLOC_040112	CCDC134		79879	yes	no	0.457047	4.33305	0.00324325	0.0498429
XLOC_044344	-			no	no	-0.932818	1.04537	0.00325454	0.0499774
XLOC_052498	DCBLD1		285761	yes	no	0.446026	4.76975	0.00326467	0.0500549
XLOC_034350	SNORA80B			no	no	0.817815	3.61687	0.00326418	0.0500549
XLOC_012004	PRDM10		56980	yes	no	-0.432503	4.47062	0.0032683	0.0500716
XLOC_034259	AC093642.3,AC131097.3			no	no	-0.669041	2.11085	0.00328097	0.0502266
XLOC_045537	ALPK1		80216	yes	no	0.650409	1.9632	0.00330048	0.0504861
XLOC_029412	ATCAY		85300	yes	no	0.53216	3.0695	0.00334039	0.0510372
XLOC_028936	DSEL		92126	no	no	0.564817	2.9938	0.00334169	0.0510372
XLOC_013150	AC004466.1			yes	no	-0.829497	0.927159	0.00335006	0.0511254
XLOC_005007	C1orf198		84886	yes	no	0.414179	5.71148	0.00335294	0.0511297
XLOC_001772	ATP1A2		477	yes	no	-0.47119	9.33062	0.00336331	0.0512363
XLOC_057700	EPHA1		2041	yes	no	-0.86626	0.764846	0.00337135	0.0512363
XLOC_030228	FOSB		2354	yes	no	1.07951	0.755756	0.00336995	0.0512363
XLOC_000215	TMEM51		55092	yes	no	0.629377	2.52944	0.00337073	0.0512363
XLOC_018770	RP11-966I7.2	ENSG00000257056		no	no	-0.429251	5.77729	0.00337293	0.0512363
XLOC_063520	ZBTB26		57684	yes	no	-0.454436	4.20428	0.00337985	0.0512623
XLOC_020789	RP11-10O17.2			no	no	0.658171	1.69871	0.00337787	0.0512623
XLOC_047781	-			no	no	-1.55152	3.37557	0.00338274	0.0512668
XLOC_053061	HIST1H1D		3007	yes	no	-0.578009	7.2346	0.00339804	0.0514312
XLOC_024439	RP11-264M12.2	ENSG00000261707		no	no	0.91423	0.235647	0.00339881	0.0514312
XLOC_047761	-			no	no	-1.31059	1.30743	0.00341488	0.0516346
XLOC_046763	GSTCD		79807	yes	no	1.14487	0.0244788	0.0034355	0.0518277
XLOC_041127	7SK	complex		no	no	0.699054	3.13232	0.00343554	0.0518277
XLOC_039585	-			no	no	-0.963241	0.140186	0.003431	0.0518277
XLOC_020375	RAD51		5888	yes	no	0.600084	3.89316	0.00344203	0.0518859
XLOC_020447	B2M		567	yes	no	0.45261	7.46457	0.00345097	0.0519439
XLOC_031004	PRKACA		5566	yes	no	0.496863	3.8223	0.00345115	0.0519439
XLOC_000696	RP4-533D7.3			no	no	-0.957456	0.378096	0.00346254	0.0520755
XLOC_062469	RXRA		6256	no	no	-0.457018	4.67196	0.00347429	0.0521772
XLOC_070710	TLR8-AS1	ENSG00000233338		no	no	-0.99271	0.269648	0.0034746	0.0521772
XLOC_016349	PCDH9-AS2	ENSG00000228842		no	no	-0.525798	5.61096	0.0034852	0.0522651
XLOC_047803	-			no	no	-1.52531	2.47199	0.00348575	0.0522651
XLOC_069762	TIMP1		7076	yes	no	0.419442	5.84929	0.00349697	0.0523934
XLOC_056614	IGF2BP3		10643	yes	no	-0.385583	7.29934	0.00350482	0.0524711
XLOC_060979	-			no	no	-0.879731	0.506953	0.00350834	0.0524839
XLOC_032880	DNAH6		1768	yes	no	-0.478485	4.43323	0.00351255	0.052507
XLOC_003151	AK2		204	yes	no	-0.388916	7.27606	0.00352568	0.0526362
XLOC_019891	-			no	no	-0.653777	2.10686	0.00352653	0.0526362
XLOC_070544	MAMLD1		10046	no	no	0.671129	2.20124	0.00353039	0.0526538
XLOC_018594	C14orf80,CRIP1			no	no	0.501189	3.93098	0.0035345	0.0526753
XLOC_020680	RNU5A-1			no	no	0.673143	4.08785	0.00354755	0.0528298
XLOC_048126	SEMA5A		9037	yes	no	-0.818644	1.783	0.00355617	0.0529182
XLOC_016872	RNU2-6P			no	no	0.537492	6.03221	0.00356443	0.053001
XLOC_057647	KIAA1147,RP5-894A10.2			no	no	-0.379835	6.5559	0.00357139	0.0530645
XLOC_001670	ADAM15,DCST1			no	no	0.443497	6.68245	0.00358219	0.0531849
XLOC_018248	KIAA1737,RP11-463C8.4,TMEM63C			no	no	-0.447911	6.45247	0.00358504	0.053187
XLOC_036035	ZNF142		7701	yes	no	0.421405	4.43654	0.00359042	0.0532268
XLOC_007589	RP11-445N18.2,RP11-445N18.9,RSU1P2			no	no	-0.435787	4.68826	0.00359906	0.0533148
XLOC_006219	MCM10		55388	yes	no	0.497485	5.90473	0.00360791	0.0534058
XLOC_019833	-			no	no	-0.946676	0.453856	0.00362286	0.0535868
XLOC_049110	TCERG1		10915	yes	no	-0.436639	7.17453	0.00367366	0.0542974
XLOC_059373	SDC2		6383	yes	no	-0.412157	5.3351	0.0036853	0.0543007
XLOC_061610	TESK1		7016	yes	no	0.540838	3.17886	0.00368766	0.0543007
XLOC_023496	LUC7L		55692	yes	no	-0.452514	6.31034	0.00368115	0.0543007
XLOC_042009	RP11-71N10.1	ENSG00000239922		no	yes	-0.421102	6.32707	0.00368698	0.0543007
XLOC_011075	PRG2,RP11-872D17.8,SLC43A3			no	no	0.587015	4.03532	0.00368338	0.0543007
XLOC_007191	BCCIP		56647	yes	no	-0.405763	6.44275	0.0036974	0.0544034
XLOC_060852	NDRG1		10397	yes	no	0.956017	0.0450408	0.00370451	0.0544674
XLOC_052627	RP11-390P2.4	ENSG00000225177		no	no	-0.68326	2.41367	0.00370822	0.0544813
XLOC_006619	HNRNPH3		3189	yes	no	-0.446558	5.9591	0.00371793	0.0545832
XLOC_018118	PLEKHG3		26030	yes	no	0.518953	4.91996	0.00372391	0.0546081
XLOC_020394	NUSAP1		51203	yes	no	0.365462	7.36689	0.00372794	0.0546081
XLOC_008347	-			no	no	-0.863147	0.327402	0.00372724	0.0546081
XLOC_007416	DNAJC1		64215	yes	no	0.51768	3.85677	0.0037442	0.0548055
XLOC_028572	RP11-53B2.3	ENSG00000267136		no	no	-0.880259	0.707344	0.00376462	0.0550635
XLOC_007382	TRDMT1		1787	yes	no	-0.433625	4.87612	0.00379247	0.0553806
XLOC_063232	CENPP		401541	yes	no	0.799997	1.94717	0.00379357	0.0553806
XLOC_026129	RP11-498C9.2	ENSG00000262831		no	no	0.657704	2.31136	0.00379473	0.0553806
XLOC_022470	MLST8		64223	yes	no	-0.404987	5.11712	0.00381134	0.0554587
XLOC_042791	AC010170.1,TMEM158			no	no	0.537554	4.96299	0.00380553	0.0554587
XLOC_060987	-			no	no	-0.830719	0.999757	0.00380979	0.0554587
XLOC_007559	CCNYL2			yes	no	-0.674434	4.62267	0.00381041	0.0554587
XLOC_062185	SLC31A1		1317	yes	no	0.364758	5.85202	0.00382584	0.0555876
XLOC_021267	MTMR10		54893	yes	no	-0.374778	6.00793	0.00382434	0.0555876
XLOC_044937	FAM114A1		92689	yes	no	0.606114	3.47358	0.00384211	0.0557662
XLOC_025119	SMCR7		125170	yes	no	0.643762	2.74809	0.00384379	0.0557662
XLOC_030294	EMP3		2014	yes	no	0.760581	3.46119	0.00385859	0.0558437
XLOC_003342	STIL		6491	yes	no	0.430138	5.07452	0.00386048	0.0558437
XLOC_062097	STX17		55014	yes	no	0.374551	5.54545	0.00385959	0.0558437
XLOC_042003	U3	ENSG00000265369		no	no	-0.93618	0.626433	0.00385453	0.0558437
XLOC_063271	PTCH1		5727	yes	no	-0.41194	5.10436	0.00386762	0.055906
XLOC_052547	SMPDL3A		10924	yes	no	-0.464867	4.66754	0.00388837	0.0561236
XLOC_043264	RABL3		285282	yes	no	-0.408464	5.09672	0.0038875	0.0561236
XLOC_036029	TMBIM1		64114	yes	no	0.505189	3.59628	0.0038962	0.0561954
XLOC_035209	BUB1		699	yes	no	0.376711	6.33015	0.00392168	0.0563978
XLOC_018009	CDKN3		1033	yes	no	0.475801	3.96142	0.00391981	0.0563978
XLOC_021958	NTRK3		4916	yes	no	-0.609376	2.22644	0.00391377	0.0563978
XLOC_042545	GRIP2		80852	no	no	-0.36984	6.43345	0.00391731	0.0563978
XLOC_070827	TMEM47		83604	yes	no	-0.486906	6.69766	0.00393	0.0564762
XLOC_048886	CTD-2195M15.1,MEGF10			no	no	-0.39457	7.84346	0.00394466	0.0566456
XLOC_003427	USP24		23358	yes	no	-0.356321	8.00288	0.00395167	0.0567048
XLOC_057778	XRCC2		7516	yes	no	0.50845	5.17692	0.00396048	0.056753
XLOC_008991	SWAP70		23075	yes	no	-0.370826	7.02547	0.00396141	0.056753
XLOC_040201	AL022328.1			yes	no	0.717808	2.38962	0.00396366	0.056753
XLOC_029508	HNRNPM		4670	yes	no	-0.382585	7.45143	0.00397717	0.0568392
XLOC_018299	SPATA7		55812	yes	no	0.55165	3.32245	0.00398123	0.0568392
XLOC_037932	ADAM33		80332	yes	no	-0.746367	0.989154	0.0039811	0.0568392
XLOC_033314	AC010976.2	ENSG00000231731		no	no	-1.00461	0.274374	0.00397601	0.0568392
XLOC_026118	BAHCC1,RP11-1055B8.6			no	no	-0.478731	3.56204	0.00399206	0.0569527
XLOC_017194	AL162497.1,IRS2			no	no	0.397608	6.92845	0.00399715	0.056984
XLOC_056727	DPY19L1		23333	yes	no	0.386652	6.23407	0.00400955	0.0571194
XLOC_027584	MYADML2,PYCR1			no	no	-0.47963	6.15745	0.00402179	0.0572523
XLOC_029324	PALM		5064	yes	no	0.465248	4.54776	0.00404593	0.0574714
XLOC_013976	ORAI1		84876	yes	no	0.528478	3.29898	0.00404391	0.0574714
XLOC_017148	ZIC5		85416	yes	no	-0.419796	5.06027	0.00404251	0.0574714
XLOC_055185	DNAH11		8701	yes	no	-0.435357	4.57662	0.00406433	0.0575254
XLOC_032777	PCYOX1		51449	yes	no	0.38201	6.67423	0.00405454	0.0575254
XLOC_004742	LEMD1		93273	yes	no	-0.441613	4.5674	0.00406351	0.0575254
XLOC_050032	ACOT12		134526	yes	no	-0.808475	1.07855	0.00405987	0.0575254
XLOC_013579	RP11-84G21.1	ENSG00000257557		no	no	-0.673996	1.53804	0.0040624	0.0575254
XLOC_019432	IFI27L2		83982	yes	no	0.637661	2.52729	0.00408675	0.0578012
XLOC_019540	CKB		1152	yes	no	-0.42279	7.87567	0.0040942	0.0578521
XLOC_037273	AL034548.1,ZCCHC3			no	no	-0.399767	5.62922	0.00409907	0.0578521
XLOC_006075	-			no	no	0.538405	3.88599	0.00410087	0.0578521
XLOC_016462	MIR17,MIR17HG,MIR18A,MIR19A,MIR19B1,MIR20A,MIR92A1			no	no	-0.483786	5.75996	0.00410209	0.0578521
XLOC_026310	DLG4		1742	yes	no	-0.438835	4.20853	0.0041109	0.0578977
XLOC_031068	HAUS8		93323	yes	no	0.553352	3.24408	0.00411708	0.0578977
XLOC_053111	SCAND3		114821	no	no	1.17451	0.98878	0.00411649	0.0578977
XLOC_025151	SNORD3A	ENSG00000263934		no	yes	0.576641	3.3989	0.00411545	0.0578977
XLOC_056667	AC005105.2			no	no	0.412853	6.56585	0.00412779	0.0580069
XLOC_047776	-			no	no	-1.59196	2.83874	0.00413747	0.0581015
XLOC_070821	DMD		1756	yes	no	-0.504858	8.03708	0.00416817	0.0584909
XLOC_000075	PRDM16		63976	yes	no	-0.489589	3.55665	0.00417565	0.0585542
XLOC_059399	SPAG1		6674	yes	no	0.579234	2.64385	0.00420172	0.0587699
XLOC_019128	RAB15		376267	yes	no	0.498086	3.95695	0.00419674	0.0587699
XLOC_046376	RPL21P44			no	no	-0.901415	0.461502	0.0041996	0.0587699
XLOC_030311	CTD-2639E6.9,FTL			no	no	0.403229	9.20672	0.00420296	0.0587699
XLOC_061617	CREB3		10488	yes	no	0.423783	4.7425	0.0042102	0.0588294
XLOC_060019	PBK		55872	yes	no	0.395458	5.1583	0.00422616	0.0590105
XLOC_048287	OFD1P17			no	no	0.663766	1.74485	0.00424553	0.0592389
XLOC_006643	HKDC1		80201	yes	no	0.533128	3.91977	0.00425078	0.0592703
XLOC_037547	TP53INP2		58476	yes	no	0.62248	2.56647	0.00425514	0.0592891
XLOC_060924	PUF60		22827	no	no	-0.39012	7.19793	0.00427717	0.0595538
XLOC_034206	RAMP1		10267	yes	no	0.459523	4.7211	0.00428108	0.0595663
XLOC_022414	HAGHL		84264	yes	no	-0.542104	4.1038	0.00428933	0.0596389
XLOC_022762	IL4R		3566	yes	no	0.468905	4.40728	0.00430732	0.0598469
XLOC_031764	ZNF611		81856	yes	no	0.432008	4.32181	0.00431332	0.0598879
XLOC_031681	AKT1S1		84335	yes	no	-0.406935	4.97282	0.00431765	0.0599058
XLOC_004964	HIST3H2BA			no	no	-1.00286	0.146973	0.00432377	0.0599486
XLOC_049278	NPM1		4869	yes	no	-0.37135	10.0096	0.00436586	0.0604045
XLOC_040164	FLJ27365,MIR4763,MIRLET7A3,MIRLET7B,RP6-109B7.3			no	no	-0.647805	6.41325	0.00436176	0.0604045
XLOC_058573	-			no	no	0.861344	0.434706	0.00436565	0.0604045
XLOC_063459	AKNA,RP11-9M16.2			no	no	-0.435478	4.45931	0.00438118	0.0605741
XLOC_014733	ITGA5		3678	yes	no	0.56462	4.0219	0.00439285	0.0606149
XLOC_049515	CMBL		134147	yes	no	0.377548	5.74304	0.00438934	0.0606149
XLOC_001430	BX004987.3,BX004987.5			no	no	0.558922	4.32927	0.00439336	0.0606149
XLOC_026763	RP11-686D22.3,RP11-686D22.7,RP11-686D22.8,SLFN12			no	no	-0.411184	5.42658	0.00440082	0.0606559
XLOC_045276	2014-09-11			yes	no	-0.351572	10.5797	0.00440249	0.0606559
XLOC_059266	E2F5		1875	yes	no	-0.440832	5.27827	0.00441789	0.0608256
XLOC_018674	HNRNPC,LINC00641			no	no	-0.41952	9.00927	0.00442791	0.0609208
XLOC_038871	ITSN1		6453	yes	no	-0.371447	6.92743	0.00443449	0.0609688
XLOC_046332	NFXL1		152518	yes	no	0.476857	4.09035	0.00444653	0.0610917
XLOC_043242	IGSF11		152404	yes	no	-0.441721	5.03615	0.00447618	0.0614562
XLOC_033586	SCN1A		6323	yes	no	-0.885877	1.65083	0.00452233	0.0620466
XLOC_070413	CCDC160		347475	yes	no	-0.955132	0.438984	0.00454232	0.0622775
XLOC_004092	ANP32E		81611	no	no	-0.371035	6.97842	0.00457028	0.0626173
XLOC_004687	UBE2T		29089	yes	no	0.462963	3.79917	0.0046251	0.0632823
XLOC_020618	CTD-2501E16.2,RP11-219B17.1			no	no	0.696894	1.57129	0.00462537	0.0632823
XLOC_002445	DUSP5P1			no	no	-0.655717	2.51362	0.00462846	0.0632823
XLOC_031517	KCNN4		3783	yes	no	0.566828	2.49178	0.00463189	0.0632854
XLOC_053931	RP11-57K17.1			no	no	0.912033	0.692524	0.00466149	0.0636457
XLOC_027290	TANC2		26115	yes	no	-0.554818	3.80728	0.00469581	0.0640699
XLOC_018090	HIF1A,RP11-618G20.1,SNAPC1			no	no	-0.35541	8.72615	0.00471116	0.0642348
XLOC_022668	COQ7		10229	yes	no	-0.406707	4.49813	0.00473843	0.0644861
XLOC_021501	CEP152		22995	yes	no	0.65326	4.92055	0.00473941	0.0644861
XLOC_058778	AC105206.1,BMP1			no	no	0.416401	4.69213	0.00473568	0.0644861
XLOC_003741	CNN3		1266	yes	no	-0.376106	9.25337	0.00475568	0.0646228
XLOC_018260	NRXN3		9369	yes	no	-0.689741	2.73507	0.00475602	0.0646228
XLOC_009952	CTD-2537O9.1	ENSG00000254787		no	no	-0.456139	6.39377	0.0047729	0.0648076
XLOC_007381	CUBN		8029	yes	no	-0.547038	3.59725	0.00478573	0.064937
XLOC_053888	HDAC2		3066	yes	no	-0.35906	7.81612	0.00483187	0.0654279
XLOC_055902	LRRC17		10234	yes	no	-0.535732	5.27607	0.00482865	0.0654279
XLOC_052061	C6orf223		221416	yes	no	1.1427	2.1408	0.00482812	0.0654279
XLOC_043511	ZIC4		84107	yes	no	-0.638822	1.80023	0.00485197	0.0656549
XLOC_052015	MDFI		4188	yes	no	-0.426268	5.5235	0.00485627	0.0656679
XLOC_062192	ZNF618		114991	yes	no	-0.497429	3.42121	0.00486451	0.0657121
XLOC_010438	PDDC1		347862	yes	no	-0.373765	5.97653	0.0048662	0.0657121
XLOC_025503	CDC6		990	yes	no	0.667571	5.52068	0.00487372	0.0657685
XLOC_059303	TMEM55A		55529	yes	no	-0.625545	2.22658	0.00488634	0.065876
XLOC_056071	RP11-286H14.6,TSPAN33			no	no	0.600834	2.55338	0.00488837	0.065876
XLOC_021374	OIP5		11339	yes	no	0.466025	3.69312	0.00490302	0.0660282
XLOC_004696	RP11-480I12.5			no	no	0.817444	0.74523	0.00490787	0.0660483
XLOC_027373	SLC16A6		9120	no	no	0.469257	3.85544	0.00491162	0.0660538
XLOC_025625	GRN		2896	yes	no	0.52709	6.1953	0.00492369	0.0661125
XLOC_004571	IVNS1ABP		10625	yes	no	-0.388728	7.71465	0.00491976	0.0661125
XLOC_052520	FAM184A		79632	yes	no	-0.785837	0.865937	0.00492676	0.0661125
XLOC_059193	RDH10		157506	yes	no	0.442455	3.93096	0.00492941	0.0661125
XLOC_000283	MRTO4		51154	yes	no	-0.412805	6.72854	0.00497545	0.0666845
XLOC_053757	MDN1		23195	yes	no	-0.390698	8.76874	0.004982	0.0666879
XLOC_036201	HES6		55502	yes	no	0.541689	4.65443	0.00498924	0.0666879
XLOC_058843	FBXO16		157574	yes	no	0.995028	0.36612	0.00498407	0.0666879
XLOC_033885	NOP58,SNORD11,SNORD70			no	no	-0.4106	6.9598	0.00498706	0.0666879
XLOC_069986	GDPD2		54857	yes	no	-0.913208	0.519054	0.00501015	0.066922
XLOC_047328	MLF1IP		79682	yes	no	0.478601	5.8688	0.00501606	0.0669556
XLOC_043359	PLXND1		23129	yes	no	0.456506	4.38817	0.00502874	0.0670794
XLOC_013359	CDK2		1017	yes	no	0.52737	5.60998	0.00506019	0.0674533
XLOC_018947	RP11-2G1.1	ENSG00000258751		no	yes	-0.587758	2.72964	0.00506637	0.06749
XLOC_014409	RNA5SP354			no	no	-1.54374	1.22518	0.00508089	0.0676376
XLOC_021902	AP3B2		8120	yes	no	0.568869	2.62639	0.00509258	0.0677018
XLOC_061816	AL353763.2			no	no	0.898604	1.69194	0.00508946	0.0677018
XLOC_069999	OGT		8473	yes	no	-0.617558	8.2442	0.00510586	0.067752
XLOC_007827	SEC24C		9632	yes	no	-0.712676	1.29837	0.00510115	0.067752
XLOC_072319	-			no	no	-0.704858	1.44907	0.00510667	0.067752
XLOC_070721	FANCB		2187	yes	no	0.501562	4.76929	0.00512092	0.0678953
XLOC_011224	NRXN2		9379	yes	no	-0.672888	1.53498	0.00512544	0.0679095
XLOC_004388	AL626787.1,FAM78B			no	no	-0.86025	0.792191	0.00513036	0.067929
XLOC_004137	S100A10		6281	yes	no	1.80896	0.652773	0.00513938	0.0680028
XLOC_016381	BORA		79866	yes	no	0.469856	4.04687	0.00515336	0.0681265
XLOC_048772	STARD4-AS1	ENSG00000246859		no	no	-0.380112	6.72755	0.00515565	0.0681265
XLOC_017935	RP11-2G1.1	ENSG00000258751		no	yes	-0.525992	3.84653	0.00517198	0.0682964
XLOC_045515	EGF		1950	yes	no	0.773305	1.05391	0.00518532	0.0683108
XLOC_052476	MARCKS		4082	yes	no	-0.400145	9.50408	0.00518366	0.0683108
XLOC_010512	TRIM21		6737	yes	no	0.55563	3.24842	0.0051904	0.0683108
XLOC_005767	-			no	no	-0.681726	2.28702	0.00518228	0.0683108
XLOC_016817	SUGT1P3,TPTE2P5			no	no	0.575655	2.18371	0.00518857	0.0683108
XLOC_031429	CTC-425O23.2	ENSG00000205041		no	no	-0.911856	1.34511	0.00520518	0.0684482
XLOC_013513	AC025263.3,C12orf28,RAB3IP			no	no	0.644232	1.9299	0.00520779	0.0684482
XLOC_049002	EGR1		1958	yes	no	0.422324	4.94157	0.00521442	0.0684897
XLOC_058370	-			no	no	-0.537533	2.87446	0.00524249	0.0688125
XLOC_015769	-			no	no	-0.918759	0.234941	0.00524846	0.068845
XLOC_048397	MAP3K1		4214	yes	no	-0.386886	7.0827	0.00527	0.0690426
XLOC_001305	KCND3-AS1	ENSG00000237556		no	no	-0.840536	0.597639	0.00527053	0.0690426
XLOC_023304	RP5-991G20.4	ENSG00000259901		no	no	0.618021	3.20755	0.00528346	0.0691496
XLOC_036008	-			no	no	-1.38039	2.11395	0.00528572	0.0691496
XLOC_059440	FZD6		8323	yes	no	-0.38849	7.20407	0.00529287	0.0691972
XLOC_040195	CRELD2		79174	yes	no	0.485501	4.72258	0.00529945	0.0692373
XLOC_050493	SPRY4		81848	yes	no	-0.349434	8.77132	0.00531731	0.0694246
XLOC_000093	RNF207		388591	yes	no	-0.593788	4.58757	0.00533026	0.0695475
XLOC_003035	PAFAH2		5051	yes	no	0.445545	3.83604	0.00533882	0.0696131
XLOC_049458	LPCAT1		79888	yes	no	-0.40935	6.72654	0.00534312	0.0696231
XLOC_031920	CTD-2619J13.17	ENSG00000268912		no	yes	-0.465335	3.72949	0.00535006	0.0696675
XLOC_050512	LARS		51520	yes	no	-0.377294	8.63061	0.00535657	0.0697062
XLOC_020497	DTWD1,RP11-353B9.1			no	no	0.399283	5.93094	0.00538269	0.0699998
XLOC_024757	-			no	no	0.900311	0.854699	0.00539165	0.0700701
XLOC_039407	WDR4		10785	yes	no	-0.431739	5.34592	0.00540109	0.0700829
XLOC_045015	SLAIN2		57606	yes	no	-0.352549	6.00523	0.00539818	0.0700829
XLOC_039452	C21orf67	ENSG00000183250		yes	no	0.603534	1.87637	0.0054033	0.0700829
XLOC_033615	SSB		6741	yes	no	-0.416218	7.26064	0.00541231	0.0701536
XLOC_052546	FABP7		2173	yes	no	-0.380978	10.7319	0.0054199	0.0702058
XLOC_026072	BIRC5		332	yes	no	0.429927	6.14149	0.00542524	0.0702287
XLOC_013351	BLOC1S1,RDH5,RP11-644F5.10			no	no	0.356099	5.88398	0.00543334	0.0702874
XLOC_001093	EPHX4		253152	yes	no	0.665204	1.39166	0.00545286	0.0704936
XLOC_021585	RP11-358M11.1			no	no	-0.750636	2.24346	0.00549966	0.071052
XLOC_034947	C2orf68		388969	yes	no	-0.386533	4.88754	0.00551467	0.0711992
XLOC_060949	RECQL4		9401	no	no	0.465633	4.59884	0.00553158	0.071324
XLOC_017997	GPR137C		283554	yes	no	0.646588	2.73139	0.00553024	0.071324
XLOC_022396	DECR2,NME4			no	no	-0.366662	6.66184	0.00554954	0.0715089
XLOC_023630	ADCY9		115	yes	no	0.39477	5.12182	0.00556249	0.0715821
XLOC_020403	JMJD7,JMJD7-PLA2G4B,PLA2G4B			no	no	0.402703	4.71772	0.00555887	0.0715821
XLOC_020182	-			no	no	-0.836754	1.80566	0.00556901	0.0716193
XLOC_003152	TRIM62		55223	yes	no	0.63549	2.60148	0.00559358	0.0718883
XLOC_050372	2014-09-08			yes	no	0.447185	4.03229	0.0056268	0.0722681
XLOC_034048	FAM134A		79137	yes	no	0.374763	6.50713	0.00564078	0.0724005
XLOC_000376	LDLRAP1		26119	yes	no	0.51882	3.11438	0.00569242	0.0730156
XLOC_049401	SQSTM1		8878	yes	no	0.415602	7.1959	0.00571434	0.0732491
XLOC_001673	EFNA1		1942	yes	no	-0.535156	3.46786	0.00576994	0.0738711
XLOC_059360	TP53INP1		94241	yes	no	0.688696	1.87198	0.00577036	0.0738711
XLOC_011282	RIN1		9610	yes	no	0.548709	4.22325	0.00581754	0.0743911
XLOC_057149	SEMA3A		10371	yes	no	-0.505117	4.77228	0.00581853	0.0743911
XLOC_009273	EXT2		2132	yes	no	0.413529	6.78956	0.00582483	0.0744234
XLOC_009748	RP11-757C15.3			no	no	0.934044	0.302448	0.0058504	0.0747017
XLOC_024604	-			no	no	0.969116	0.553083	0.00588089	0.0750423
XLOC_051918	KIFC1		3833	no	no	0.394036	5.41507	0.00590526	0.0753045
XLOC_013366	ESYT1,ZC3H10			no	no	0.395126	7.22351	0.00591711	0.0754068
XLOC_015023	PPP1R12A		4659	yes	no	-0.406665	7.88994	0.00593607	0.0755995
XLOC_030933	EPOR,RGL3			no	no	0.765969	1.48946	0.00594054	0.0756075
XLOC_062506	FAM69B		138311	yes	no	-0.692196	1.56165	0.00597302	0.075924
XLOC_014608	Y_RNA	complex		no	no	0.791252	0.574464	0.00597311	0.075924
XLOC_060452	PMP2		5375	yes	no	-0.414146	7.5724	0.00597807	0.075938
XLOC_003236	RP1-39G22.7	ENSG00000259943		no	no	-0.604221	2.70258	0.00601014	0.0762963
XLOC_030722	CTB-31O20.2	ENSG00000261526		no	yes	-0.784053	1.54362	0.00603219	0.0765268
XLOC_016169	FREM2		341640	yes	no	-0.415822	10.9031	0.00603919	0.0765664
XLOC_000611	SMAP2		64744	yes	no	0.390819	4.7926	0.00604903	0.0766417
XLOC_038862	OLIG1		116448	yes	no	-1.49249	0.52725	0.00607668	0.0769426
XLOC_013962	ACADS		35	yes	no	0.507925	2.93516	0.00609422	0.0771152
XLOC_004698	KLHL12		59349	yes	no	0.345518	5.97667	0.00610529	0.0772056
XLOC_025840	VMP1		81671	yes	no	0.430643	6.40241	0.0061102	0.0772181
XLOC_010209	TAGLN		6876	yes	no	-0.62582	3.87191	0.00611422	0.0772194
XLOC_055414	UPP1		7378	yes	no	0.878954	1.67558	0.00612504	0.0773065
XLOC_049556	FAM134B		54463	yes	no	0.402855	4.46108	0.00615433	0.0776265
XLOC_000069	TNFRSF14		8764	yes	no	0.536299	3.15641	0.00618131	0.0776685
XLOC_023348	VAT1L		57687	yes	no	-1.25146	1.99918	0.0061795	0.0776685
XLOC_049684	C5orf42		65250	yes	no	0.359923	7.09474	0.00617161	0.0776685
XLOC_029410	MRPL54		116541	yes	no	-0.486763	4.37118	0.00617254	0.0776685
XLOC_040216	AC002055.4			no	no	0.423737	4.47862	0.00617148	0.0776685
XLOC_012601	-			no	no	-0.564176	2.35267	0.00617938	0.0776685
XLOC_052312	RP1-122O8.7	ENSG00000228124		no	no	-0.828279	0.759742	0.00619505	0.0777915
XLOC_043924	ATP13A4,RP11-175P19.2			no	no	-0.78631	2.87015	0.00620187	0.0777931
XLOC_003296	RNU5F-1			no	no	0.836411	2.21004	0.00620308	0.0777931
XLOC_045542	LARP7		51574	yes	no	-0.467616	5.56832	0.00621704	0.0778831
XLOC_029888	ZNF726,ZNF92P3			no	no	0.484747	3.6485	0.00621816	0.0778831
XLOC_017941	-			no	no	-0.859847	0.347047	0.00625503	0.0782952
XLOC_020708	CORO2B		10391	yes	no	-0.349242	7.9251	0.00626769	0.0783851
XLOC_052119	TMEM14A		28978	yes	no	0.487038	3.95723	0.00627051	0.0783851
XLOC_037926	SLC4A11		83959	yes	no	0.914497	0.236768	0.00627415	0.0783851
XLOC_024237	SNORA46			no	no	0.962433	0.691984	0.0063051	0.0787218
XLOC_060818	TMEM75	ENSG00000256655		yes	no	0.471279	4.63374	0.00633665	0.0790656
XLOC_062010	CENPP		401541	yes	no	0.474678	4.01507	0.00634519	0.0791222
XLOC_027034	PLEKHM1		9842	no	no	0.491625	3.56274	0.00637733	0.0794726
XLOC_012460	-			no	no	-0.599884	3.50793	0.0063963	0.0796586
XLOC_030323	TRPM4		54795	yes	no	0.500447	3.34949	0.00640731	0.079695
XLOC_041959	ACPL2		92370	yes	no	0.361921	7.4835	0.00640559	0.079695
XLOC_029806	AC007204.2,ZNF93			no	no	0.450934	4.62292	0.00644956	0.0801698
XLOC_057814	ESYT2		57488	yes	no	0.377416	7.28501	0.00648772	0.0805191
XLOC_034957	REEP1		65055	yes	no	0.659068	1.69001	0.00648344	0.0805191
XLOC_051668	RP11-191A15.4			no	no	-0.859278	0.946729	0.00648991	0.0805191
XLOC_007050	MXI1		4601	yes	no	-0.40498	6.53273	0.00651149	0.0806344
XLOC_010769	KIF18A		81930	yes	no	0.469523	4.95471	0.00650506	0.0806344
XLOC_051398	-			no	no	-1.00755	0.357354	0.00650985	0.0806344
XLOC_017517	RP11-146E13.4	ENSG00000258188		no	yes	-0.959352	0.240126	0.00653454	0.0808621
XLOC_019823	-			no	no	-0.831682	0.346567	0.00653808	0.0808621
XLOC_011880	H2AFX		3014	yes	no	0.409911	6.06005	0.00654465	0.0808925
XLOC_037465	GINS1		9837	yes	no	0.410239	5.72643	0.00656189	0.0810039
XLOC_019394	NRDE2		55051	yes	no	-0.368934	5.00317	0.0065603	0.0810039
XLOC_020358	CHST14		113189	yes	no	0.470095	3.98624	0.00659491	0.0813607
XLOC_016600	SNX18P26			no	no	0.920916	0.491484	0.0065994	0.081365
XLOC_037344	MCM8		84515	yes	no	0.456407	5.80479	0.00661123	0.0814599
XLOC_046194	AC006160.8,FAM184B			no	no	-0.398125	5.79185	0.00663305	0.0816777
XLOC_051821	HLA-E		3133	no	no	0.381629	5.18132	0.00664502	0.081723
XLOC_062743	C9orf72		203228	yes	no	0.472469	4.09313	0.00664257	0.081723
XLOC_070176	GPRASP1		9737	yes	no	0.409429	4.67238	0.00665669	0.0818154
XLOC_059664	BAI1		575	yes	no	-0.368022	5.63018	0.00668358	0.0820761
XLOC_013127	IRAK4		51135	yes	no	0.453341	3.72848	0.00668623	0.0820761
XLOC_038865	IFNAR1		3454	yes	no	0.372289	6.12519	0.00669447	0.0820766
XLOC_033160	SULT1C4		27233	yes	no	0.505773	3.81591	0.00669461	0.0820766
XLOC_026135	RP11-498C9.13	ENSG00000263585		no	no	-0.504137	4.22046	0.00670755	0.0821841
XLOC_004123	SELENBP1		8991	yes	no	-0.430036	5.11586	0.00671535	0.0822286
XLOC_062340	STXBP1		6812	yes	no	0.568064	3.30826	0.00673302	0.0823937
XLOC_002881	CASP9		842	yes	no	0.511044	2.75792	0.00674356	0.0824204
XLOC_061964	CTSL1		1514	yes	no	0.425632	5.00304	0.00674192	0.0824204
XLOC_026210	SMG6		23293	yes	no	0.36152	5.76169	0.00675265	0.0824803
XLOC_033410	MGAT5		4249	yes	no	-0.397171	8.77438	0.00678851	0.0827847
XLOC_062130	NIPSNAP3A		25934	yes	no	0.509671	3.76398	0.00678716	0.0827847
XLOC_047994	-			no	no	-0.625834	2.75453	0.00679018	0.0827847
XLOC_013845	ANKRD13A		88455	yes	no	0.355332	5.66691	0.00679784	0.0828268
XLOC_000946	RP4-694A7.2	ENSG00000233589		no	no	0.674871	1.53811	0.00681135	0.0829402
XLOC_000378	MAN1C1		57134	yes	no	0.401269	4.88434	0.00682305	0.0830314
XLOC_069767	ZNF81		347344	no	no	0.379285	4.97589	0.00682972	0.0830612
XLOC_046493	SLC4A4		8671	yes	no	-0.387961	7.30503	0.00684736	0.0832013
XLOC_030000	HAUS5		23354	yes	no	0.423636	4.21711	0.00684969	0.0832013
XLOC_021551	MYO5C		55930	yes	no	-0.501499	6.91469	0.0068559	0.0832254
XLOC_046546	RP11-688H10.1			no	no	-0.633518	2.75536	0.00686216	0.0832502
XLOC_027559	AZI1		22994	yes	no	0.46246	3.67747	0.0068923	0.0835317
XLOC_009848	RP11-21L23.2	ENSG00000261578		no	no	-0.604063	2.56738	0.00689384	0.0835317
XLOC_027664	-			no	no	-0.76327	1.84217	0.00690441	0.0836083
XLOC_021646	CA12		771	yes	no	-0.347902	8.35019	0.00697311	0.084286
XLOC_042062	RAP2B		5912	yes	no	0.365271	6.30023	0.00696997	0.084286
XLOC_028350	RP11-674P19.2	ENSG00000264705		no	yes	-0.774572	2.48871	0.00697321	0.084286
XLOC_054071	PLAGL1		5325	yes	no	-0.493453	4.5552	0.00698515	0.0843268
XLOC_032105	-			no	no	-0.663037	1.71678	0.00698248	0.0843268
XLOC_049664	RAI14		26064	yes	no	-0.597068	2.69235	0.00699633	0.0844101
XLOC_010925	TP53I11		9537	yes	no	0.862739	0.497989	0.00704428	0.0849367
XLOC_043172	CD47		961	yes	no	0.350722	6.21118	0.00705547	0.0850195
XLOC_003503	U6	ENSG00000266839		no	no	-0.712229	1.74775	0.00706191	0.0850451
XLOC_056673	CHN2		1124	yes	yes	0.727702	0.852816	0.00710669	0.0855321
XLOC_027420	BTBD17		388419	yes	no	-0.767292	3.43548	0.00717416	0.0862914
XLOC_030982	TRMT1		55621	yes	no	-0.375978	5.8703	0.00722929	0.0869014
XLOC_021524	GABPB1		2553	yes	no	-0.349903	5.50861	0.00724442	0.0870302
XLOC_027849	CLUL1,RP11-806L2.2			no	no	0.692769	1.42209	0.00729047	0.0875301
XLOC_059715	ADCK5		203054	no	no	0.619773	1.80712	0.00730096	0.0876026
XLOC_010433	IRF7		3665	yes	no	0.588781	2.86684	0.00731608	0.0877053
XLOC_029147	-			no	no	-0.631436	3.46542	0.00731842	0.0877053
XLOC_071625	MOSPD1		56180	yes	no	0.420934	4.2918	0.00732467	0.0877226
XLOC_042005	RPL21P71			no	no	-0.46655	8.11648	0.00732877	0.0877226
XLOC_013785	ALDH1L2		160428	yes	no	0.827512	0.544897	0.0073548	0.0879807
XLOC_024928	KIF1C		10749	yes	no	0.406237	6.47251	0.00736541	0.0880322
XLOC_017921	FANCM		57697	yes	no	0.460559	4.78755	0.00737008	0.0880322
XLOC_057440	ST7-AS2	ENSG00000226367		no	no	0.846206	0.777929	0.00737251	0.0880322
XLOC_062022	WNK2		65268	yes	no	-0.546328	4.22925	0.00744537	0.0888484
XLOC_029866	ZNF849P			no	no	1.01039	0.76293	0.00746272	0.0890015
XLOC_013890	SDSL		113675	yes	no	0.523901	4.34457	0.0074824	0.0891822
XLOC_042006	RP11-649A16.1	ENSG00000243620		no	no	-0.442631	8.26272	0.00749553	0.0892848
XLOC_012694	RAD51AP1		10635	yes	no	0.50103	4.57831	0.0075084	0.089384
XLOC_029344	HMHA1		23526	yes	no	-0.554276	2.2632	0.00751986	0.0894081
XLOC_008916	TRIM34,TRIM6,TRIM6-TRIM34			no	no	0.70386	1.41069	0.00752072	0.0894081
XLOC_001914	AL021068.1			no	no	0.52542	2.63038	0.00752404	0.0894081
XLOC_035909	RAPH1		65059	yes	no	-0.372598	5.68383	0.00752917	0.0894152
XLOC_026065	AC021593.1,TNRC6C			no	no	0.373096	4.94072	0.00754624	0.0895639
XLOC_008791	B4GALNT4		338707	yes	no	-0.364893	5.6207	0.00755744	0.0896428
XLOC_014321	HEBP1		50865	yes	no	0.818595	1.08301	0.00756924	0.0897287
XLOC_024888	CYB5D2		124936	yes	no	0.410818	4.6509	0.00758698	0.089831
XLOC_030439	CTD-2245F17.3,ZNF818P			no	no	0.444418	3.65895	0.00758319	0.089831
XLOC_027305	LIMD2		80774	yes	no	0.506731	3.57471	0.00760709	0.090015
XLOC_059871	CTSB		1508	yes	no	0.400865	6.71993	0.00762828	0.0902114
XLOC_046544	SHROOM3		57619	yes	no	-0.474054	4.21747	0.00763291	0.0902122
XLOC_071073	ARHGEF9		23229	no	no	-0.369957	6.75787	0.00764441	0.0902938
XLOC_051847	TCF19		6941	no	no	0.701377	3.00766	0.00765719	0.0903907
XLOC_028045	RP11-13N13.2,SNRPD1			no	no	-0.359908	6.35403	0.0076703	0.0904912
XLOC_026031	CDK3,TEN1,TEN1-CDK3			no	no	-0.486947	3.53003	0.00767877	0.0905368
XLOC_035116	MGAT4A		11320	yes	no	0.447035	4.75453	0.00768827	0.0905947
XLOC_033486	LYPD6		130574	yes	no	0.499472	3.14766	0.00774043	0.0911548
XLOC_023238	HAS3		3038	yes	no	0.418782	4.56931	0.00774964	0.0912088
XLOC_038926	WRB		7485	yes	no	0.397246	5.664	0.00776997	0.0913402
XLOC_016429	NDFIP2		54602	yes	no	0.391792	5.58577	0.00777008	0.0913402
XLOC_040895	SUMF1		285362	yes	no	-0.821391	0.537472	0.00777616	0.0913571
XLOC_062816	CCL27,RP11-195F19.30,RP11-195F19.5			no	no	0.686583	1.35748	0.00780254	0.0916124
XLOC_069560	MBTPS2,YY2,Y_RNA			no	no	0.389762	5.28002	0.00783723	0.0919649
XLOC_062357	CERCAM		51148	yes	no	0.504686	4.04884	0.00784626	0.0920161
XLOC_070773	CNKSR2		22866	yes	no	-0.610261	3.43242	0.00785263	0.092036
XLOC_020692	ZWILCH		55055	yes	no	0.367431	5.57131	0.00787615	0.0922568
XLOC_004807	LPGAT1		9926	yes	no	0.334943	6.60898	0.00788952	0.0923329
XLOC_051670	LRRC16A		55604	yes	no	-0.366952	7.18144	0.00789202	0.0923329
XLOC_009204	CAT		847	yes	no	-0.367579	5.47014	0.00791783	0.0923718
XLOC_071441	COL4A6		1288	yes	no	-0.576327	5.85683	0.00790104	0.0923718
XLOC_038962	PDE9A		5152	yes	no	-0.40851	4.27792	0.00791879	0.0923718
XLOC_002243	IKBKE		9641	no	no	-0.6008	4.04952	0.00791816	0.0923718
XLOC_003308	HECTD3		79654	yes	no	0.443069	4.54366	0.00790607	0.0923718
XLOC_047775	-			no	no	-1.42763	3.86405	0.00803084	0.0936234
XLOC_033080	PDCL3		79031	yes	no	-0.448889	3.85347	0.0080492	0.093782
XLOC_035997	BARD1		580	yes	no	0.359581	5.59481	0.00806319	0.0938554
XLOC_045082	CHIC2		26511	yes	no	-0.679459	1.54681	0.00806503	0.0938554
XLOC_031825	LENG9		94059	no	no	-0.592667	2.51603	0.00810692	0.0942872
XLOC_014385	SOX5		6660	yes	no	-0.395292	5.32829	0.00811741	0.0943536
XLOC_035390	MGAT5		4249	yes	no	-0.397385	4.97998	0.00812607	0.0943985
XLOC_039255	ITSN1		6453	yes	no	-0.704571	1.27081	0.00814313	0.0945409
XLOC_022500	THOC6		79228	yes	no	-0.465556	3.51671	0.00816815	0.0947756
XLOC_016257	RB1		5925	yes	no	0.374877	6.78393	0.00817807	0.0948348
XLOC_019058	CCDC175,GPR135,L3HYPDH,RP11-701B16.2,RP11-701B16.3			no	no	-0.395528	6.67548	0.00818344	0.0948413
XLOC_037333	CDS2		8760	yes	no	0.437388	6.79779	0.00821731	0.0951206
XLOC_031773	ZNF347		84671	yes	no	0.377721	5.22603	0.00822003	0.0951206
XLOC_021009	ZNF774		342132	yes	no	0.688826	1.45126	0.00822203	0.0951206
XLOC_007867	DLG5		9231	yes	no	0.355373	5.86752	0.00831467	0.0958837
XLOC_026521	ULK2		9706	yes	no	0.350187	5.47144	0.00830516	0.0958837
XLOC_027298	TANC2		26115	yes	no	-0.903279	0.261377	0.00830128	0.0958837
XLOC_001677	TRIM46		80128	yes	no	-0.643202	1.68035	0.00829908	0.0958837
XLOC_052508	CEP85L		387119	yes	no	0.714594	1.35327	0.00831719	0.0958837
XLOC_055471	RP11-814E24.3			no	no	-0.842647	0.118488	0.00831657	0.0958837
XLOC_052064	TMEM63B		55362	yes	no	0.450526	5.35872	0.00835394	0.0962154
XLOC_020682	RNU5B-1			no	no	0.689483	3.98112	0.00835573	0.0962154
XLOC_062349	C9orf16		79095	yes	no	0.398107	5.16588	0.00838382	0.0964825
XLOC_016484	RAP2A		5911	yes	no	-0.389284	7.82554	0.00841293	0.0967112
XLOC_051492	PSMG4		389362	yes	no	-0.354057	5.61613	0.00841351	0.0967112
XLOC_044978	UCHL1		7345	yes	no	0.375278	6.9282	0.0084287	0.0968293
XLOC_018945	U6	ENSG00000266839		no	no	-1.1731	3.02848	0.00844413	0.0969501
XLOC_055580	GS1-124K5.3	ENSG00000223473		no	yes	0.767089	0.650306	0.00845709	0.0970423
XLOC_031401	FBXO17,SARS2			no	no	-0.356591	5.96195	0.00846434	0.097069
XLOC_034823	ASPRV1,PCBP1-AS1			no	no	-0.418214	4.32861	0.00849281	0.0972921
XLOC_008639	-			no	no	0.791417	0.453493	0.00849368	0.0972921
XLOC_034292	ADI1		55256	yes	no	0.3543	6.23749	0.00853215	0.0976489
XLOC_029889	CTB-92J24.2	ENSG00000269397		no	no	0.744604	1.37537	0.00853474	0.0976489
XLOC_010585	TRIM3		10612	yes	no	0.447672	4.10917	0.00854537	0.0976814
XLOC_050760	RNF44		22838	yes	no	-0.425823	4.02951	0.0085475	0.0976814
XLOC_038436	ZNF217		7764	yes	no	-0.358011	6.61298	0.00857334	0.0977277
XLOC_032490	PLB1		151056	yes	no	-0.56048	2.61216	0.00856774	0.0977277
XLOC_025450	C17orf78		284099	yes	no	0.869511	0.35717	0.00856124	0.0977277
XLOC_043176	KIAA1524,RP11-381E24.1			no	no	0.393767	6.2209	0.00856744	0.0977277
XLOC_014404	RP11-877E17.2			no	no	0.458779	3.3723	0.00857634	0.0977277
XLOC_010623	TMEM9B		56674	yes	no	0.364393	5.53522	0.00858952	0.0978212
XLOC_053934	FAM184A		79632	yes	no	-0.436369	5.01885	0.00859929	0.0978759
XLOC_021004	GDPGP1		390637	yes	no	0.543096	2.39799	0.00861889	0.0980424
XLOC_016972	PCDH9,RNU7-87P			no	no	-0.361904	9.41792	0.00863261	0.0981418
XLOC_049678	LMBRD2		92255	yes	no	0.409023	5.32743	0.00863835	0.0981504
XLOC_016149	RP11-179A7.2	ENSG00000232986		no	yes	-0.686806	1.85189	0.00864951	0.0982206
XLOC_038542	-			no	no	-0.442904	3.49735	0.00865629	0.0982409
XLOC_008917	OR56B1,TRIM22			no	no	0.513412	5.82523	0.00866745	0.098311
XLOC_027616	B3GNTL1		146712	yes	no	-0.411591	4.38525	0.00869799	0.0986006
XLOC_027320	TEX2		55852	no	no	0.35425	6.06139	0.00870985	0.0986783
XLOC_019881	-			no	no	-0.663864	1.62459	0.00872853	0.0988331
XLOC_049710	C9,DAB2			no	no	-0.411422	4.11906	0.00875208	0.0990428
XLOC_070175	ARMCX5,BHLHB9,GPRASP2			no	no	0.332774	6.50268	0.00876314	0.099111
XLOC_011643	SLC36A4		120103	yes	no	0.397094	4.67951	0.00878168	0.0992638
XLOC_053424	SUPT3H		8464	yes	no	-0.467016	3.92087	0.00879952	0.0993715
XLOC_020402	MAPKBP1		23005	yes	no	0.376699	5.18479	0.0088013	0.0993715
XLOC_031765	ZNF600		162966	yes	no	0.605329	2.0935	0.00885487	0.099919
XLOC_006189	TAF3		83860	yes	no	0.454503	3.39857	0.00886196	0.0999419
XLOC_053139	GABBR1,UBD			no	no	-0.403016	6.91892	0.00886859	0.0999593
XLOC_049701	LIFR		3977	yes	no	-0.381761	9.22349	0.00891627	0.100439
XLOC_012543	-			no	no	0.770505	0.918156	0.00894343	0.100688
XLOC_069852	MAGED1		9500	no	no	-0.372845	7.72252	0.00896259	0.10071
XLOC_030011	ARHGAP33		115703	yes	no	0.514559	2.79769	0.00895749	0.10071
XLOC_003298	RP11-269F19.2	ENSG00000225721		no	no	0.712381	1.30986	0.00896588	0.10071
XLOC_017070	HNRNPA1P29			no	no	0.437867	5.69593	0.00896197	0.10071
XLOC_056168	AC078842.4	ENSG00000231114		no	yes	-0.387177	4.94889	0.00898087	0.100821
XLOC_038231	RBM39		9584	yes	no	-0.419294	8.37925	0.00900672	0.10093
XLOC_000734	SLC5A9		200010	yes	no	-0.44426	6.15031	0.00901109	0.10093
XLOC_039583	-			no	no	-0.535418	2.65861	0.00899968	0.10093
XLOC_035487	-			no	no	-0.51048	3.4706	0.00900573	0.10093
XLOC_011342	CPT1A		1374	yes	no	-0.656732	3.67647	0.00904537	0.101257
XLOC_009057	-			no	no	-1.01249	1.25216	0.00907713	0.101555
XLOC_060240	LYN		4067	yes	no	-0.541296	2.6068	0.00912054	0.101982
XLOC_022536	MGRN1		23295	yes	no	0.349391	5.53372	0.00913278	0.102061
XLOC_063854	-			no	no	-0.844751	0.292798	0.00914269	0.102114
XLOC_015439	RNU4-1			no	no	0.601158	5.23176	0.00914871	0.102123
XLOC_003387	ORC1		4998	yes	no	0.567947	4.56389	0.00916363	0.102174
XLOC_062365	SET		6418	yes	no	-0.336186	9.5554	0.00916047	0.102174
XLOC_028480	ZFP161		7541	yes	no	-0.380917	4.61705	0.00917015	0.102189
XLOC_038253	RBL1		5933	no	no	0.455463	5.15317	0.00918124	0.102216
XLOC_031931	AC016629.3	ENSG00000269600		no	no	0.947452	0.803972	0.00918291	0.102216
XLOC_028076	CABYR		26256	yes	no	0.493472	3.96093	0.0092226	0.1026
XLOC_063603	CCBL1		883	yes	no	-0.434696	3.61277	0.00925067	0.102661
XLOC_028194	CTIF		9811	yes	no	-0.399323	4.53349	0.0092594	0.102661
XLOC_010040	AMOTL1		154810	yes	no	0.358632	7.08079	0.00924183	0.102661
XLOC_022595	RP11-490O6.2	ENSG00000262420		no	no	0.877226	0.163365	0.00925765	0.102661
XLOC_063675	RNU6ATAC			no	no	0.898513	0.271033	0.00924217	0.102661
XLOC_048264	RPL21P54,TTC23L			no	no	-0.696841	7.36691	0.00925077	0.102661
XLOC_015675	-			no	no	0.606278	2.96725	0.00927317	0.102756
XLOC_019879	-			no	no	-0.675793	0.973143	0.00928974	0.102882
XLOC_043749	PLD1		5337	yes	no	-0.611996	3.44277	0.00930754	0.103021
XLOC_038524	HELZ2,RP4-697K14.12			no	no	0.593109	2.92614	0.00932308	0.103135
XLOC_034985	EIF2AK3		9451	yes	no	0.397009	5.21948	0.009346	0.10333
XLOC_053802	HACE1		57531	yes	no	0.344458	5.46429	0.00941751	0.104063
XLOC_025301	PIPOX		51268	yes	no	-0.364864	6.46356	0.00943224	0.104081
XLOC_011470	GDPD5		81544	yes	no	0.858435	0.1778	0.00942573	0.104081
XLOC_047760	-			no	no	-1.21943	2.10198	0.00943503	0.104081
XLOC_050004	HOMER1		9456	yes	no	-0.325471	9.35713	0.00945922	0.104115
XLOC_038129	ACSS1		84532	yes	no	-0.366322	5.14305	0.00944512	0.104115
XLOC_063884	-			no	no	-0.701663	0.863566	0.00945152	0.104115
XLOC_036578	-			no	no	-0.590008	2.77698	0.00945627	0.104115
XLOC_047769	-			no	no	-1.33435	0.699832	0.00956088	0.105175
XLOC_041773	SLC15A2		6565	yes	no	-0.444159	5.89984	0.00961327	0.105516
XLOC_040700	SULT4A1		25830	yes	no	-0.467886	4.07391	0.00960751	0.105516
XLOC_047767	-			no	no	-1.19506	1.95837	0.00960005	0.105516
XLOC_012270	-			no	no	0.780467	1.25628	0.00961216	0.105516
XLOC_003322	IPP,RP11-767N6.7			no	no	0.374914	5.03132	0.00961968	0.105527
XLOC_027299	TANC2		26115	yes	no	-0.851952	0.27509	0.00964938	0.105677
XLOC_023815	GDE1		51573	yes	no	0.371209	5.68461	0.0096463	0.105677
XLOC_030522	TTYH1		57348	no	no	-0.350961	8.08073	0.00964313	0.105677
XLOC_020238	Y_RNA	complex		no	no	0.549216	3.43864	0.00967809	0.105932
XLOC_049192	NIPAL4		348938	yes	no	-0.66258	1.60296	0.0096951	0.106003
XLOC_057402	snoU13	ENSG00000243321		no	no	-0.481837	5.23996	0.00969529	0.106003
XLOC_001415	AL583842.3			no	no	0.568468	2.99244	0.00971056	0.106111
XLOC_056691	SCRN1		9805	yes	no	-0.333298	8.29621	0.00974442	0.106422
XLOC_014142	FOXM1		2305	yes	no	0.406445	5.31932	0.00975994	0.106532
XLOC_051070	-			no	no	-0.625247	2.34855	0.00982086	0.107138
XLOC_011309	PITPNM1		9600	yes	no	0.40878	4.96782	0.00992065	0.108166
XLOC_059364	TP53INP1		94241	yes	no	0.760986	1.58344	0.00994627	0.108293
XLOC_047634	-			no	no	-0.97512	0.438428	0.00994534	0.108293
XLOC_051157	-			no	no	-0.741363	1.66375	0.0099488	0.108293
XLOC_046500	ADAMTS3		9508	yes	no	-0.40293	6.90573	0.00995517	0.108303
XLOC_016353	PCDH9		5101	yes	no	-0.515821	4.82472	0.00996145	0.108312
XLOC_016767	RFC3		5983	yes	no	0.454864	4.56317	0.00998554	0.108507
XLOC_050302	CEP120		153241	yes	no	0.35909	5.60652	0.0099994	0.108507
XLOC_053403	LRRC73		221424	yes	no	0.680014	1.28183	0.00999428	0.108507
XLOC_028339	CTD-2541J13.2	ENSG00000263424		no	no	0.515305	2.39683	0.010007	0.108507
XLOC_058301	-			no	no	0.904359	-0.0172833	0.0100042	0.108507
XLOC_037018	-			no	no	0.846446	0.547982	0.0100141	0.108524
XLOC_046884	MAD2L1		4085	yes	no	0.336603	6.02203	0.0100543	0.1089
XLOC_057979	-			no	no	0.893165	0.145361	0.0100673	0.108982
XLOC_010049	ENDOD1		23052	no	no	0.423959	6.57168	0.0101096	0.109379
XLOC_034870	C2orf81,HMGA1P8			no	no	0.538997	2.17938	0.0101189	0.10942
XLOC_038485	PPP1R3D		5509	yes	no	0.5594	2.06128	0.0101413	0.109601
XLOC_012891	DERA		51071	yes	no	0.383465	4.96017	0.010147	0.109603
XLOC_055151	BZW2		28969	yes	no	-0.34294	6.87809	0.0101888	0.109995
XLOC_071235	NAP1L2		4674	yes	no	0.857303	0.313344	0.0102066	0.110126
XLOC_050629	CTB-109A12.1	ENSG00000251405		no	no	0.764936	0.755622	0.0102162	0.110169
XLOC_047216	PALLD		23022	yes	no	0.737559	0.641221	0.0102512	0.110462
XLOC_030958	ZNF442		79973	yes	no	0.438599	3.51976	0.0102545	0.110462
XLOC_005488	-			no	no	-0.569501	2.36059	0.010269	0.110557
XLOC_040455	CHEK2		11200	yes	no	0.370916	4.87631	0.0103042	0.110876
XLOC_058908	AC012215.1,UNC5D			no	no	-0.372161	6.2086	0.0103118	0.110897
XLOC_019905	-			no	no	-0.4954	2.61853	0.0103317	0.110996
XLOC_041273	ATRIP,TREX1			no	no	0.369854	5.04771	0.0103323	0.110996
XLOC_034143	PTMA		5757	yes	no	-0.345055	8.56855	0.0103481	0.111106
XLOC_061376	PPAPDC2		403313	yes	no	0.511861	3.30772	0.010391	0.111505
XLOC_063560	ANGPTL2		23452	yes	no	0.459025	4.06372	0.0104008	0.11154
XLOC_039492	-			no	no	0.955645	0.2443	0.0104056	0.11154
XLOC_046063	MFSD10		10227	yes	no	-0.385456	5.29434	0.0104599	0.111939
XLOC_019007	FERMT2		10979	yes	no	-0.325713	7.01347	0.0104487	0.111939
XLOC_021077	ARRDC4		91947	yes	no	0.37377	6.62083	0.0104566	0.111939
XLOC_059123	RP11-32K4.2			no	yes	-0.43265	3.68417	0.0104656	0.11194
XLOC_050160	CHD1		1105	yes	no	-0.384109	7.99022	0.0105029	0.112278
XLOC_021835	LINGO1		84894	yes	no	-0.638594	2.14027	0.0105172	0.11237
XLOC_049104	PLAC8L1		153770	yes	no	-0.679121	1.99487	0.010573	0.112904
XLOC_005399	-			no	no	-0.535735	2.9025	0.0105808	0.112927
XLOC_057321	VGF		7425	yes	no	0.914393	3.67199	0.0105913	0.112977
XLOC_049731	SEPP1		6414	yes	no	-0.491552	7.68504	0.0105993	0.113002
XLOC_042216	AC007620.3	ENSG00000242539		no	no	-0.327114	6.5756	0.0106286	0.113253
XLOC_028749	ZNF24		7572	yes	no	-0.321699	7.82114	0.0106682	0.11351
XLOC_013912	RP11-493P1.2	ENSG00000258034		no	no	-0.762735	0.788392	0.0106605	0.11351
XLOC_005442	-			no	no	-0.832682	0.215533	0.01067	0.11351
XLOC_003004	SRSF10		10772	no	no	-0.384002	7.56725	0.010678	0.113534
XLOC_056816	STK17A		9263	yes	no	-0.456562	4.64226	0.0107232	0.11374
XLOC_021993	CIB1		10519	yes	no	0.405345	4.28834	0.0107262	0.11374
XLOC_031456	EXOSC5		56915	yes	no	-0.394627	4.83812	0.0107235	0.11374
XLOC_048748	C5orf30		90355	no	no	-0.335632	5.72617	0.0107056	0.11374
XLOC_024546	RNF166		115992	yes	no	0.485131	3.16583	0.0107215	0.11374
XLOC_029659	CTB-55O6.12	ENSG00000267169		no	no	-0.576303	1.97345	0.0107361	0.113783
XLOC_018181	RGS6		9628	yes	no	-0.353675	5.63361	0.0107518	0.113888
XLOC_009585	GPR137		56834	yes	no	0.425655	4.00666	0.0107776	0.113978
XLOC_048331	C5orf34		375444	yes	no	0.712578	2.02212	0.0107719	0.113978
XLOC_045703	RP11-361D14.2	ENSG00000261129		no	yes	0.81506	0.366745	0.010769	0.113978
XLOC_027941	SOGA2		23255	yes	no	-0.318632	7.11958	0.0107846	0.11399
XLOC_022416	CHTF18		63922	yes	no	0.408481	4.56033	0.010795	0.114039
XLOC_058707	KIAA1456		57604	no	no	-0.450476	6.69439	0.0108081	0.114117
XLOC_063439	INIP		58493	yes	no	0.331164	5.7521	0.0108392	0.114383
XLOC_025209	DHRS7B		25979	yes	no	0.431544	3.81316	0.0108495	0.114431
XLOC_009628	EHBP1L1		254102	yes	no	0.360033	4.80248	0.0108677	0.114561
XLOC_026729	MYO1D		4642	yes	no	0.920651	0.645354	0.010876	0.114588
XLOC_047134	CTSO		1519	no	no	0.566857	3.78685	0.010902	0.1148
XLOC_070507	7SK	complex		no	no	0.67454	1.63171	0.0109098	0.114821
XLOC_003157	CSMD2		114784	yes	no	-0.479031	3.44205	0.0109222	0.11489
XLOC_039946	OSBP2		23762	yes	no	0.714855	0.775495	0.0109455	0.114985
XLOC_014130	DCP1B		196513	yes	no	0.373569	4.43569	0.0109447	0.114985
XLOC_000765	-			no	no	-0.441237	3.98326	0.0109487	0.114985
XLOC_033760	GULP1		51454	yes	no	-0.572293	2.23181	0.0109546	0.114985
XLOC_033803	SLC39A10		57181	yes	no	-0.365981	7.64837	0.0109665	0.115049
XLOC_069795	SUV39H1		6839	no	no	0.471184	2.8505	0.0109824	0.115105
XLOC_024977	WRAP53		55135	yes	no	0.448186	3.87204	0.0109835	0.115105
XLOC_033623	GAD1		2571	yes	no	-0.508907	8.64169	0.0110081	0.115301
XLOC_023943	CDIPT		10423	yes	no	0.414155	5.01399	0.0110542	0.115695
XLOC_039091	BTG3		10950	yes	no	0.379495	4.43831	0.0110575	0.115695
XLOC_048421	CTD-2003D5.1			no	no	0.801857	0.24293	0.0110739	0.115806
XLOC_062303	NR6A1		2649	yes	no	-0.754293	0.714316	0.0111245	0.11622
XLOC_021966	MFGE8		4240	yes	no	0.411067	5.03863	0.0111436	0.11622
XLOC_061909	CEP78		84131	yes	no	0.376423	6.43839	0.0111489	0.11622
XLOC_071824	RAB39B		116442	no	no	0.423235	3.84179	0.011131	0.11622
XLOC_008283	FAM196A		642938	yes	no	0.332941	6.82068	0.0111344	0.11622
XLOC_032216	-			no	no	0.660788	1.14169	0.0111389	0.11622
XLOC_031346	Y_RNA,ZNF565			no	no	-0.462887	3.15464	0.0111605	0.11628
XLOC_011226	PYGM		5837	yes	no	-0.624468	1.89111	0.0112504	0.116416
XLOC_063392	CTNNAL1		8727	yes	no	0.329601	5.65785	0.0112101	0.116416
XLOC_009688	AIP		9049	yes	no	-0.382169	4.80191	0.0112354	0.116416
XLOC_032899	VAMP5		10791	yes	no	0.859025	0.106554	0.0112128	0.116416
XLOC_062602	PLGRKT		55848	yes	no	0.420537	4.04278	0.0112161	0.116416
XLOC_042697	CSRNP1		64651	yes	no	0.486025	3.41326	0.0112503	0.116416
XLOC_053596	RP11-398K22.12	ENSG00000229852		no	no	0.575423	2.47129	0.0112196	0.116416
XLOC_033598	AC010127.4			no	no	-0.601358	1.89193	0.0112044	0.116416
XLOC_016292	RNY4P24			no	no	-0.871497	0.321781	0.011231	0.116416
XLOC_022150	-			no	no	-0.544257	3.31484	0.0112394	0.116416
XLOC_015595	-			no	no	0.468669	2.89829	0.0112406	0.116416
XLOC_038540	-			no	no	-0.673366	1.4676	0.0112485	0.116416
XLOC_026974	BRCA1,RP11-242D8.1,RP11-242D8.2			no	no	0.43471	6.26998	0.0112504	0.116416
XLOC_060860	AC083843.1,MIR30B			no	no	-0.45932	6.18971	0.011278	0.11664
XLOC_052946	ELOVL2		54898	yes	no	-0.400178	8.0376	0.0112973	0.116762
XLOC_035882	TRAK2		66008	yes	no	0.339929	6.40944	0.0113016	0.116762
XLOC_048059	SDHA		6389	yes	no	0.36928	6.55046	0.0113244	0.116935
XLOC_051980	TBC1D22B		55633	yes	no	0.416676	3.68563	0.0113773	0.117178
XLOC_043812	GNB4		59345	yes	no	-0.321313	7.58873	0.0113954	0.117178
XLOC_063609	IER5L		389792	yes	no	0.553247	2.75646	0.0113948	0.117178
XLOC_023816	C16orf88		400506	yes	no	-0.338695	6.46741	0.0113696	0.117178
XLOC_058537	-			no	no	0.577982	1.9966	0.0113817	0.117178
XLOC_003502	RP11-182I10.4			no	no	-0.822509	0.230634	0.0113859	0.117178
XLOC_039222	SNORA80			no	no	0.674458	1.01482	0.0113914	0.117178
XLOC_044383	-			no	no	-0.990533	0.418873	0.011395	0.117178
XLOC_053241	BTNL2		56244	no	no	-0.625508	1.5996	0.0114098	0.117264
XLOC_031102	JUND		3727	yes	no	0.383105	5.18029	0.0114307	0.117292
XLOC_056166	PTN		5764	yes	no	-0.373695	8.22449	0.0114363	0.117292
XLOC_070057	MAGEE1		57692	no	no	0.588722	1.8336	0.0114311	0.117292
XLOC_008066	LOXL4		84171	yes	no	0.454806	3.40123	0.0114301	0.117292
XLOC_013504	CPSF6		11052	yes	no	-0.352202	7.71168	0.0114577	0.117346
XLOC_040208	NCAPH2		29781	yes	no	0.402514	5.45115	0.0114535	0.117346
XLOC_052458	C6orf225		619208	no	no	0.411563	4.09518	0.0114594	0.117346
XLOC_029961	KCTD15		79047	yes	no	-0.342928	6.00564	0.0114735	0.117429
XLOC_043976	CEP19		84984	yes	no	0.518105	2.32691	0.0114815	0.117449
XLOC_071787	PDZD4		57595	no	no	0.572602	2.19152	0.0115065	0.117645
XLOC_037328	PRNP		5621	yes	no	0.343958	6.45469	0.0115368	0.117649
XLOC_041075	RBMS3		27303	yes	no	-0.758596	0.459362	0.0115201	0.117649
XLOC_063306	TBC1D2		55357	yes	no	0.795349	0.378178	0.0115303	0.117649
XLOC_027032	ARHGAP27		201176	no	no	0.634996	1.67484	0.0115254	0.117649
XLOC_028416	AC139100.3	ENSG00000267251		no	no	0.576296	1.59548	0.0115334	0.117649
XLOC_008101	U2			no	no	0.499002	9.17333	0.01165	0.118742
XLOC_063171	HNRNPK,MIR7-1			no	no	-0.326793	9.16479	0.0116625	0.118808
XLOC_013867	ADAM1A			no	no	-0.412826	4.51881	0.0116761	0.118885
XLOC_043352	CNBP		7555	yes	no	-0.323262	8.1377	0.0117146	0.119154
XLOC_022690	AC004381.6			yes	no	0.444306	3.8731	0.0117121	0.119154
XLOC_004258	NES		10763	yes	no	-0.365514	10.1853	0.0117326	0.119276
XLOC_009185	TCP11L1		55346	yes	no	0.400604	4.77609	0.0117481	0.119371
XLOC_033641	RAPGEF4		11069	yes	no	-0.406771	4.22117	0.0117684	0.119508
XLOC_035650	RAPGEF4		11069	yes	no	-0.692931	0.779198	0.0117858	0.119508
XLOC_032290	AC142528.1	ENSG00000235078		no	no	0.778232	0.526553	0.0117843	0.119508
XLOC_012269	-			no	no	0.782556	0.527393	0.0117747	0.119508
XLOC_054041	RP11-390P2.2			no	no	-0.460868	3.41201	0.0118067	0.119658
XLOC_017769	NFATC4		4776	yes	no	-0.432051	5.81529	0.0118265	0.119797
XLOC_053003	Metazoa_SRP	ENSG00000253143		no	no	0.531447	6.39164	0.011878	0.120257
XLOC_047768	-			no	no	-1.14404	2.67643	0.011888	0.120297
XLOC_030154	AC020956.1			no	no	-0.725088	0.687156	0.0118956	0.120311
XLOC_044704	HTT		3064	yes	no	0.345662	6.91341	0.0119044	0.120339
XLOC_048713	RP11-455B3.1	ENSG00000248202		no	yes	-0.695467	1.70554	0.0119128	0.120362
XLOC_017471	-			no	no	-0.593973	1.63975	0.0119803	0.120982
XLOC_051968	SRSF3		6428	yes	no	-0.333087	8.22282	0.0119933	0.121052
XLOC_006817	BMPR1A		657	yes	no	-0.457349	6.92432	0.0120183	0.121117
XLOC_054016	BCLAF1		9774	yes	no	-0.366235	8.34152	0.012016	0.121117
XLOC_040320	KLHL22,KRT18P5,SCARF2			no	no	0.33338	6.16955	0.0120125	0.121117
XLOC_040952	IRAK2		3656	yes	no	0.51962	2.40644	0.012055	0.121217
XLOC_060045	TMEM66		51669	yes	no	0.343273	7.66364	0.0120528	0.121217
XLOC_029419	CCDC94		55702	yes	no	-0.463316	3.99138	0.0120527	0.121217
XLOC_071657	RBMX,SNORD61			no	no	-0.321995	8.24695	0.0120486	0.121217
XLOC_018445	SNORD112			no	no	0.859848	0.529797	0.012059	0.121217
XLOC_055243	CREB5		9586	yes	no	0.331854	6.53645	0.0121071	0.121453
XLOC_070955	PIM2		11040	no	no	0.500749	3.38012	0.0121052	0.121453
XLOC_031508	PHLDB3		653583	yes	no	0.566142	2.38484	0.012104	0.121453
XLOC_054759	-			no	no	-0.538747	1.95694	0.0120963	0.121453
XLOC_036188	IQCA1		79781	yes	no	-0.68493	4.92052	0.0121534	0.121855
XLOC_014594	ADCY6		112	yes	no	0.405925	6.12519	0.0121708	0.121903
XLOC_002049	DHX9		1660	yes	no	-0.330125	8.73668	0.0121767	0.121903
XLOC_044670	TMEM175		84286	yes	no	0.469932	3.0775	0.012173	0.121903
XLOC_015222	SLC41A2		84102	yes	no	0.331713	5.65486	0.0122027	0.122101
XLOC_055220	CBX3		11335	yes	no	-0.367424	7.71951	0.0122333	0.122295
XLOC_023124	NLRC5		84166	yes	no	0.683725	2.00181	0.0122344	0.122295
XLOC_011878	SLC37A4		2542	yes	no	0.461034	4.59003	0.0122428	0.122317
XLOC_030028	ZNF146		7705	yes	no	-0.414872	7.53736	0.0122965	0.122791
XLOC_038370	SLC13A3,TP53RK			no	no	-0.359592	6.40025	0.0123055	0.122818
XLOC_017950	POLE2		5427	yes	no	0.552206	3.0581	0.0123444	0.12299
XLOC_055647	CLIP2		7461	no	no	0.373327	6.22307	0.0123454	0.12299
XLOC_013186	DNAJC22		79962	yes	no	0.561552	1.7269	0.012346	0.12299
XLOC_062162	AKAP2,PALM2,PALM2-AKAP2			no	no	-0.36073	7.40356	0.0123477	0.12299
XLOC_051166	-			no	no	-0.753452	0.47028	0.0123706	0.123156
XLOC_025765	LUC7L3		51747	yes	no	-0.632698	7.30246	0.0124058	0.123444
XLOC_042928	ITIH4,MUSTN1,TMEM110,TMEM110-MUSTN1			no	no	0.369136	5.03054	0.0124145	0.123468
XLOC_070894	-			no	no	0.449712	3.63951	0.0124385	0.123645
XLOC_034573	SRSF7		6432	yes	no	-0.37895	7.66937	0.0124565	0.123735
XLOC_049681	RANBP3L		202151	yes	no	-0.507246	2.94914	0.0124602	0.123735
XLOC_059848	RP11-212F11.1			no	no	-0.460709	4.5986	0.0124859	0.123928
XLOC_030946	CTD-2006C1.10,ZNF433,ZNF878			no	no	0.38745	4.58524	0.0124924	0.12393
XLOC_007712	FAM13C		220965	yes	no	0.529965	2.34416	0.0125103	0.124045
XLOC_036091	AP1S3		130340	yes	no	0.59499	1.66783	0.012577	0.124644
XLOC_013548	RP11-290L1.3	ENSG00000257453		no	no	0.424233	3.89107	0.0125862	0.124672
XLOC_033036	NCAPH		23397	yes	no	0.357322	5.31936	0.0126353	0.125096
XLOC_000554	THRAP3		9967	yes	no	-0.339187	7.7893	0.012651	0.12513
XLOC_003590	PIGK		10026	yes	no	0.407146	4.95509	0.0126515	0.12513
XLOC_039640	SLC25A18		83733	yes	no	-0.444138	3.49828	0.0127427	0.125906
XLOC_029146	-			no	no	-0.677701	2.43269	0.0127424	0.125906
XLOC_002710	SLC35E2B		728661	yes	no	-0.32542	6.93716	0.0127527	0.125941
XLOC_011303	AP003419.11,CLCF1,POLD4			no	no	0.47909	3.10643	0.0127634	0.125984
XLOC_052986	TPMT		7172	yes	no	0.367486	4.58689	0.012788	0.126164
XLOC_053205	ATP6V1G2,ATP6V1G2-DDX39B,DDX39B,SNORD117,SNORD84			no	no	-0.307961	8.0293	0.012799	0.126209
XLOC_028890	U2			no	no	-0.40964	4.30104	0.0128221	0.126374
[truncated: 17,703 more rows]

## Sheet: 601
probe	Symbol	LncRNA_ID	Entrez_ID	protein_coding	fuzzy_LINC	logFC	logCPM	PValue	FDR
XLOC_070250	J01415.23			no	no	-20.9105	13.1418	0	0
XLOC_015436	-			no	no	-20.8281	13.0594	0	0
XLOC_004422	PVRL4		81607	yes	no	5.3386	4.05264	1.19e-81	9.14e-78
XLOC_029404	GDF15		9518	yes	no	3.54215	8.29238	1.11e-72	6.4e-69
XLOC_052313	CDKN1A		1026	yes	no	3.27264	9.34603	7.06e-71	3.27e-67
XLOC_014666	KITLG		4254	yes	no	4.14518	4.46669	5.41e-69	2.09e-65
XLOC_050294	PLK2		10769	yes	no	3.62662	5.21673	1.21e-51	3.99e-48
XLOC_042741	RNU6-9			no	no	-3.92768	6.55084	4.1e-46	1.19e-42
XLOC_033946	-			no	no	6.42544	1.72266	4.21e-40	1.08e-36
XLOC_004419	F11R,TSTD1			no	no	2.74609	4.46467	1.45e-38	3.34e-35
XLOC_013357	DRAM1		55332	yes	no	2.28824	5.1748	3.37e-36	7.1e-33
XLOC_070543	RP3-326I13.1	ENSG00000224294		no	yes	4.28619	2.40414	9.53e-36	1.84e-32
XLOC_026920	FDXR		2232	yes	no	3.08429	5.93308	2.39e-35	4.25e-32
XLOC_033925	INPP5D		3635	yes	no	2.9309	4.53124	2.75e-32	4.54e-29
XLOC_053631	IP6K3		117283	yes	no	3.38113	2.9311	4.72e-32	7.28e-29
XLOC_054162	SESN1		27244	yes	no	2.32989	5.90239	2.27e-31	3.29e-28
XLOC_034204	TP53I3		9540	yes	no	3.01679	5.88579	2.62e-31	3.57e-28
XLOC_014603	E2F7		144455	yes	no	2.17168	7.76689	4.75e-31	6.1e-28
XLOC_001043	WDR63		126820	yes	no	3.78231	2.30308	2.4e-30	2.93e-27
XLOC_054798	-			no	no	1.99987	5.96266	3.17e-30	3.67e-27
XLOC_013127	MDM2,RP11-611O2.3			no	no	1.93551	9.44126	9.27e-30	1.02e-26
XLOC_014544	RP11-611O2.5	ENSG00000257181		no	no	1.97257	6.177	1.34e-29	1.41e-26
XLOC_012987	DGKA		1606	yes	no	1.98691	5.2303	6.72e-29	6.76e-26
XLOC_040965	SYN3		8224	yes	no	-2.17315	4.61175	1.53e-28	1.47e-25
XLOC_061463	RRM2B		50484	yes	no	1.98446	6.71469	9.71e-28	8.99e-25
XLOC_000172	DRAXIN		374946	yes	no	1.98668	6.07974	1.05e-27	9.38e-25
XLOC_054800	-			no	no	2.01862	5.18448	3.36e-26	2.88e-23
XLOC_005069	AGT,RP11-99J16__A.2			no	no	-1.82452	8.52187	1.04e-25	8.61e-23
XLOC_016265	GAS6-AS1	ENSG00000233695		no	no	2.26112	3.70867	3.21e-25	2.47e-22
XLOC_054797	-			no	no	2.04206	5.06143	3.14e-25	2.47e-22
XLOC_034611	TGFA		7039	yes	no	2.55975	5.33313	5.59e-25	4.17e-22
XLOC_046364	HSPA4L		22824	yes	no	1.82759	6.20682	8.62e-25	6.23e-22
XLOC_021194	RPS27L		51065	yes	no	1.69089	6.84688	1.7e-24	1.16e-21
XLOC_038875	SULF2		55959	yes	no	2.22571	5.20296	1.71e-24	1.16e-21
XLOC_054802	-			no	no	2.10388	4.22737	2.7e-24	1.78e-21
XLOC_006990	FAS,RP11-399O19.8			no	no	2.40894	4.41398	3.3e-24	2.12e-21
XLOC_044434	RP11-275H4.1	ENSG00000241231		no	yes	-2.63355	5.08885	3.75e-24	2.34e-21
XLOC_059103	-			no	no	4.02091	1.7283	4.1e-24	2.49e-21
XLOC_014545	CPM,PRELID2P1			no	no	2.73886	5.95916	8.9e-24	5.28e-21
XLOC_004735	PHLDA3,RP11-134G8.8			no	no	2.15116	6.05	2.19e-23	1.26e-20
XLOC_025978	ALDH3A1		218	yes	no	3.50013	4.96562	4.7e-23	2.65e-20
XLOC_054801	-			no	no	2.45449	3.20664	6.77e-23	3.73e-20
XLOC_002405	TGFB2		7042	yes	no	-2.29889	4.06716	2.13e-22	1.15e-19
XLOC_031252	BBC3		27113	yes	no	2.4447	4.64594	5.79e-22	3.04e-19
XLOC_013362	ASCL1		429	yes	no	-2.18689	4.36945	2.02e-21	1.04e-18
XLOC_000404	RPS6KA1		6195	yes	no	1.8027	4.58888	2.38e-21	1.2e-18
XLOC_054796	-			no	no	1.99788	5.00323	2.5e-21	1.23e-18
XLOC_061624	HAS2		3037	yes	no	-2.49965	3.266	2.75e-21	1.33e-18
XLOC_009243	DDB2		1643	yes	no	1.59477	6.41535	7.53e-21	3.56e-18
XLOC_053801	PTCHD4		442213	yes	no	1.61525	7.92307	1.39e-20	6.45e-18
XLOC_059065	-			no	no	2.71612	2.73308	1.61e-20	7.32e-18
XLOC_028538	CDH19		28513	yes	no	-2.31173	3.6064	1.75e-20	7.79e-18
XLOC_000468	PTPRU		10076	yes	no	2.15286	4.14336	1.85e-20	8.09e-18
XLOC_053713	TREM2		54209	yes	no	5.6691	0.527748	2.41e-20	1.03e-17
XLOC_020502	AEN		64782	yes	no	1.50954	6.96947	7.22e-20	3.04e-17
XLOC_019802	RYR3,Y_RNA			no	no	-1.91752	6.31202	8.77e-20	3.62e-17
XLOC_053530	IER3		8870	no	no	3.22628	3.96686	2.44e-19	9.9e-17
XLOC_056395	SERPINE1		5054	yes	no	3.46397	6.4588	2.63e-19	1.05e-16
XLOC_029629	CTD-2527I21.4,FXYD1,FXYD7			no	no	-1.89602	3.71705	4.95e-19	1.94e-16
XLOC_059068	-			no	no	2.77093	2.50329	6.73e-19	2.6e-16
XLOC_000680	PLK3		1263	yes	no	1.93459	5.00014	8.15e-19	3.09e-16
XLOC_060500	PTP4A3		11156	yes	no	-1.84324	5.39847	1.11e-18	4.13e-16
XLOC_054803	-			no	no	2.16313	3.69783	1.18e-18	4.35e-16
XLOC_014758	IKBIP		121457	yes	no	1.48864	5.83204	2.44e-18	8.83e-16
XLOC_049981	SEMA5A		9037	yes	no	-1.98628	4.85085	4.55e-18	1.62e-15
XLOC_054809	-			no	no	2.05287	3.43854	5.71e-18	2e-15
XLOC_043386	GPX1		2876	yes	no	1.39412	7.04426	6.38e-18	2.2e-15
XLOC_065064	-			no	no	1.84994	3.79024	6.54e-18	2.23e-15
XLOC_009662	KRTAP5-7,NADSYN1			no	no	1.42798	6.09312	7.86e-18	2.64e-15
XLOC_071916	EDA2R		60401	yes	no	1.66971	5.98932	9.79e-18	3.23e-15
XLOC_025284	PPM1D		8493	yes	no	2.16176	6.71733	1.18e-17	3.83e-15
XLOC_015037	TRIAP1		51499	yes	no	1.65655	5.80434	1.99e-17	6.38e-15
XLOC_059070	-			no	no	2.83742	1.88367	3.08e-17	9.77e-15
XLOC_052399	POLH		5429	yes	no	1.42687	6.18101	4.22e-17	1.3e-14
XLOC_004402	KCNJ10,RP11-226L15.4			no	no	-1.80726	4.34078	4.16e-17	1.3e-14
XLOC_027439	-			no	no	-2.53086	2.31718	5.21e-17	1.59e-14
XLOC_057907	AC003088.1	ENSG00000226965		no	yes	2.73955	2.73762	6.32e-17	1.9e-14
XLOC_003945	KCND3		3752	yes	no	-1.6802	5.74296	8.64e-17	2.56e-14
XLOC_043062	XPC		7508	yes	no	1.39464	6.59493	9.39e-17	2.75e-14
XLOC_059048	-			no	no	2.63698	1.92632	1.06e-16	3.08e-14
XLOC_062145	ACER2,RP11-363E7.4			no	no	2.64082	4.78644	1.32e-16	3.78e-14
XLOC_027366	-			no	no	-2.15108	2.8808	1.37e-16	3.87e-14
XLOC_054118	ASCC3		10973	yes	no	1.36472	7.30966	1.58e-16	4.41e-14
XLOC_016625	PCDH8		5100	yes	no	-2.27949	3.13996	2.28e-16	6.28e-14
XLOC_062885	RP11-67K19.3	ENSG00000230894		no	no	2.17314	2.58839	2.72e-16	7.41e-14
XLOC_027962	Metazoa_SRP	ENSG00000253143		no	no	-2.12545	3.95013	2.85e-16	7.66e-14
XLOC_020346	FBXO22		26263	yes	no	1.38003	6.3001	3.25e-16	8.64e-14
XLOC_060126	-			no	no	-2.06351	6.25687	4e-16	1.05e-13
XLOC_040715	PRODH		5625	yes	no	2.13955	2.78935	5.06e-16	1.32e-13
XLOC_056650	AKR1B10		57016	yes	no	2.67846	1.55773	5.38e-16	1.38e-13
XLOC_032112	AC142119.1	ENSG00000236989		no	yes	-1.82092	3.53114	6.97e-16	1.77e-13
XLOC_047403	SPARCL1		8404	yes	no	-1.62301	8.71991	7.77e-16	1.95e-13
XLOC_072201	DCX		1641	yes	no	-2.09621	3.27805	1.01e-15	2.51e-13
XLOC_042263	CSTA		1475	yes	no	4.60313	0.370888	1.07e-15	2.62e-13
XLOC_054354	PERP		64065	yes	no	1.47623	4.84574	1.2e-15	2.93e-13
XLOC_060753	DLC1		10395	yes	no	-1.4376	4.883	1.36e-15	3.28e-13
XLOC_041486	MIR3714,PLCL2			no	no	1.5286	4.7914	2.28e-15	5.43e-13
XLOC_008245	BLOC1S2		282991	yes	no	1.67524	4.93895	3.51e-15	8.28e-13
XLOC_041026	C22orf23		84645	yes	no	1.49645	5.37845	3.96e-15	9.25e-13
XLOC_025977	SLC47A2		146802	yes	no	1.38787	4.94057	4.98e-15	1.15e-12
XLOC_027869	RP11-1151B14.4	ENSG00000267257		no	no	-2.66253	2.36818	5.89e-15	1.35e-12
XLOC_002546	NTPCR		84284	yes	no	1.3396	6.89839	7.19e-15	1.63e-12
XLOC_058796	-			no	no	-2.02759	3.20844	1.03e-14	2.31e-12
XLOC_003317	EDN2		1907	yes	no	3.93898	1.48371	1.11e-14	2.47e-12
XLOC_021985	ABAT		18	yes	no	-1.52621	5.75007	1.25e-14	2.75e-12
XLOC_026922	USH1G		124590	yes	no	3.63129	0.549886	1.37e-14	2.99e-12
XLOC_034146	AC130710.1	ENSG00000236289		no	yes	-2.79367	1.47024	1.43e-14	3.09e-12
XLOC_049709	CCNG1		900	yes	no	1.5282	7.25364	1.5e-14	3.21e-12
XLOC_000447	SESN2		83667	yes	no	1.90208	5.41575	1.55e-14	3.3e-12
XLOC_063103	CEL		1056	yes	no	3.63313	0.68653	1.66e-14	3.5e-12
XLOC_040498	MICALL1		85377	yes	no	1.30722	6.67151	1.72e-14	3.59e-12
XLOC_014551	BEST3		144453	yes	no	-1.50371	5.17439	1.74e-14	3.59e-12
XLOC_061935	-			no	no	-1.897	4.08756	2e-14	4.1e-12
XLOC_009998	BIRC3		330	yes	no	2.11271	2.52471	2.12e-14	4.31e-12
XLOC_038036	PROCR		10544	yes	no	2.86103	2.25474	2.37e-14	4.77e-12
XLOC_022483	NKD1		85407	yes	no	-1.64473	3.79723	2.64e-14	5.26e-12
XLOC_052406	TMEM63B		55362	yes	no	1.28243	5.70742	2.77e-14	5.49e-12
XLOC_030384	GNG7		2788	yes	no	-1.31252	5.11594	3.74e-14	7.34e-12
XLOC_061936	-			no	no	-2.01438	5.06892	4.08e-14	7.94e-12
XLOC_049662	AC008676.1,CYFIP2			no	no	1.29848	6.89303	4.13e-14	7.96e-12
XLOC_028575	RP11-433A23.1			yes	no	-2.63286	1.86771	4.25e-14	8.12e-12
XLOC_055396	-			no	no	1.96352	3.90943	4.6e-14	8.73e-12
XLOC_013846	A2M		2	yes	no	-1.25956	9.50231	5.48e-14	1.02e-11
XLOC_013424	ISCU		23479	yes	no	1.32431	6.36905	5.47e-14	1.02e-11
XLOC_044412	ZMAT3		64393	yes	no	1.30403	8.57009	7.46e-14	1.38e-11
XLOC_012731	MUC19		283463	yes	no	2.46759	2.77977	1.06e-13	1.94e-11
XLOC_028842	-			no	no	-2.41539	1.86593	1.12e-13	2.05e-11
XLOC_028491	ALPK2		115701	yes	no	-2.19226	3.32076	1.27e-13	2.3e-11
XLOC_018457	NFKBIA		4792	yes	no	1.2725	5.50935	1.41e-13	2.5e-11
XLOC_041199	PLXNB2		23654	yes	no	1.21376	7.73812	1.42e-13	2.5e-11
XLOC_028845	-			no	no	-2.8729	1.91649	1.41e-13	2.5e-11
XLOC_072175	MORC4		79710	yes	no	1.51163	4.59385	1.63e-13	2.85e-11
XLOC_056520	PTPRZ1		5803	yes	no	-1.61104	10.881	1.72e-13	2.98e-11
XLOC_060814	TNFRSF10B		8795	yes	no	1.30575	7.76294	1.78e-13	3.07e-11
XLOC_010601	SOX6		55553	yes	no	-1.30267	7.39954	2.36e-13	4.05e-11
XLOC_022570	GPR56		9289	yes	no	-1.24663	7.46939	2.43e-13	4.14e-11
XLOC_030692	CYP4F2		8529	yes	no	4.51735	-0.0376447	2.6e-13	4.39e-11
XLOC_011451	GAB2		9846	yes	no	-1.24064	6.46954	3.08e-13	5.17e-11
XLOC_003212	RNF19B		127544	yes	no	1.93038	4.0739	3.24e-13	5.39e-11
XLOC_033492	INPP1		3628	yes	no	1.63397	3.56655	3.27e-13	5.4e-11
XLOC_037703	-			no	no	4.75128	-0.264275	3.47e-13	5.69e-11
XLOC_035769	MAP2		4133	yes	no	-1.23676	6.51938	4.27e-13	6.95e-11
XLOC_025257	RAD51C		5889	yes	no	1.20322	5.33861	5.26e-13	8.52e-11
XLOC_028840	-			no	no	-2.43051	2.12805	6.25e-13	1e-10
XLOC_059054	-			no	no	2.32002	1.7861	6.69e-13	1.07e-10
XLOC_057148	OSBPL3		26031	yes	no	1.18164	6.5427	6.8e-13	1.08e-10
XLOC_059038	-			no	no	2.78322	1.28729	8.03e-13	1.26e-10
XLOC_059062	-			no	no	2.78922	0.820077	8.94e-13	1.4e-10
XLOC_060169	RP11-586K2.1	ENSG00000253553		no	no	-1.62951	8.71223	9.33e-13	1.45e-10
XLOC_053576	NEU1		4758	no	no	1.1794	6.51835	1e-12	1.55e-10
XLOC_058419	-			no	no	-2.35303	2.62356	1.07e-12	1.64e-10
XLOC_013724	RP3-340I3.1			no	yes	2.0954	2.49085	1.11e-12	1.69e-10
XLOC_017136	-			no	no	1.82569	2.62899	1.28e-12	1.94e-10
XLOC_040515	APOBEC3C,APOBEC3D			no	no	1.34282	5.25036	1.46e-12	2.2e-10
XLOC_062528	TRPM3		80036	yes	no	-1.41129	5.1027	1.52e-12	2.27e-10
XLOC_062529	TRPM3		80036	yes	no	-1.39781	5.47443	1.6e-12	2.37e-10
XLOC_059063	-			no	no	2.60281	2.16691	1.81e-12	2.67e-10
XLOC_000063	GABRD		2563	yes	no	3.05932	1.52472	1.84e-12	2.7e-10
XLOC_063321	FREM1		158326	yes	no	-1.7304	5.15973	1.87e-12	2.72e-10
XLOC_028866	-			no	no	-3.53377	0.561705	2.24e-12	3.23e-10
XLOC_003448	RAB3B		5865	yes	no	-1.22683	7.46775	2.38e-12	3.42e-10
XLOC_029425	NCAN		1463	yes	no	-1.46864	4.72746	2.47e-12	3.5e-10
XLOC_009802	GAB2		9846	yes	no	-1.48331	3.94639	2.46e-12	3.5e-10
XLOC_042501	RP11-71N10.1	ENSG00000239922		no	yes	-1.72889	2.82966	2.49e-12	3.51e-10
XLOC_046569	AC079233.1,GRIA2			no	no	-2.57976	2.95652	2.61e-12	3.65e-10
XLOC_033314	SCN2A		6326	yes	no	2.09133	2.69917	2.66e-12	3.71e-10
XLOC_049757	NEURL1B		54492	yes	no	1.24224	5.39369	2.8e-12	3.88e-10
XLOC_028824	-			no	no	-2.21157	3.50981	3.25e-12	4.47e-10
XLOC_028861	-			no	no	-2.8174	0.902425	3.47e-12	4.74e-10
XLOC_004871	SLC30A1		7779	yes	no	1.41279	6.55828	3.54e-12	4.82e-10
XLOC_031498	IL11		3589	yes	no	3.25936	2.80484	3.61e-12	4.89e-10
XLOC_010244	EI24		9538	yes	no	1.1243	7.04079	3.69e-12	4.96e-10
XLOC_009820	GAB2		9846	yes	no	-1.48059	3.62605	3.94e-12	5.27e-10
XLOC_022297	ITGAM		3684	yes	no	4.37312	-0.145651	4.08e-12	5.42e-10
XLOC_027961	-			no	no	-2.24357	3.27887	4.79e-12	6.33e-10
XLOC_061838	-			no	no	2.45546	1.44901	5.22e-12	6.86e-10
XLOC_050426	ENC1		8507	yes	no	1.60151	6.7187	5.27e-12	6.89e-10
XLOC_022484	RP11-401P9.4	ENSG00000261685		no	yes	-1.77508	2.88405	5.4e-12	7.01e-10
XLOC_026476	PLCD3		113026	yes	no	1.18751	5.22331	5.55e-12	7.17e-10
XLOC_028797	-			no	no	-2.17339	3.54282	6.02e-12	7.74e-10
XLOC_053144	QKI		9444	yes	no	-1.09174	9.30474	6.08e-12	7.77e-10
XLOC_046149	RP11-115D19.1	ENSG00000251095		no	no	4.36103	-0.161263	7.01e-12	8.91e-10
XLOC_011469	FAM181B		220382	yes	no	-1.74775	4.29628	7.55e-12	9.55e-10
XLOC_056677	PTN		5764	yes	no	-1.17755	5.90489	7.71e-12	9.7e-10
XLOC_001565	CA14		23632	no	no	-1.25428	4.9603	7.77e-12	9.72e-10
XLOC_004638	APOBEC4		403314	yes	no	1.45417	4.43852	7.96e-12	9.9e-10
XLOC_050940	HBEGF		1839	yes	no	2.53905	2.91585	8.35e-12	1.03e-09
XLOC_026995	RP11-219G17.4	ENSG00000204277		no	yes	-1.45564	3.72132	8.73e-12	1.07e-09
XLOC_011180	RIN1		9610	yes	no	1.2702	4.8425	8.72e-12	1.07e-09
XLOC_037704	-			no	no	4.25208	-0.241641	8.95e-12	1.09e-09
XLOC_012316	C12orf5		57103	yes	no	1.15525	5.4993	9.13e-12	1.11e-09
XLOC_028806	-			no	no	-2.55007	1.44354	9.28e-12	1.12e-09
XLOC_042404	EPHB1		2047	yes	no	-2.22928	1.73342	9.4e-12	1.13e-09
XLOC_024444	NTN1		9423	yes	no	1.40764	4.81413	9.73e-12	1.15e-09
XLOC_057642	MAGI2		9863	yes	no	-1.73015	4.96833	9.64e-12	1.15e-09
XLOC_063767	Metazoa_SRP	ENSG00000253143		no	no	-1.59211	4.56455	1.05e-11	1.23e-09
XLOC_021518	NTRK3		4916	yes	no	-1.50321	4.11309	1.05e-11	1.23e-09
XLOC_014861	RFX4		5992	yes	no	-2.28529	1.58072	1.1e-11	1.28e-09
XLOC_061940	-			no	no	-2.08493	3.13933	1.12e-11	1.3e-09
XLOC_028816	-			no	no	-2.01042	2.65281	1.13e-11	1.31e-09
XLOC_002012	TNN		63923	yes	no	-1.9246	2.06601	1.15e-11	1.33e-09
XLOC_061263	HEY1		23462	yes	no	-1.3112	4.6139	1.2e-11	1.38e-09
XLOC_023719	RRAD		6236	yes	no	3.48021	0.986153	1.31e-11	1.5e-09
XLOC_028837	-			no	no	-2.48579	2.73838	1.66e-11	1.88e-09
XLOC_024611	ALDH3A2		224	yes	no	1.06142	8.47897	1.68e-11	1.89e-09
XLOC_054805	-			no	no	2.39581	1.02042	1.69e-11	1.9e-09
XLOC_028911	-			no	no	-2.7007	1.34841	1.84e-11	2.06e-09
XLOC_055397	-			no	no	1.99477	2.58182	1.86e-11	2.07e-09
XLOC_031085	SERTAD1		29950	yes	no	2.57396	3.84511	1.93e-11	2.14e-09
XLOC_059066	-			no	no	2.34755	1.97164	2.02e-11	2.23e-09
XLOC_064547	-			no	no	-1.4163	3.64386	2.26e-11	2.48e-09
XLOC_028823	-			no	no	-2.54936	1.35079	2.32e-11	2.52e-09
XLOC_001735	-			no	no	-1.6742	2.86291	2.32e-11	2.52e-09
XLOC_062981	ZNF79		7633	yes	no	1.3411	4.57949	2.35e-11	2.54e-09
XLOC_055395	-			no	no	1.93608	2.53007	2.4e-11	2.58e-09
XLOC_056676	AC078842.4	ENSG00000231114		no	yes	-1.35287	3.7889	2.46e-11	2.63e-09
XLOC_059061	-			no	no	2.32703	1.64972	2.52e-11	2.69e-09
XLOC_038349	COL20A1		57642	yes	no	-1.84446	4.06969	2.77e-11	2.94e-09
XLOC_061938	-			no	no	-1.9726	4.2576	2.82e-11	2.98e-09
XLOC_041794	GRM2		2912	yes	no	-1.20737	4.78217	2.89e-11	3.04e-09
XLOC_048534	CTD-2201E9.1	ENSG00000251370		no	yes	-3.33516	0.191244	3e-11	3.14e-09
XLOC_057680	TP53TG1	ENSG00000182165		no	no	1.54555	3.8492	3.17e-11	3.3e-09
XLOC_028807	-			no	no	-2.22812	2.06157	3.23e-11	3.35e-09
XLOC_072260	FAM70A		55026	no	no	-1.17015	5.72569	3.5e-11	3.61e-09
XLOC_033956	IQCA1		79781	yes	no	-1.93107	4.81058	3.51e-11	3.61e-09
XLOC_009539	MRPL49		740	yes	no	1.28933	5.36145	3.56e-11	3.64e-09
XLOC_035770	RNA5SP118			no	no	-1.19875	7.14444	3.64e-11	3.71e-09
XLOC_056401	EMID2		136227	yes	no	-1.3959	3.74058	3.71e-11	3.76e-09
XLOC_024132	-			no	no	-2.07876	1.96045	3.77e-11	3.81e-09
XLOC_055727	OSBPL3		26031	yes	no	1.18307	5.11073	4.06e-11	4.09e-09
XLOC_013404	RFX4		5992	yes	no	-1.5491	4.74666	4.38e-11	4.39e-09
XLOC_009010	Metazoa_SRP	ENSG00000253143		no	no	-1.07903	7.15852	4.57e-11	4.56e-09
XLOC_009815	GAB2		9846	yes	no	-1.47631	3.72484	4.72e-11	4.68e-09
XLOC_042796	-			no	no	-1.32783	5.00586	4.73e-11	4.68e-09
XLOC_021241	IGDCC3		9543	yes	no	-1.55046	3.68299	5.08e-11	5e-09
XLOC_047128	RP11-1281K21.1			no	no	2.15063	1.6999	5.12e-11	5.01e-09
XLOC_004640	RP11-444D13.1	ENSG00000227554		no	no	1.92899	1.80053	5.15e-11	5.03e-09
XLOC_016791	SOX21		11166	yes	no	-1.26422	4.47334	5.48e-11	5.33e-09
XLOC_012571	SLCO1C1		53919	yes	no	-2.00011	2.47751	5.61e-11	5.43e-09
XLOC_046486	DCLK2		166614	yes	no	-1.1669	6.33767	5.88e-11	5.67e-09
XLOC_035816	AC009469.1,TNS1			no	no	-1.25643	5.68167	6e-11	5.76e-09
XLOC_070814	NLGN3		54413	yes	no	-1.34898	4.49819	6.39e-11	6.09e-09
XLOC_058416	-			no	no	-2.38368	1.87935	6.4e-11	6.09e-09
XLOC_044374	NCEH1		57552	yes	no	1.30613	4.16609	6.49e-11	6.15e-09
XLOC_047870	PDGFC		56034	yes	no	1.44896	4.94499	6.6e-11	6.24e-09
XLOC_001732	RP11-139I14.2	ENSG00000237390		no	no	-1.9871	2.17097	6.89e-11	6.48e-09
XLOC_003166	LAPTM5		7805	yes	no	3.8648	0.990621	6.94e-11	6.5e-09
XLOC_008740	EPS8L2		64787	yes	no	2.2682	1.23355	7.08e-11	6.58e-09
XLOC_027963	-			no	no	-1.89596	2.51119	7.07e-11	6.58e-09
XLOC_041089	RP4-756G23.5	ENSG00000235513		no	no	1.78296	3.00986	7.21e-11	6.67e-09
XLOC_035634	RFTN2		130132	yes	no	-1.21246	4.66829	7.92e-11	7.3e-09
XLOC_015474	-			no	no	3.81474	-0.270252	8.03e-11	7.37e-09
XLOC_029954	BAX		581	yes	no	1.11495	5.47427	8.35e-11	7.64e-09
XLOC_038287	RBM38		55544	yes	no	1.5165	5.28204	8.76e-11	7.98e-09
XLOC_025174	ITGA3		3675	yes	no	1.14322	6.56981	8.91e-11	8.08e-09
XLOC_028822	-			no	no	-3.03865	0.423146	9.26e-11	8.37e-09
XLOC_052242	HLA-Z			no	no	1.28508	4.37953	9.38e-11	8.44e-09
XLOC_013931	GRIN2B		2904	yes	no	-1.77297	2.82898	9.72e-11	8.65e-09
XLOC_059024	-			no	no	2.73107	0.547402	9.67e-11	8.65e-09
XLOC_028853	-			no	no	-2.19427	1.72701	9.68e-11	8.65e-09
XLOC_025353	CACNG5		27091	yes	no	-1.92672	2.34805	9.82e-11	8.67e-09
XLOC_015530	-			no	no	3.49664	0.108151	9.79e-11	8.67e-09
XLOC_063412	MOB3B		79817	yes	no	-1.50921	4.72107	1.12e-10	9.81e-09
XLOC_009985	ARHGAP42,TMEM133			no	no	1.06296	5.92731	1.12e-10	9.81e-09
XLOC_024136	-			no	no	-1.67595	2.96409	1.16e-10	1.01e-08
XLOC_016279	SNX18P26			no	no	2.79353	0.332972	1.17e-10	1.02e-08
XLOC_028832	-			no	no	-2.49045	1.92474	1.22e-10	1.05e-08
XLOC_038441	PCNA		5111	yes	no	1.05321	6.98056	1.25e-10	1.08e-08
XLOC_009814	GAB2		9846	yes	no	-1.41814	3.3241	1.29e-10	1.11e-08
XLOC_011772	SCN4B		6330	yes	no	1.26338	4.57889	1.32e-10	1.12e-08
XLOC_059055	-			no	no	3.11878	0.759246	1.31e-10	1.12e-08
XLOC_045980	SLC4A4		8671	yes	no	-1.2351	6.00557	1.39e-10	1.18e-08
XLOC_047877	FAM198B		51313	yes	no	3.47699	-0.0758281	1.51e-10	1.28e-08
XLOC_043601	GBE1		2632	yes	no	2.13043	5.87614	1.54e-10	1.3e-08
XLOC_070788	EFNB1		1947	yes	no	1.29351	5.34946	1.69e-10	1.42e-08
XLOC_046189	MTTP		4547	yes	no	-1.08392	5.42208	1.76e-10	1.47e-08
XLOC_054804	-			no	no	2.05138	1.40459	1.76e-10	1.47e-08
XLOC_002279	AL583832.1,CNTN2			no	no	1.56236	2.63292	1.79e-10	1.48e-08
XLOC_042739	AC117415.1,SOX2,SOX2-OT			no	no	-1.05481	8.32235	1.79e-10	1.48e-08
XLOC_004815	LEMD1		93273	yes	no	-1.70357	2.50425	1.97e-10	1.63e-08
XLOC_061759	LYNX1		66004	yes	no	2.00084	1.77495	2e-10	1.65e-08
XLOC_055612	NXPH1		30010	yes	no	-2.06575	2.09431	2.08e-10	1.7e-08
XLOC_035383	AC010127.4,SCN1A			no	no	-2.14394	1.59123	2.08e-10	1.7e-08
XLOC_062867	RP11-168K11.3	ENSG00000233817		no	no	-1.77807	2.20329	2.1e-10	1.71e-08
XLOC_009806	GAB2		9846	yes	no	-1.49139	3.19804	2.17e-10	1.76e-08
XLOC_059042	-			no	no	2.60502	0.529784	2.4e-10	1.94e-08
XLOC_043775	LSAMP,RP11-384F7.2			no	no	-1.44707	4.40859	2.55e-10	2.06e-08
XLOC_035788	ABCA12		26154	yes	no	2.82766	2.6837	2.62e-10	2.1e-08
XLOC_048862	MAST4		375449	yes	no	1.38761	3.9586	2.62e-10	2.1e-08
XLOC_060984	ANK1		286	yes	no	1.59741	3.12781	3e-10	2.39e-08
XLOC_064097	PTBP3		9991	yes	no	1.12993	6.73025	3.05e-10	2.42e-08
XLOC_042453	ACPL2		92370	yes	no	1.23935	5.31171	3.2e-10	2.54e-08
XLOC_002229	RNPEP		6051	yes	no	1.08713	5.14067	3.55e-10	2.8e-08
XLOC_001325	KCND3-AS1	ENSG00000237556		no	no	-1.66986	3.8379	3.85e-10	3.03e-08
XLOC_035446	RAPGEF4		11069	yes	no	-2.28543	1.40327	4.23e-10	3.32e-08
XLOC_037838	LAMP5		24141	yes	no	-2.08368	1.84738	4.35e-10	3.4e-08
XLOC_027335	-			no	no	3.36509	-0.163955	4.61e-10	3.59e-08
XLOC_003369	TCTEX1D4		343521	yes	no	2.55671	1.5994	4.64e-10	3.6e-08
XLOC_006993	IFIT2		3433	yes	no	-1.78595	5.60782	4.67e-10	3.62e-08
XLOC_059053	-			no	no	2.10548	1.50913	4.71e-10	3.63e-08
XLOC_000935	GADD45A		1647	yes	no	1.65342	6.76286	4.75e-10	3.65e-08
XLOC_033706	MAP2		4133	yes	no	-1.21364	8.64363	4.87e-10	3.73e-08
XLOC_058422	-			no	no	-1.72233	2.70819	5.04e-10	3.85e-08
XLOC_058423	-			no	no	-1.46232	3.34355	5.22e-10	3.97e-08
XLOC_014844	RFX4		5992	yes	no	-2.18081	1.52633	5.52e-10	4.19e-08
XLOC_028865	-			no	no	-2.02496	2.06923	5.55e-10	4.19e-08
XLOC_062072	IL33		90865	yes	no	-1.91821	1.84143	5.68e-10	4.28e-08
XLOC_053411	HIST1H2BG		8339	yes	no	-1.58262	5.24292	5.75e-10	4.31e-08
XLOC_054799	-			no	no	1.97744	1.38523	5.75e-10	4.31e-08
XLOC_010184	SORL1		6653	yes	no	1.5351	6.85942	6.09e-10	4.55e-08
XLOC_053283	TFAP2A		7020	yes	no	-1.68331	2.33932	6.4e-10	4.76e-08
XLOC_024894	DUSP14		11072	yes	no	1.30421	5.88069	6.6e-10	4.89e-08
XLOC_013098	RP11-221N13.3	ENSG00000256268		no	yes	3.33411	-0.0228129	6.87e-10	5.08e-08
XLOC_047999	GPM6A		2823	yes	no	-1.29429	7.65859	7.17e-10	5.29e-08
XLOC_028821	-			no	no	-2.96607	0.401405	7.72e-10	5.67e-08
XLOC_001225	GPR88		54112	yes	no	-2.83955	1.25694	7.95e-10	5.82e-08
XLOC_001725	LMNA		4000	yes	no	1.21933	7.42377	8.23e-10	5.95e-08
XLOC_014849	RFX4		5992	yes	no	-2.12532	1.18452	8.17e-10	5.95e-08
XLOC_014184	VDR		7421	yes	no	1.5881	2.75961	8.21e-10	5.95e-08
XLOC_059107	-			no	no	-1.53057	3.34852	8.22e-10	5.95e-08
XLOC_006817	ADAMTS14		140766	yes	no	-1.35547	4.66113	8.65e-10	6.24e-08
XLOC_041433	IRAK2		3656	yes	no	1.24788	3.8079	8.74e-10	6.28e-08
XLOC_049737	KCNIP1		30820	yes	no	-2.38997	0.791473	8.93e-10	6.39e-08
XLOC_032757	AC027612.4,GGT8P			no	no	-1.46853	3.21495	9.29e-10	6.63e-08
XLOC_013329	APAF1		317	yes	no	1.1989	5.87335	9.39e-10	6.68e-08
XLOC_021923	FLYWCH1		84256	yes	no	1.06679	5.30207	9.79e-10	6.94e-08
XLOC_012635	RP11-421F16.3	ENSG00000247903		no	no	1.06596	5.31042	1.01e-09	7.15e-08
XLOC_051846	PSMG4		389362	yes	no	-1.12856	6.48843	1.12e-09	7.87e-08
XLOC_011730	RP11-661I21.2,TMPRSS5			no	no	-1.43556	4.81035	1.12e-09	7.9e-08
XLOC_061937	-			no	no	-2.08451	1.27888	1.16e-09	8.13e-08
XLOC_010338	HRAS		3265	yes	no	1.12715	4.63879	1.18e-09	8.25e-08
XLOC_024135	-			no	no	-1.78257	2.36825	1.27e-09	8.87e-08
XLOC_050578	RP11-213H15.3			no	no	3.03044	3.15818	1.35e-09	9.41e-08
XLOC_011129	CDC42BPG		55561	yes	no	3.50724	-0.264597	1.4e-09	9.7e-08
XLOC_016790	LINC00391,Metazoa_SRP			no	no	-1.56453	3.14611	1.44e-09	9.95e-08
XLOC_070412	PTCHD1		139411	yes	no	-1.12492	5.50497	1.46e-09	1.01e-07
XLOC_004814	KLHDC8A		55220	yes	no	-2.00782	7.85143	1.49e-09	1.03e-07
XLOC_056962	MICALL2		79778	yes	no	1.69548	4.28011	1.66e-09	1.13e-07
XLOC_001327	RP11-88H9.1,RP11-88H9.2			no	no	-2.11536	1.57175	1.67e-09	1.14e-07
XLOC_059037	-			no	no	2.98615	0.280117	1.69e-09	1.15e-07
XLOC_049988	CMBL		134147	yes	no	1.08852	5.33185	1.71e-09	1.16e-07
XLOC_026712	PPM1D		8493	yes	no	1.77646	4.48339	1.81e-09	1.22e-07
XLOC_059031	-			no	no	2.75517	0.646957	1.81e-09	1.22e-07
XLOC_021220	CSNK1G1,CTD-2116N17.1,KIAA0101			no	no	1.09284	6.99587	1.88e-09	1.26e-07
XLOC_008615	-			no	no	3.38174	-0.152094	1.92e-09	1.29e-07
XLOC_048763	FST		10468	yes	no	1.54963	2.87785	2e-09	1.33e-07
XLOC_035988	IQCA1		79781	yes	no	-1.79708	5.14818	2e-09	1.33e-07
XLOC_040919	LIF		3976	yes	no	1.44531	5.27182	2.06e-09	1.37e-07
XLOC_034174	SDC1		6382	yes	no	1.28344	6.47638	2.09e-09	1.38e-07
XLOC_028818	-			no	no	-2.33516	1.30885	2.09e-09	1.38e-07
XLOC_059060	-			no	no	2.89425	0.692196	2.14e-09	1.41e-07
XLOC_037723	-			no	no	2.66772	0.491433	2.18e-09	1.43e-07
XLOC_014014	TM7SF3		51768	yes	no	1.11518	7.50253	2.34e-09	1.53e-07
XLOC_058797	-			no	no	-2.26616	1.60626	2.53e-09	1.65e-07
XLOC_032028	AC010729.1,SOX11			no	no	-0.960854	7.86836	2.57e-09	1.67e-07
XLOC_013356	DRAM1		55332	yes	no	3.21697	-0.0943889	2.59e-09	1.68e-07
XLOC_012979	METTL7B		196410	yes	no	1.0782	4.74494	2.58e-09	1.68e-07
XLOC_060436	MYC		4609	yes	no	3.41409	0.584468	2.73e-09	1.77e-07
XLOC_037713	-			no	no	-1.83861	2.35487	2.74e-09	1.77e-07
XLOC_063826	RP11-388B24.1			no	no	2.82855	0.0337333	2.79e-09	1.79e-07
XLOC_003612	RPE65		6121	yes	no	-2.16895	1.93376	2.88e-09	1.84e-07
XLOC_009535	SAC3D1		29901	yes	no	1.24767	3.68185	3.05e-09	1.94e-07
XLOC_028798	-			no	no	-2.38682	1.13243	3.04e-09	1.94e-07
XLOC_054806	-			no	no	2.53486	0.804678	3.15e-09	2e-07
XLOC_038318	CDH4		1002	yes	no	-2.59866	1.31492	3.2e-09	2.02e-07
XLOC_014862	RFX4		5992	yes	no	-2.17056	1.64959	3.19e-09	2.02e-07
XLOC_024411	ATP1B2		482	yes	no	-1.31886	5.10241	3.28e-09	2.07e-07
XLOC_044672	-			no	no	-2.85542	0.32324	3.29e-09	2.07e-07
XLOC_050825	AC063976.6,P4HA2			no	no	2.55735	3.69629	3.4e-09	2.13e-07
XLOC_038655	FOXS1		2307	yes	no	2.58692	0.267107	3.53e-09	2.2e-07
XLOC_044435	RP11-4B14.1			no	no	-3.26276	-0.061542	3.54e-09	2.2e-07
XLOC_063163	MAMDC4,PHPT1			no	no	0.979992	6.23933	3.73e-09	2.32e-07
XLOC_034147	AC130710.1	ENSG00000236289		no	yes	-1.58995	3.01887	3.86e-09	2.39e-07
XLOC_064378	-			no	no	2.3106	0.911568	4.09e-09	2.53e-07
XLOC_028815	-			no	no	-2.36783	0.558376	4.35e-09	2.68e-07
XLOC_028811	-			no	no	-2.00662	1.5251	4.53e-09	2.79e-07
XLOC_028820	-			no	no	-1.95721	1.44976	4.55e-09	2.79e-07
XLOC_041302	-			no	no	-2.43542	0.953403	4.59e-09	2.81e-07
XLOC_013730	DCP1B		196513	yes	no	1.21958	4.52225	4.75e-09	2.9e-07
XLOC_025608	METRNL		284207	yes	no	1.6057	4.25785	4.79e-09	2.91e-07
XLOC_034020	AC093642.3,AC131097.3			no	no	-1.1562	4.41295	4.96e-09	3.01e-07
XLOC_042194	ZDHHC23		254887	yes	no	1.23764	3.81885	4.98e-09	3.02e-07
XLOC_046565	PDGFC		56034	yes	no	1.45676	2.87899	5.29e-09	3.2e-07
XLOC_001573	ECM1		1893	yes	no	1.31204	3.25892	5.38e-09	3.24e-07
XLOC_063766	TRPM3		80036	yes	no	-1.24075	7.59855	5.66e-09	3.4e-07
XLOC_006997	IFIT1		3434	yes	no	-1.32783	4.4995	5.87e-09	3.52e-07
XLOC_049507	PCDHB12,PCDHB13			no	no	-1.07839	4.61272	5.94e-09	3.55e-07
XLOC_036896	-			no	no	1.19884	12.7472	6.09e-09	3.63e-07
XLOC_043364	COL7A1,MIR711			no	no	1.24397	4.78276	6.26e-09	3.72e-07
XLOC_034825	AC027612.4			no	no	-1.85995	1.59353	6.37e-09	3.78e-07
XLOC_014134	GXYLT1		283464	yes	no	1.06565	5.98318	6.45e-09	3.81e-07
XLOC_062196	MOB3B		79817	yes	no	-1.4368	2.8499	6.56e-09	3.87e-07
XLOC_064438	-			no	no	-3.29819	-0.0347555	6.66e-09	3.92e-07
XLOC_056488	AC020606.1,FOXP2			no	no	-1.43574	3.52734	6.69e-09	3.93e-07
XLOC_017382	LRP10		26020	yes	no	1.03681	6.19474	6.74e-09	3.94e-07
XLOC_061941	-			no	no	-2.16015	1.07803	6.73e-09	3.94e-07
XLOC_065062	-			no	no	1.94769	1.09578	6.82e-09	3.97e-07
XLOC_017607	FRMD6		122786	yes	no	1.06558	6.13112	6.87e-09	3.98e-07
XLOC_028817	-			no	no	-2.35926	2.69507	6.85e-09	3.98e-07
XLOC_028902	-			no	no	-2.77773	0.345667	6.86e-09	3.98e-07
XLOC_048560	FAM105A		54491	yes	no	1.78442	1.90698	6.95e-09	4.01e-07
XLOC_064144	PAPPA-AS1			yes	no	2.45818	0.631696	7.79e-09	4.49e-07
XLOC_002284	SNRPGP10			no	no	-1.97498	7.54201	7.81e-09	4.49e-07
XLOC_014834	RFX4		5992	yes	no	-1.47242	3.21549	7.96e-09	4.56e-07
XLOC_016471	POSTN		10631	yes	no	-1.32719	3.75193	8e-09	4.57e-07
XLOC_014870	RP11-482D24.2	ENSG00000257711		no	no	-1.82467	1.52864	8.05e-09	4.59e-07
XLOC_049508	PCDHB14		56122	yes	no	-1.3628	3.13879	8.39e-09	4.77e-07
XLOC_010388	PHLDA2		7262	yes	no	1.81597	1.6283	8.45e-09	4.79e-07
XLOC_044734	-			no	no	-2.22253	0.884827	8.57e-09	4.85e-07
XLOC_039000	RP11-93B14.5	ENSG00000232803		no	no	-1.12228	4.55075	8.74e-09	4.93e-07
XLOC_023747	CTC-479C5.17,LCAT,SLC12A4			no	no	1.04271	5.78576	8.81e-09	4.96e-07
XLOC_021135	TCF12		6938	yes	no	-1.10387	4.70943	8.91e-09	5e-07
XLOC_035475	CHRNA1		1134	yes	no	-1.34192	3.78305	9.48e-09	5.31e-07
XLOC_016716	EDNRB		1910	yes	no	-1.58239	5.13798	9.78e-09	5.47e-07
XLOC_055555	SDK1		221935	yes	no	-1.09898	4.599	1.01e-08	5.63e-07
XLOC_031158	PHLDB3		653583	yes	no	1.21936	3.63319	1.03e-08	5.75e-07
XLOC_055394	-			no	no	1.89167	1.66053	1.05e-08	5.81e-07
XLOC_041533	LRRC3B		116135	yes	no	-2.6528	0.278413	1.06e-08	5.86e-07
XLOC_028835	-			no	no	-2.17404	1.34076	1.07e-08	5.93e-07
XLOC_061077	TMEM68		137695	yes	no	1.04291	4.78574	1.1e-08	6.05e-07
XLOC_049617	SLC26A2		1836	yes	no	-1.31453	7.2561	1.12e-08	6.13e-07
XLOC_034237	OTOF		9381	yes	no	2.57096	0.347121	1.15e-08	6.26e-07
XLOC_055607	AC006465.3,GLCCI1			no	no	-0.940461	8.35313	1.14e-08	6.26e-07
XLOC_039667	GRIK1		2897	yes	no	-2.41608	0.49437	1.16e-08	6.34e-07
XLOC_036308	-			no	no	-2.28108	0.65612	1.17e-08	6.39e-07
XLOC_011842	SCN3B		55800	yes	no	1.36726	2.64722	1.23e-08	6.71e-07
XLOC_049186	STARD4-AS1	ENSG00000246859		no	no	-0.966148	7.15494	1.25e-08	6.76e-07
XLOC_011152	LTBP3		4054	yes	no	-1.19824	3.85404	1.25e-08	6.76e-07
XLOC_014835	RFX4		5992	yes	no	-2.01697	1.56	1.26e-08	6.78e-07
XLOC_021603	NR2F2-AS1	ENSG00000247809		no	no	-1.95641	1.43433	1.3e-08	7.02e-07
XLOC_047204	RP11-798L4.1	ENSG00000205682		no	yes	-1.1158	4.30604	1.33e-08	7.15e-07
XLOC_022200	IL21R		50615	yes	no	2.5314	2.45922	1.42e-08	7.6e-07
XLOC_026996	SOCS3		9021	yes	no	-1.05075	5.92988	1.47e-08	7.85e-07
XLOC_056430	LHFPL3		375612	yes	no	-1.73996	7.34858	1.49e-08	7.96e-07
XLOC_028904	-			no	no	-2.49932	0.602444	1.53e-08	8.15e-07
XLOC_059014	-			no	no	2.11838	0.774568	1.63e-08	8.65e-07
XLOC_027440	-			no	no	-2.34085	0.783331	1.65e-08	8.71e-07
XLOC_044468	C3orf70		285382	yes	no	-1.30137	5.53503	1.76e-08	9.28e-07
XLOC_012315	CCND2		894	yes	no	-0.948482	9.48507	1.78e-08	9.37e-07
XLOC_009811	GAB2		9846	yes	no	-1.47414	3.26285	1.78e-08	9.37e-07
XLOC_032446	B3GNT2		10678	yes	no	1.05764	4.63142	1.82e-08	9.54e-07
XLOC_032030	AC073479.1			no	yes	-1.82218	1.63437	1.94e-08	1.01e-06
XLOC_010855	RP11-17G12.2	ENSG00000256897		no	no	1.97095	1.53718	1.98e-08	1.03e-06
XLOC_071974	CITED1		4435	yes	no	-1.29148	4.60449	2.02e-08	1.05e-06
XLOC_017500	BRMS1L		84312	yes	no	1.22671	4.53056	2.02e-08	1.05e-06
XLOC_061939	-			no	no	-2.24156	0.612977	2.01e-08	1.05e-06
XLOC_052077	HIST1H2AL		8332	yes	no	-1.56659	4.18429	2.09e-08	1.08e-06
XLOC_060774	MTUS1		57509	yes	no	-1.331	4.09063	2.09e-08	1.08e-06
XLOC_004764	SYT2		127833	yes	no	-1.69636	2.74365	2.09e-08	1.08e-06
XLOC_032873	AC068057.1	ENSG00000228528		no	yes	2.57202	0.494429	2.16e-08	1.11e-06
XLOC_053607	TAP1		6890	no	no	0.94985	6.30363	2.21e-08	1.14e-06
XLOC_059071	-			no	no	2.8337	0.565427	2.37e-08	1.21e-06
XLOC_011901	KIRREL3		84623	yes	no	-1.70224	1.82217	2.65e-08	1.35e-06
XLOC_004285	KCNN3,RP11-274N19.2			no	no	1.73717	1.97551	2.67e-08	1.36e-06
XLOC_046732	TLR3		7098	yes	no	1.47286	2.24862	2.73e-08	1.39e-06
XLOC_050560	LINC00461,MIR9-2			no	no	-1.10454	7.20993	2.79e-08	1.41e-06
XLOC_009808	GAB2		9846	yes	no	-1.70967	1.72692	2.9e-08	1.46e-06
XLOC_027880	OACYLP			no	no	-1.65919	1.93252	2.89e-08	1.46e-06
XLOC_050415	ANKRA2		57763	yes	no	1.34761	4.52823	2.92e-08	1.47e-06
XLOC_050891	SPOCK1		6695	yes	no	-1.1601	3.86041	2.95e-08	1.49e-06
XLOC_042817	FETUB		26998	yes	no	2.78643	-0.134551	2.99e-08	1.49e-06
XLOC_057188	AC005013.1,TRIL			no	no	-1.29483	3.32345	2.97e-08	1.49e-06
XLOC_054605	DLL1		28514	yes	no	-1.16708	4.16706	3.01e-08	1.5e-06
XLOC_013397	C12orf75		387882	yes	no	0.975752	4.99494	3e-08	1.5e-06
XLOC_035369	FIGN		55137	yes	no	-1.06791	5.10639	3.04e-08	1.51e-06
XLOC_049505	PCDHB10,PCDHB14,PCDHB16,PCDHB19P,PCDHB9			no	no	-0.912177	6.37109	3.16e-08	1.57e-06
XLOC_004251	S100A2		6273	yes	no	1.93098	2.19911	3.29e-08	1.63e-06
XLOC_058424	-			no	no	-1.34049	4.47804	3.32e-08	1.64e-06
XLOC_048627	RP11-46C20.1			no	no	1.94277	7.66003	3.33e-08	1.64e-06
XLOC_030167	TTYH1		57348	no	no	-0.956854	5.11654	3.39e-08	1.67e-06
XLOC_015536	-			no	no	-1.1644	4.25167	3.5e-08	1.72e-06
XLOC_002951	EPHA2		1969	yes	no	0.954248	6.38367	3.58e-08	1.76e-06
XLOC_027965	-			no	no	-2.28064	1.18715	3.77e-08	1.84e-06
XLOC_024130	-			no	no	-1.36541	3.52452	3.79e-08	1.85e-06
XLOC_049065	LINC00461	ENSG00000245526		no	yes	-1.04893	4.70402	3.84e-08	1.87e-06
XLOC_032164	TP53I3		9540	yes	no	1.77922	1.67298	3.87e-08	1.88e-06
XLOC_042177	BOC		91653	yes	no	-1.2535	6.48531	3.89e-08	1.88e-06
XLOC_058802	-			no	no	-1.79866	2.55813	3.86e-08	1.88e-06
XLOC_009151	CD44		960	yes	no	1.05596	4.50954	4.16e-08	2.01e-06
XLOC_014865	RFX4		5992	yes	no	-1.71775	2.22307	4.2e-08	2.03e-06
XLOC_049871	SQSTM1		8878	yes	no	1.09044	7.83689	4.26e-08	2.05e-06
XLOC_044794	-			no	no	-1.5016	2.72506	4.31e-08	2.07e-06
XLOC_037715	-			no	no	-1.91138	4.0595	4.32e-08	2.07e-06
XLOC_058803	-			no	no	-2.43229	0.433029	4.34e-08	2.07e-06
XLOC_006017	-			no	no	-2.19427	0.961819	4.42e-08	2.11e-06
XLOC_044701	-			no	no	-1.9524	1.54464	4.6e-08	2.19e-06
XLOC_034019	AC131097.3	ENSG00000233806		no	no	-1.63901	2.96056	4.64e-08	2.2e-06
XLOC_041300	-			no	no	-3.06008	-0.239691	4.63e-08	2.2e-06
XLOC_044722	-			no	no	-2.58631	0.195748	4.73e-08	2.24e-06
XLOC_028854	-			no	no	-2.39604	1.00695	4.77e-08	2.25e-06
XLOC_059058	-			no	no	2.31366	0.513866	4.81e-08	2.26e-06
XLOC_009800	GAB2		9846	yes	no	-1.47568	2.30543	4.88e-08	2.3e-06
XLOC_034720	RETSAT		54884	yes	no	1.07499	5.53981	4.97e-08	2.33e-06
XLOC_003892	PSRC1		84722	yes	no	-0.96686	6.56858	5.02e-08	2.35e-06
XLOC_060237	MATN2		4147	yes	no	-1.03334	5.10647	5.08e-08	2.38e-06
XLOC_028799	-			no	no	-2.75366	0.0790942	5.13e-08	2.39e-06
XLOC_040651	AC002055.4			no	no	1.03827	4.52089	5.43e-08	2.53e-06
XLOC_014836	RFX4		5992	yes	no	-1.77071	1.72622	5.66e-08	2.63e-06
XLOC_040381	MGC20647			yes	no	2.3341	0.399971	5.73e-08	2.65e-06
XLOC_014869	RFX4		5992	yes	no	-1.91253	1.74923	5.74e-08	2.66e-06
XLOC_014850	RFX4		5992	yes	no	-3.04311	-0.0077958	5.82e-08	2.69e-06
XLOC_033778	CXCR2		3579	yes	no	2.2094	0.379021	6.15e-08	2.83e-06
XLOC_046720	SLC25A4		291	yes	no	0.965433	4.82734	6.27e-08	2.88e-06
XLOC_049248	SEMA6A		57556	yes	no	-1.47232	2.06673	6.47e-08	2.97e-06
XLOC_050281	AC008937.2	ENSG00000237705		no	no	-1.25607	6.8864	6.54e-08	2.99e-06
XLOC_043345	CSPG5		10675	yes	no	-0.936361	5.0781	6.56e-08	3e-06
XLOC_026886	LINC00511	ENSG00000227036		no	yes	-1.1215	6.28853	6.61e-08	3.01e-06
XLOC_024947	IGFBP4		3487	yes	no	1.57821	2.56093	6.87e-08	3.13e-06
XLOC_006948	RGR		5995	yes	no	-1.77478	1.62323	7.03e-08	3.2e-06
XLOC_020886	C15orf52,RNA5SP392			no	no	-1.02987	4.43385	7.12e-08	3.23e-06
XLOC_035758	C2orf80		389073	yes	no	-1.58935	1.91665	7.27e-08	3.29e-06
XLOC_064161	TRAF1		7185	yes	no	1.69939	2.5515	7.31e-08	3.3e-06
XLOC_057258	ELMO1		9844	yes	no	-1.24441	3.68273	7.45e-08	3.36e-06
XLOC_050728	AC010296.1,SEMA6A			no	no	-0.915156	6.96902	7.48e-08	3.36e-06
XLOC_030535	ZNF561		93134	yes	no	0.882405	6.40672	7.89e-08	3.54e-06
XLOC_018604	GCH1		2643	yes	no	1.30682	2.63808	7.93e-08	3.56e-06
XLOC_028813	-			no	no	-2.18089	2.36111	8.06e-08	3.61e-06
XLOC_021485	NMB		4828	yes	no	1.52962	3.01786	8.16e-08	3.64e-06
XLOC_014852	RFX4		5992	yes	no	-2.37389	0.295101	8.25e-08	3.68e-06
XLOC_047276	SLC4A4		8671	yes	no	-1.54352	3.54311	8.39e-08	3.73e-06
XLOC_033369	RAPGEF4		11069	yes	no	-1.35961	4.79824	8.5e-08	3.77e-06
XLOC_041995	ROBO2		6092	yes	no	-1.44193	3.97639	8.53e-08	3.78e-06
XLOC_051199	NKX2-5		1482	yes	no	1.17456	3.38404	8.93e-08	3.95e-06
XLOC_064993	-			no	no	-2.45841	0.23349	9.12e-08	4.03e-06
XLOC_057215	PDE1C		5137	yes	no	-1.93603	3.31367	9.2e-08	4.04e-06
XLOC_008168	PLCE1		51196	yes	no	-2.94143	-0.0959762	9.16e-08	4.04e-06
XLOC_043439	SEMA3G		56920	yes	no	1.41953	2.36487	9.54e-08	4.19e-06
XLOC_028819	-			no	no	-2.08038	1.52971	9.68e-08	4.24e-06
XLOC_042163	TAGLN3		29114	yes	no	-1.05726	4.52438	9.73e-08	4.26e-06
XLOC_050029	MYO10		4651	yes	no	-1.00983	7.4841	1.08e-07	4.69e-06
XLOC_061942	-			no	no	-2.43067	0.921519	1.08e-07	4.69e-06
XLOC_028910	-			no	no	-2.23629	0.516929	1.13e-07	4.9e-06
XLOC_004042	AL583842.6,ANKRD20A12P			no	no	0.907961	5.06006	1.17e-07	5.07e-06
XLOC_000026	RP11-54O7.1,RP11-54O7.2			no	no	-1.66746	1.66031	1.2e-07	5.2e-06
XLOC_009252	PTPRJ		5795	yes	no	-0.87663	6.76782	1.23e-07	5.33e-06
XLOC_013016	NAB2		4665	yes	no	1.00895	5.89233	1.29e-07	5.56e-06
XLOC_072233	KLHL13,RP1-169K13.3			no	no	-1.04091	6.90347	1.3e-07	5.62e-06
XLOC_034602	ASPRV1,PCBP1-AS1			no	no	-0.907036	5.45899	1.32e-07	5.67e-06
XLOC_059067	-			no	no	2.36208	0.0996442	1.32e-07	5.67e-06
XLOC_056583	IRF5		3663	yes	no	1.69285	2.56506	1.33e-07	5.68e-06
XLOC_014873	RFX4		5992	yes	no	-2.41688	0.722052	1.34e-07	5.72e-06
XLOC_023701	CDH11		1009	yes	no	-1.2142	3.7854	1.38e-07	5.89e-06
XLOC_043736	RP11-553A10.1			yes	no	3.10028	0.331514	1.4e-07	5.97e-06
XLOC_004639	RGL1		23179	yes	no	1.56701	2.12117	1.41e-07	5.99e-06
XLOC_037716	-			no	no	-2.09086	1.55367	1.41e-07	5.99e-06
XLOC_026644	TMEM100		55273	yes	no	-1.36105	2.78992	1.44e-07	6.11e-06
XLOC_017077	-			no	no	-2.04383	0.914103	1.46e-07	6.18e-06
XLOC_028800	-			no	no	-2.36224	0.489684	1.46e-07	6.18e-06
XLOC_010179	AP002348.1,GRIK4			no	no	-1.64548	2.22863	1.52e-07	6.4e-06
XLOC_037714	-			no	no	-1.71235	3.03475	1.53e-07	6.44e-06
XLOC_061835	-			no	no	1.96734	0.968048	1.58e-07	6.6e-06
XLOC_059043	-			no	no	1.97645	1.03941	1.58e-07	6.6e-06
XLOC_018398	RP11-966I7.1	ENSG00000257126		no	no	-1.53392	2.24328	1.63e-07	6.83e-06
XLOC_049305	RP11-436H11.2,RP11-436H11.3			no	no	-0.941682	5.20879	1.71e-07	7.13e-06
XLOC_004044	AL583842.3			no	no	2.12851	1.45187	1.71e-07	7.13e-06
XLOC_054808	-			no	no	2.2274	0.315841	1.77e-07	7.38e-06
XLOC_042814	RP11-48F14.2	ENSG00000226859		no	yes	1.77852	2.52207	1.78e-07	7.39e-06
XLOC_014845	RFX4		5992	yes	no	-1.83697	2.05938	1.8e-07	7.45e-06
XLOC_022922	RHBDF1		64285	yes	no	1.2312	4.14818	1.81e-07	7.5e-06
XLOC_049303	ZNF608		57507	yes	no	-1.03081	4.32293	1.82e-07	7.52e-06
XLOC_061042	SNAI2		6591	yes	no	-1.19485	3.8942	1.94e-07	8e-06
XLOC_039849	DSCAM		1826	yes	no	-1.21383	3.3321	2.04e-07	8.4e-06
XLOC_032165	TP53I3		9540	yes	no	1.72982	1.19147	2.11e-07	8.65e-06
XLOC_009801	GAB2		9846	yes	no	-1.62865	1.42368	2.11e-07	8.65e-06
XLOC_002756	ACAP3		116983	yes	no	-0.877255	7.41603	2.11e-07	8.65e-06
XLOC_064477	-			no	no	-2.36507	0.703162	2.12e-07	8.65e-06
XLOC_052887	HEY2		23493	yes	no	-1.28607	3.91383	2.13e-07	8.69e-06
XLOC_058798	-			no	no	-1.69769	2.30659	2.15e-07	8.75e-06
XLOC_050162	GDNF		2668	yes	no	1.83671	1.53732	2.18e-07	8.87e-06
XLOC_047717	SLC7A11		23657	yes	no	1.47087	6.49507	2.2e-07	8.93e-06
XLOC_028792	-			no	no	-2.75788	-0.0816042	2.21e-07	8.95e-06
XLOC_028906	-			no	no	-2.68189	0.556413	2.25e-07	9.1e-06
XLOC_060127	RP11-157I4.4,RP11-257P3.3			no	no	-1.81653	1.3138	2.26e-07	9.14e-06
XLOC_044737	-			no	no	-2.11683	0.796988	2.31e-07	9.31e-06
XLOC_025714	SLC52A1		55065	yes	no	1.31146	2.43707	2.34e-07	9.42e-06
XLOC_056458	SLC26A4		5172	yes	no	-1.5139	2.01405	2.4e-07	9.65e-06
XLOC_061469	KLF10		7071	yes	no	1.03654	5.48831	2.43e-07	9.76e-06
XLOC_009134	KIAA1549L		25758	yes	no	-1.13621	4.73469	2.45e-07	9.81e-06
XLOC_058272	WDR86		349136	yes	no	-0.897564	4.90169	2.52e-07	1.01e-05
XLOC_050780	RP11-43D2.6,ZNF608			no	no	-0.940275	6.53939	2.56e-07	1.02e-05
XLOC_044778	-			no	no	-2.23938	0.381145	2.58e-07	1.03e-05
XLOC_070806	GDPD2		54857	yes	no	-1.42656	2.1165	2.66e-07	1.06e-05
XLOC_030471	CD70		970	yes	no	2.24322	0.0936901	2.79e-07	1.11e-05
XLOC_002765	RP4-758J18.10,RP4-758J18.9			no	no	-1.38728	2.79067	2.79e-07	1.11e-05
XLOC_044700	-			no	no	-1.78022	1.27116	2.89e-07	1.14e-05
XLOC_053038	ULBP2		80328	yes	no	1.55578	1.79566	2.91e-07	1.15e-05
XLOC_015678	LINC00328-2P			no	yes	1.71354	1.59884	2.93e-07	1.15e-05
XLOC_029403	PGPEP1		54858	yes	no	0.834273	7.49218	2.96e-07	1.16e-05
XLOC_042036	EPHA3		2042	yes	no	-1.03242	7.64259	3.01e-07	1.18e-05
XLOC_060787	SLC18A1		6570	yes	no	-1.56093	3.51936	3.01e-07	1.18e-05
XLOC_049506	PCDHB11		56125	yes	no	-0.985619	4.56193	2.99e-07	1.18e-05
XLOC_058417	-			no	no	-2.15347	1.29067	3.08e-07	1.2e-05
XLOC_051235	F12		2161	yes	no	-1.05749	4.12997	3.11e-07	1.21e-05
XLOC_024829	CCL2		6347	yes	no	1.90191	2.86299	3.2e-07	1.25e-05
XLOC_023388	YPEL3		83719	yes	no	1.52192	3.32452	3.21e-07	1.25e-05
XLOC_028898	-			no	no	-2.14921	0.608035	3.23e-07	1.26e-05
XLOC_049304	RP11-43D2.2	ENSG00000249112		no	yes	-0.952916	4.7599	3.28e-07	1.27e-05
XLOC_064974	-			no	no	-2.57422	0.096098	3.34e-07	1.29e-05
XLOC_028831	-			no	no	-2.05474	0.48172	3.35e-07	1.3e-05
XLOC_010574	BTBD10		84280	yes	no	1.01797	5.59995	3.52e-07	1.36e-05
XLOC_036865	-			no	no	2.51883	-0.0872662	3.52e-07	1.36e-05
XLOC_048551	ANKRD33B		651746	yes	no	1.85401	1.5728	3.63e-07	1.4e-05
XLOC_021848	SOX8		30812	yes	no	-0.917607	5.004	3.71e-07	1.42e-05
XLOC_042209	LSAMP-AS1	complex		no	no	-1.57309	1.76851	4.13e-07	1.58e-05
XLOC_062884	RP11-264C15.2	ENSG00000229105		no	no	2.17774	0.210899	4.17e-07	1.59e-05
XLOC_002307	DYRK3		8444	no	no	0.95169	6.2211	4.18e-07	1.59e-05
XLOC_052877	FABP7		2173	yes	no	-1.07051	7.98997	4.21e-07	1.6e-05
XLOC_039580	MIRLET7C			no	no	-0.847087	5.29304	4.21e-07	1.6e-05
XLOC_042011	GBE1		2632	yes	no	1.95732	3.87705	4.28e-07	1.62e-05
XLOC_010472	TRIM5		85363	yes	no	0.927634	5.00809	4.26e-07	1.62e-05
XLOC_028812	-			no	no	-2.15536	0.886201	4.39e-07	1.66e-05
XLOC_057872	LHFPL3-AS1	ENSG00000226869		no	no	-1.63477	4.1575	4.42e-07	1.67e-05
XLOC_010703	BDNF		627	yes	no	1.66596	1.71129	4.42e-07	1.67e-05
XLOC_016866	FGF14,FGF14-IT1			no	no	-1.18114	3.76853	4.43e-07	1.67e-05
XLOC_055641	ARL4A		10124	yes	no	0.958964	5.01197	4.56e-07	1.71e-05
XLOC_044691	-			no	no	-2.34866	0.376403	4.56e-07	1.71e-05
XLOC_049064	LINC00461	ENSG00000245526		no	yes	-1.18897	3.47602	4.64e-07	1.74e-05
XLOC_044696	-			no	no	-2.22418	0.360741	4.74e-07	1.77e-05
XLOC_015861	FREM2		341640	yes	no	-1.40389	9.2895	4.76e-07	1.78e-05
XLOC_006379	OPTN		10133	yes	no	1.02662	4.36554	4.86e-07	1.81e-05
XLOC_056579	CCDC136		64753	yes	no	-0.823549	8.03194	4.87e-07	1.81e-05
XLOC_071032	IL1RAPL2		26280	no	no	-1.87921	0.720325	4.9e-07	1.82e-05
XLOC_019987	SEMA6D		80031	yes	no	-1.24542	8.65173	4.88e-07	1.82e-05
XLOC_038653	BCL2L1		598	yes	no	0.864249	5.4048	4.98e-07	1.85e-05
XLOC_023132	GRIN2A		2903	yes	no	-2.16817	0.399622	5.01e-07	1.85e-05
XLOC_015535	-			no	no	-0.955146	4.68441	5e-07	1.85e-05
XLOC_011728	DRD2		1813	yes	no	1.45095	2.40501	5.07e-07	1.87e-05
XLOC_025406	SOX9		6662	yes	no	-0.855647	6.78507	5.07e-07	1.87e-05
XLOC_008160	PLCE1		51196	yes	no	-2.14977	0.402758	5.08e-07	1.87e-05
XLOC_037758	SIRPA		140885	yes	no	-0.955091	4.57745	5.07e-07	1.87e-05
XLOC_010772	SLC1A2		6506	yes	no	-1.25264	3.53815	5.26e-07	1.92e-05
XLOC_053371	RP1-67M12.2			no	yes	-1.21023	4.93314	5.23e-07	1.92e-05
XLOC_047277	RP11-1J11.1			no	no	-1.95013	1.14196	5.27e-07	1.92e-05
XLOC_036217	-			no	no	-1.56239	1.46783	5.36e-07	1.95e-05
XLOC_009821	GAB2		9846	yes	no	-1.13227	3.55613	5.38e-07	1.96e-05
XLOC_040435	TIMP3		7078	yes	no	-1.07357	5.03548	5.46e-07	1.99e-05
XLOC_035893	DOCK10		55619	yes	no	-1.21561	6.98384	5.48e-07	1.99e-05
XLOC_061827	-			no	no	1.78255	1.15133	5.49e-07	1.99e-05
XLOC_028834	-			no	no	-1.8197	1.98626	5.63e-07	2.04e-05
XLOC_006800	HKDC1		80201	yes	no	2.5252	0.626273	5.75e-07	2.08e-05
XLOC_001688	ZBTB7B		51043	yes	no	0.895749	4.86006	5.97e-07	2.15e-05
XLOC_058801	-			no	no	-2.44591	0.553427	5.99e-07	2.16e-05
XLOC_026919	GRIN2C		2905	yes	no	2.43459	2.67917	6.02e-07	2.17e-05
XLOC_042575	RAP2B		5912	yes	no	0.84453	6.40978	6.08e-07	2.18e-05
XLOC_030154	CACNG8,MIR935			no	no	-1.11927	4.43939	6.19e-07	2.22e-05
XLOC_013128	RP11-611O2.1	ENSG00000256325		no	no	1.90923	0.709574	6.28e-07	2.25e-05
XLOC_030998	ZNF850		342892	yes	no	1.0146	5.39439	6.29e-07	2.25e-05
XLOC_046968	LDB2		9079	yes	no	-1.49659	3.77857	6.32e-07	2.26e-05
XLOC_008211	ARHGAP19,SLIT1			no	no	-0.874461	9.62041	6.36e-07	2.27e-05
XLOC_028851	-			no	no	-1.96384	1.13519	6.43e-07	2.29e-05
XLOC_072931	-			no	no	-1.65785	1.17371	6.44e-07	2.29e-05
XLOC_023083	CDIP1		29965	yes	no	0.854173	5.68276	6.49e-07	2.3e-05
XLOC_014867	RFX4		5992	yes	no	-1.98313	0.864049	6.52e-07	2.31e-05
XLOC_023599	SALL1		6299	yes	no	-0.942335	6.8619	6.56e-07	2.32e-05
XLOC_013468	SH2B3		10019	yes	no	0.944094	6.85939	6.78e-07	2.39e-05
XLOC_013494	AC089999.1,CCDC42B			no	no	1.29141	2.43921	6.94e-07	2.45e-05
XLOC_028905	-			no	no	-2.533	0.0839166	7.09e-07	2.5e-05
XLOC_040391	SLC35E4		339665	yes	no	1.06713	4.47764	7.17e-07	2.52e-05
XLOC_051650	-			no	no	-1.82352	0.754028	7.18e-07	2.52e-05
XLOC_071477	PRKX,U6			no	no	0.807721	6.31834	7.2e-07	2.52e-05
XLOC_064981	-			no	no	-1.99723	0.438205	7.37e-07	2.58e-05
XLOC_034824	AC027612.4			no	no	-1.86276	1.03082	7.41e-07	2.59e-05
XLOC_012210	-			no	no	-2.04024	0.528811	7.53e-07	2.63e-05
XLOC_043078	SH3BP5		9467	yes	no	0.928384	4.76236	7.8e-07	2.72e-05
XLOC_056267	AC002454.1	ENSG00000237819		no	no	-1.329	3.60029	7.89e-07	2.74e-05
XLOC_071535	GPM6B		2824	yes	no	-0.903735	8.68419	7.99e-07	2.77e-05
XLOC_062886	TRIM32		22954	yes	no	0.916278	5.72981	7.98e-07	2.77e-05
XLOC_064461	-			no	no	-2.6578	0.00362945	8.01e-07	2.77e-05
XLOC_033955	AC079135.1	ENSG00000233611		yes	no	-1.37446	3.4903	8.04e-07	2.78e-05
XLOC_011945	RP11-259P6.1			yes	no	-1.08989	3.7281	8.06e-07	2.78e-05
XLOC_011583	MAML2		84441	yes	no	-0.877734	6.67163	8.2e-07	2.83e-05
XLOC_015787	RASL11A		387496	yes	no	2.0125	0.766923	8.23e-07	2.83e-05
XLOC_052795	SLC16A10		117247	yes	no	1.06484	3.2842	8.27e-07	2.84e-05
XLOC_059587	KIAA1456		57604	no	no	-1.21341	6.18105	8.36e-07	2.87e-05
XLOC_014890	RFX4		5992	yes	no	-2.68098	0.0603904	8.41e-07	2.88e-05
XLOC_058794	-			no	no	-2.45486	0.247825	8.5e-07	2.91e-05
XLOC_057821	ACHE		43	yes	no	1.60137	3.23393	8.53e-07	2.92e-05
XLOC_028761	-			no	no	-2.01885	0.536905	8.55e-07	2.92e-05
XLOC_014848	RFX4		5992	yes	no	-1.66316	1.17529	8.67e-07	2.96e-05
XLOC_004045	SNX18P16			no	no	1.13618	2.83821	8.69e-07	2.96e-05
XLOC_049999	CTNND2		1501	yes	no	-1.29331	3.72907	8.78e-07	2.98e-05
XLOC_028803	-			no	no	-2.42927	-0.0300635	8.8e-07	2.98e-05
XLOC_010350	PIDD		55367	yes	no	0.998555	4.31988	8.84e-07	2.99e-05
XLOC_052892	AKAP7		9465	yes	no	-1.03493	4.00983	8.98e-07	3.03e-05
XLOC_059051	-			no	no	2.3215	-0.119864	8.96e-07	3.03e-05
XLOC_053442	HIST1H1B		3009	yes	no	-1.32434	5.9643	9.18e-07	3.1e-05
XLOC_012286	DCP1B		196513	yes	no	1.18133	3.30202	9.51e-07	3.2e-05
XLOC_053776	RUNX2		860	yes	no	-1.28488	2.46476	9.6e-07	3.23e-05
XLOC_016927	GAS6		2621	yes	no	1.15638	3.27442	9.7e-07	3.25e-05
XLOC_058420	-			no	no	-2.1947	1.16826	9.7e-07	3.25e-05
XLOC_062883	PAPPA		5069	yes	no	1.52947	1.49955	1.01e-06	3.4e-05
XLOC_009817	GAB2		9846	yes	no	-1.49135	2.40629	1.03e-06	3.44e-05
XLOC_028805	-			no	no	-2.26951	0.110797	1.03e-06	3.45e-05
XLOC_047665	RP11-50D9.3	ENSG00000261668		no	no	1.11177	2.85909	1.08e-06	3.61e-05
XLOC_052035	HIST1H2BF		8343	yes	no	-1.21082	5.96065	1.1e-06	3.66e-05
XLOC_060586	-			no	no	1.71248	1.47849	1.1e-06	3.67e-05
XLOC_004781	CHIT1		1118	yes	no	-1.7962	1.50666	1.12e-06	3.7e-05
XLOC_063933	PTCH1		5727	yes	no	-0.808229	5.80496	1.14e-06	3.76e-05
XLOC_013910	PRB1,PRB2			no	no	-1.50145	1.55596	1.18e-06	3.9e-05
XLOC_047221	EPHA5		2044	yes	no	-1.11263	3.11384	1.22e-06	4.03e-05
XLOC_061698	ADCY8		114	yes	no	-1.8952	0.887561	1.26e-06	4.15e-05
XLOC_007036	PLCE1		51196	yes	no	-1.00746	5.98626	1.26e-06	4.16e-05
XLOC_064983	-			no	no	-2.32618	0.0256203	1.26e-06	4.16e-05
XLOC_028858	-			no	no	-2.18629	0.134297	1.26e-06	4.16e-05
XLOC_010420	TRIM21		6737	yes	no	1.29876	3.09469	1.27e-06	4.18e-05
XLOC_039252	LINC00478,MIR99A,MIRLET7C			no	no	-0.937841	5.36763	1.28e-06	4.21e-05
XLOC_040607	FLJ27365,MIR3619,MIR4763,MIRLET7A3,MIRLET7B,RP6-109B7.3			no	no	-0.910805	8.41285	1.3e-06	4.25e-05
XLOC_037843	SNAP25		6616	yes	no	1.28089	2.78422	1.32e-06	4.32e-05
XLOC_038384	SCRT2,SRXN1			no	no	1.43485	6.13224	1.35e-06	4.41e-05
XLOC_039906	ICOSLG		23308	yes	no	1.3135	2.9632	1.37e-06	4.47e-05
XLOC_063948	CTSL2		1515	yes	no	1.2517	3.0813	1.41e-06	4.57e-05
XLOC_070815	GJB1		2705	yes	no	-1.56307	1.30221	1.41e-06	4.57e-05
XLOC_026773	TANC2		26115	yes	no	-1.07181	3.18981	1.41e-06	4.58e-05
XLOC_061354	RUNX1T1		862	yes	no	-1.0756	3.33619	1.45e-06	4.68e-05
XLOC_006349	TAF3		83860	yes	no	1.34114	3.52489	1.44e-06	4.68e-05
XLOC_027920	PHLPP1		23239	yes	no	-0.832795	5.59318	1.51e-06	4.88e-05
XLOC_006143	-			no	no	-1.42694	1.77391	1.51e-06	4.88e-05
XLOC_001741	BCAN		63827	yes	no	-1.11585	4.77439	1.52e-06	4.89e-05
XLOC_055442	-			no	no	-1.55571	2.51877	1.53e-06	4.91e-05
XLOC_054579	RP11-351J23.1	ENSG00000203688		no	yes	-1.6533	1.21577	1.53e-06	4.92e-05
XLOC_054240	CEP85L		387119	yes	no	1.03792	6.42463	1.56e-06	4.99e-05
XLOC_033350	GAD1		2571	yes	no	-0.883538	6.40419	1.58e-06	5.05e-05
XLOC_014050	TSPAN11		441631	yes	no	0.860236	4.92647	1.58e-06	5.05e-05
XLOC_009819	GAB2		9846	yes	no	-1.20586	2.46832	1.59e-06	5.08e-05
XLOC_061333	MMP16		4325	yes	no	-1.41982	8.15344	1.62e-06	5.15e-05
XLOC_017044	-			no	no	-2.15746	0.20376	1.62e-06	5.16e-05
XLOC_006870	PLAU		5328	yes	no	1.50246	4.9623	1.64e-06	5.2e-05
XLOC_041809	DNAH1		25981	yes	no	-1.07796	3.91701	1.63e-06	5.2e-05
XLOC_058806	-			no	no	-1.90324	0.920975	1.67e-06	5.3e-05
XLOC_059044	-			no	no	2.35334	-0.095274	1.67e-06	5.3e-05
XLOC_032505	ARHGAP25		9938	yes	no	1.05634	3.08345	1.69e-06	5.33e-05
XLOC_010237	CCDC15		80071	yes	no	1.28118	4.54612	1.69e-06	5.35e-05
XLOC_023790	NQO1		1728	yes	no	0.927289	7.58425	1.71e-06	5.4e-05
XLOC_053437	HIST1H2BL		8340	yes	no	-1.31643	3.42071	1.75e-06	5.51e-05
XLOC_017915	RP11-753D20.3	ENSG00000258538		no	no	-1.61281	1.42157	1.78e-06	5.61e-05
XLOC_035535	FRZB		2487	yes	no	1.61413	1.47365	1.79e-06	5.61e-05
XLOC_003587	RP11-397C12.1	ENSG00000227466		no	no	-0.986528	5.66066	1.79e-06	5.62e-05
XLOC_064546	-			no	no	-1.5486	1.35723	1.79e-06	5.62e-05
XLOC_009716	ARHGEF17		9828	yes	no	-0.812393	5.15543	1.82e-06	5.69e-05
XLOC_042795	-			no	no	-1.17273	3.04446	1.83e-06	5.73e-05
XLOC_058800	-			no	no	-2.04817	0.473893	1.86e-06	5.81e-05
XLOC_065063	-			no	no	2.30571	0.119386	1.92e-06	5.98e-05
XLOC_036792	-			no	no	-1.51122	2.40361	1.93e-06	6.02e-05
XLOC_044713	-			no	no	-1.54817	1.75664	1.95e-06	6.05e-05
XLOC_043932	CPNE4		131034	yes	no	-1.42204	3.5206	1.96e-06	6.07e-05
XLOC_015252	-			no	no	-1.62987	1.11581	1.95e-06	6.07e-05
XLOC_036352	-			no	no	-1.57418	1.74022	1.97e-06	6.11e-05
XLOC_025403	AC007461.2	ENSG00000226101		no	yes	-0.925192	4.47877	1.98e-06	6.13e-05
XLOC_019034	GSC		145258	yes	no	-0.858241	4.80804	2.05e-06	6.34e-05
XLOC_044710	-			no	no	-1.68228	0.80661	2.09e-06	6.46e-05
XLOC_037744	TRIB3		57761	yes	no	0.883286	5.68353	2.12e-06	6.53e-05
XLOC_025101	NSF		4905	yes	no	0.893285	5.87163	2.13e-06	6.54e-05
XLOC_009825	GAB2		9846	yes	no	-1.13506	2.97542	2.13e-06	6.54e-05
XLOC_013487	RPH3A		22895	yes	no	-1.52554	3.5416	2.17e-06	6.66e-05
XLOC_051910	ELOVL2-AS1	ENSG00000230314		no	no	-1.0748	6.11659	2.2e-06	6.74e-05
XLOC_056431	EIF4BP6			no	no	-1.49972	1.62188	2.23e-06	6.83e-05
XLOC_050830	IRF1		3659	yes	no	1.02681	3.67445	2.24e-06	6.84e-05
XLOC_025431	MIR3615,SLC9A3R1			no	no	0.8347	4.7503	2.33e-06	7.12e-05
XLOC_058428	-			no	no	-1.45824	3.18477	2.37e-06	7.21e-05
XLOC_061771	MAFA		389692	yes	no	1.91353	0.572982	2.39e-06	7.27e-05
XLOC_011065	FADS3		3995	yes	no	1.03329	4.64031	2.4e-06	7.28e-05
XLOC_026091	AC010761.10	ENSG00000265840		no	no	0.92396	3.93053	2.43e-06	7.37e-05
XLOC_028852	-			no	no	-2.22597	0.262407	2.43e-06	7.37e-05
XLOC_028733	-			no	no	-1.88176	0.78257	2.47e-06	7.48e-05
XLOC_044028	ACPL2		92370	yes	no	1.47782	1.30889	2.48e-06	7.49e-05
XLOC_055791	ADCYAP1R1		117	yes	no	-0.748299	7.26343	2.54e-06	7.66e-05
XLOC_029867	RELB		5971	yes	no	1.07583	3.30843	2.55e-06	7.7e-05
XLOC_017376	ABHD4		63874	yes	no	1.04499	5.13688	2.65e-06	7.98e-05
XLOC_003588	U4			no	no	-0.964146	5.19947	2.7e-06	8.12e-05
XLOC_028702	-			no	no	-1.12337	3.72177	2.72e-06	8.16e-05
XLOC_000699	TSPAN1		10103	yes	no	1.64163	0.649072	2.76e-06	8.27e-05
XLOC_025237	SCPEP1		59342	yes	no	0.946354	4.70909	2.77e-06	8.3e-05
XLOC_004548	ANKRD45,BX248409.1,snoU13			no	no	1.66204	2.78952	2.77e-06	8.3e-05
XLOC_051979	SOX4		6659	yes	no	-0.777697	7.39605	2.8e-06	8.37e-05
XLOC_051848	SLC22A23		63027	yes	no	-1.16371	2.76649	2.89e-06	8.63e-05
XLOC_038334	SLCO4A1		28231	yes	no	-0.857042	5.52967	2.91e-06	8.66e-05
XLOC_053770	NFKBIE		4794	yes	no	1.10351	3.24808	2.93e-06	8.71e-05
XLOC_043947	SLCO2A1		6578	yes	no	-1.36448	4.66469	2.93e-06	8.71e-05
XLOC_061845	-			no	no	-1.2245	2.41803	2.93e-06	8.71e-05
XLOC_012211	-			no	no	-1.4925	1.44568	2.97e-06	8.81e-05
XLOC_014931	GLTP		51228	yes	no	0.833941	5.42436	2.98e-06	8.83e-05
XLOC_062866	RGS3		5998	yes	no	-0.773276	7.2799	2.99e-06	8.86e-05
XLOC_028836	-			no	no	-1.80355	1.09122	3.01e-06	8.89e-05
XLOC_031586	AC016629.3	ENSG00000269600		no	no	1.64416	1.61228	3.04e-06	8.97e-05
XLOC_023611	RP11-467J12.4	ENSG00000261550		no	no	1.90742	0.288294	3.06e-06	9.03e-05
XLOC_065047	-			no	no	-1.61943	1.33089	3.07e-06	9.03e-05
XLOC_026884	AC005152.2,RP11-84E24.2			no	no	-0.906756	4.74223	3.09e-06	9.07e-05
XLOC_060254	SPAG1		6674	yes	no	1.32195	1.97909	3.11e-06	9.13e-05
XLOC_063182	C9orf169		375791	yes	no	1.66726	1.24613	3.14e-06	9.21e-05
XLOC_063871	RP11-82L18.2,RP11-82L18.4,SHC3			no	no	-0.974313	7.73161	3.18e-06	9.31e-05
XLOC_025555	BAHCC1,RP11-1055B8.6			no	no	-0.991005	4.13017	3.2e-06	9.36e-05
XLOC_002118	ERVMER61-1	ENSG00000230426		no	yes	2.2236	0.30003	3.22e-06	9.41e-05
XLOC_026620	TOB1		10140	yes	no	0.890147	5.51687	3.25e-06	9.49e-05
XLOC_060853	TRIM35		23087	yes	no	0.925777	4.41821	3.27e-06	9.5e-05
XLOC_015195	-			no	no	1.1726	3.46677	3.26e-06	9.5e-05
XLOC_034899	TSGA10		80705	yes	no	0.949809	3.90617	3.33e-06	9.66e-05
XLOC_013628	TMEM132B		114795	yes	no	-1.25451	2.06089	3.34e-06	9.69e-05
XLOC_027964	-			no	no	-1.68086	0.980797	3.34e-06	9.69e-05
XLOC_036279	-			no	no	-1.70843	0.868339	3.35e-06	9.7e-05
XLOC_051380	-			no	no	-2.28986	-0.141665	3.36e-06	9.73e-05
XLOC_047391	MAPK10		5602	yes	no	-1.07976	5.57935	3.43e-06	9.89e-05
XLOC_053579	ZBTB12		221527	no	no	-1.17231	3.18596	3.42e-06	9.89e-05
XLOC_009401	DTX4		23220	yes	no	1.15429	3.05466	3.48e-06	0.000100398
XLOC_000072	TNFRSF14		8764	yes	no	1.52655	1.28264	3.56e-06	0.000102408
XLOC_009809	GAB2		9846	yes	no	-1.39498	1.82533	3.6e-06	0.000103473
XLOC_005964	-			no	no	3.08916	1.91093	3.62e-06	0.000103885
XLOC_036149	-			no	no	-1.10948	3.58434	3.64e-06	0.000104461
XLOC_052271	RP11-513I15.6	ENSG00000225339		no	yes	-0.82047	7.17526	3.67e-06	0.000105125
XLOC_005610	-			no	no	1.5056	1.01273	3.7e-06	0.000105839
XLOC_031090	ADCK4		79934	yes	no	-0.915898	4.25286	3.74e-06	0.000106728
XLOC_050694	NREP		9315	yes	no	-0.816379	6.84945	3.82e-06	0.000109004
XLOC_045901	RP11-393P9.1			no	no	-0.912606	5.6601	3.85e-06	0.000109564
XLOC_017443	C14orf23,FOXG1			no	no	-0.818919	5.7567	3.86e-06	0.000109727
XLOC_011946	AP000911.1,IGSF9B			no	no	-0.962749	4.22538	3.88e-06	0.000110352
XLOC_028864	-			no	no	-1.95764	0.880911	3.99e-06	0.000113357
XLOC_062825	RP11-508N12.4,ZNF462			no	no	-0.773892	7.08817	4.08e-06	0.000115695
XLOC_018752	PIGH		5283	yes	no	0.829875	4.60767	4.1e-06	0.000116142
XLOC_028435	ACAA2,MYO5B,RP11-886H22.1			no	no	-0.812142	7.02976	4.24e-06	0.000119826
XLOC_014860	RFX4		5992	yes	no	-1.71564	1.51858	4.27e-06	0.000120691
XLOC_027930	HMSD,SERPINB8			no	no	2.42016	0.0446035	4.32e-06	0.000121747
XLOC_028796	-			no	no	-1.96644	0.802467	4.4e-06	0.000123886
XLOC_032515	AC092431.1,ANXA4			no	no	0.805113	5.59479	4.5e-06	0.000126695
XLOC_046101	MAPK10		5602	yes	no	-1.71146	0.819026	4.53e-06	0.000127237
XLOC_008171	PLCE1		51196	yes	no	-1.64307	1.10549	4.59e-06	0.000128799
XLOC_040399	RP3-412A9.10,SMTN			no	no	1.2093	4.4928	4.6e-06	0.000128799
XLOC_055306	-			no	no	-1.67791	1.12986	4.6e-06	0.000128799
XLOC_061282	PMP2		5375	yes	no	-1.08327	5.91109	4.64e-06	0.000129524
XLOC_070828	NHSL2,RP11-262D11.1,RP11-262D11.2			no	no	-1.0003	4.9768	4.63e-06	0.000129524
XLOC_013061	MIRLET7I			no	no	-0.756436	5.68507	4.64e-06	0.000129524
XLOC_058319	MIR153-2,PTPRN2			no	no	-0.929529	6.72238	4.72e-06	0.00013152
XLOC_071056	ATG4A		115201	yes	no	0.947309	3.69836	4.76e-06	0.000132444
XLOC_036140	-			no	no	-1.88175	0.914261	4.78e-06	0.000132868
XLOC_037322	-			no	no	-1.70309	0.801016	4.9e-06	0.000136048
XLOC_016714	SLAIN1		122060	yes	no	-0.94069	4.5604	4.99e-06	0.000137993
XLOC_011056	VWCE		220001	yes	no	1.80524	1.6766	4.99e-06	0.000137993
XLOC_038247	AL354993.1,TSHZ2			no	no	-1.33717	7.01769	4.98e-06	0.000137993
XLOC_051460	-			no	no	-1.31609	2.73123	5.01e-06	0.00013855
XLOC_012285	DCP1B		196513	yes	no	1.37942	3.07968	5.07e-06	0.000140012
XLOC_007385	GPR123		84435	yes	no	-1.30365	2.29287	5.13e-06	0.000141326
XLOC_058799	-			no	no	-1.77864	0.540951	5.15e-06	0.000141713
XLOC_034151	AC142119.1	ENSG00000236989		no	yes	-1.6019	1.38404	5.29e-06	0.000145608
XLOC_009813	GAB2		9846	yes	no	-1.41886	1.56349	5.34e-06	0.000146339
XLOC_007863	PCDH15		65217	yes	no	-1.55696	1.54288	5.34e-06	0.000146339
XLOC_012778	TMEM106C		79022	yes	no	0.872701	6.64202	5.34e-06	0.000146339
XLOC_039370	OLIG1		116448	yes	no	-1.44079	4.18378	5.33e-06	0.000146339
XLOC_037585	-			no	no	-2.07766	0.189584	5.36e-06	0.000146605
XLOC_038848	PLTP		5360	yes	no	0.795183	6.29247	5.42e-06	0.000148077
XLOC_045477	HGFAC		3083	yes	no	2.41035	-0.162707	5.55e-06	0.000151318
XLOC_021341	STRA6		64220	yes	no	-1.22829	2.32021	5.6e-06	0.000152631
XLOC_048946	HEXB		3074	yes	no	0.767563	6.48808	5.62e-06	0.000152893
XLOC_071252	LINC00086	ENSG00000178947		no	yes	1.38012	1.43647	5.63e-06	0.00015317
XLOC_003537	RP11-436K8.1	ENSG00000231252		no	yes	-1.41488	1.79048	5.64e-06	0.00015324
XLOC_012214	-			no	no	-1.43133	1.39134	5.71e-06	0.000154911
XLOC_062106	LURAP1L		286343	yes	no	1.46328	1.90528	5.73e-06	0.000155092
XLOC_072011	TTC3P1			no	no	-1.10425	3.49045	5.79e-06	0.000156781
XLOC_011985	-			no	no	-1.61045	1.15543	5.8e-06	0.000156846
XLOC_048672	DNAJC21		134218	yes	no	0.757063	5.75732	5.84e-06	0.000157729
XLOC_025313	TANC2		26115	yes	no	-0.748575	6.69625	5.85e-06	0.000157733
XLOC_032957	MERTK		10461	yes	no	0.815222	4.61716	5.92e-06	0.000159061
XLOC_042325	SEC61A1		29927	yes	no	0.728318	8.32371	5.91e-06	0.000159061
XLOC_049441	REEP2		51308	yes	no	0.753112	5.49454	5.92e-06	0.000159061
XLOC_062419	RP11-187C18.2	ENSG00000232116		no	yes	-1.14931	3.1764	6.01e-06	0.000161255
XLOC_025943	FAM83G		644815	yes	no	1.26678	1.84697	6.11e-06	0.000163903
XLOC_044332	ZBBX		79740	yes	no	1.73606	1.30357	6.18e-06	0.000165324
XLOC_004028	ZNF697		90874	yes	no	0.976166	5.26306	6.18e-06	0.000165324
XLOC_004772	ADIPOR1		51094	yes	no	0.740811	6.57533	6.2e-06	0.00016552
XLOC_057711	CDK6		1021	yes	no	-0.812882	10.9596	6.23e-06	0.000166195
XLOC_056938	AC005481.5			yes	no	-0.966754	3.55976	6.31e-06	0.000168157
XLOC_014628	LIN7A		8825	yes	no	1.21813	2.64184	6.32e-06	0.000168264
XLOC_009205	CD82		3732	yes	no	0.866238	4.38344	6.35e-06	0.000168984
XLOC_056235	CROT		54677	yes	no	0.864568	5.0418	6.39e-06	0.000169764
XLOC_052220	HSPA1B		3304	no	no	1.63752	5.80215	6.41e-06	0.000170001
XLOC_036353	-			no	no	-1.24997	2.0897	6.41e-06	0.000170001
XLOC_004326	C1orf61		10485	yes	no	-1.00575	9.48027	6.5e-06	0.000171961
XLOC_014853	RFX4		5992	yes	no	-1.79494	0.433011	6.56e-06	0.00017338
XLOC_015259	-			no	no	-1.57374	0.815914	6.61e-06	0.000174446
XLOC_006802	TSPAN15		23555	yes	no	-1.10296	2.62031	6.64e-06	0.000175141
XLOC_031534	ZNF667		63934	yes	no	0.745397	6.64113	6.66e-06	0.000175409
XLOC_009009	AC103794.1			no	no	-1.57358	0.998179	6.67e-06	0.000175543
XLOC_013082	TBK1		29110	yes	no	0.855049	6.05938	6.68e-06	0.000175703
XLOC_028694	-			no	no	-1.2105	2.97348	6.73e-06	0.000176673
XLOC_008447	MKI67		4288	yes	no	-0.8433	7.33435	6.74e-06	0.000176813
XLOC_023256	GPRC5B		51704	yes	no	-0.718277	7.39965	6.81e-06	0.00017834
XLOC_039047	-			no	no	-1.33419	1.85193	6.85e-06	0.000179271
XLOC_022533	GNAO1		2775	yes	no	-0.998172	3.5911	6.87e-06	0.000179575
XLOC_022836	KIAA0513		9764	yes	no	0.814673	4.52573	6.88e-06	0.00017961
XLOC_064472	-			no	no	-1.94391	1.04512	7.12e-06	0.000185797
XLOC_036143	-			no	no	-2.08199	0.191234	7.21e-06	0.000187912
XLOC_010553	MRVI1		10335	yes	no	-1.07664	2.81032	7.27e-06	0.000189245
XLOC_050772	CEP120		153241	yes	no	0.825578	5.54388	7.32e-06	0.000190228
XLOC_035549	AC097500.2	ENSG00000237877		no	yes	-1.37123	2.36941	7.37e-06	0.000191449
XLOC_036375	-			no	no	-2.10688	0.610448	7.4e-06	0.0001918
XLOC_052033	HIST1H2BE		8344	yes	no	-1.60101	2.09935	7.45e-06	0.000193035
XLOC_060022	ADHFE1,C8orf46,RRS1			no	no	-0.996268	4.98613	7.49e-06	0.000193732
XLOC_051402	-			no	no	-1.8338	1.49302	7.67e-06	0.000198216
XLOC_017723	RHOJ		57381	yes	no	-1.07757	5.92416	7.75e-06	0.000200216
XLOC_012448	RP11-434C1.1	ENSG00000247157		no	yes	-1.42875	1.97881	7.92e-06	0.000204321
XLOC_051356	-			no	no	-1.99985	0.570589	7.94e-06	0.000204452
XLOC_038486	RP4-742J24.2	ENSG00000236526		no	no	-0.753035	6.51884	8.08e-06	0.000208046
XLOC_044796	-			no	no	-1.65621	0.868065	8.21e-06	0.000211124
XLOC_049511	PCDHGA1,PCDHGA10,PCDHGA11,PCDHGA12,PCDHGA2,PCDHGA3,PCDHGA4,PCDHGA5,PCDHGA6,PCDHGA7,PCDHGA8,PCDHGA9,PCDHGB1,PCDHGB2,PCDHGB3,PCDHGB4,PCDHGB6,PCDHGB7,PCDHGC3,PCDHGC4,PCDHGC5			no	no	-0.779233	5.97385	8.23e-06	0.000211378
XLOC_053428	HIST1H2BJ		8970	yes	no	-0.937435	5.94062	8.32e-06	0.000212945
XLOC_040360	CCDC117		150275	yes	no	0.778449	5.54886	8.32e-06	0.000212945
XLOC_059013	-			no	no	1.95526	0.121984	8.3e-06	0.000212945
XLOC_024451	USP43		124739	yes	no	-1.37787	1.61419	8.35e-06	0.000213336
XLOC_009804	GAB2		9846	yes	no	-1.09016	2.71476	8.4e-06	0.000214598
XLOC_047793	ZNF827		152485	yes	no	-0.799459	5.07967	8.45e-06	0.00021549
XLOC_030318	PPAP2C		8612	yes	no	-1.02008	3.78552	8.46e-06	0.000215618
XLOC_046672	RP11-806K15.1	ENSG00000249106		no	no	-1.22304	2.54344	8.54e-06	0.000217399
XLOC_039638	MRPL39		54148	yes	no	0.84735	4.67098	8.68e-06	0.000220783
XLOC_054679	-			no	no	-1.35669	1.8652	8.86e-06	0.000225014
XLOC_057404	VOPP1		81552	yes	no	0.713605	6.6324	8.91e-06	0.000225977
XLOC_022871	ZFPM1		161882	yes	no	1.4015	2.04562	8.97e-06	0.000227325
XLOC_049307	RP11-436H11.6	ENSG00000249643		no	no	-0.907638	4.95531	8.99e-06	0.000227618
XLOC_009875	EED		8726	yes	no	0.813124	4.75635	9.01e-06	0.000227868
XLOC_053771	AARS2,TCTE1			no	no	0.768071	5.53751	9.08e-06	0.000229382
XLOC_009805	GAB2		9846	yes	no	-1.32708	1.68978	9.1e-06	0.000229629
XLOC_038826	SDC4		6385	yes	no	1.03489	4.32429	9.14e-06	0.000230249
XLOC_042097	LNP1		348801	yes	no	-1.06177	3.0471	9.23e-06	0.000232456
XLOC_058073	PODXL		5420	yes	no	-0.773155	9.15361	9.32e-06	0.000234367
XLOC_050150	RANBP3L		202151	yes	no	-1.1413	3.53794	9.35e-06	0.000234893
XLOC_002637	DESI2		51029	yes	no	0.737267	6.70732	9.4e-06	0.000235923
XLOC_026472	GFAP		2670	yes	no	-1.31833	8.91428	9.45e-06	0.000236795
XLOC_014347	ZNF385A		25946	yes	no	1.41673	2.07452	9.5e-06	0.000237857
XLOC_009784	INTS4		92105	yes	no	0.806205	8.52794	9.53e-06	0.000238368
XLOC_018811	ZFYVE1		53349	yes	no	1.00286	5.06834	9.57e-06	0.00023921
XLOC_031087	BLVRB		645	yes	no	0.919526	3.71552	9.65e-06	0.000240931
XLOC_046999	LGI2		55203	yes	no	-1.2695	3.93141	9.7e-06	0.000241718
XLOC_003732	GTF2B		2959	yes	no	1.09265	5.28801	9.71e-06	0.000241758
XLOC_033741	VWC2L		402117	yes	no	-1.66948	0.881604	9.77e-06	0.000243089
XLOC_028846	-			no	no	-2.06238	0.252018	9.94e-06	0.000246904
XLOC_019131	CKB		1152	yes	no	-0.714303	8.13129	9.95e-06	0.000246913
XLOC_011382	GDPD5		81544	yes	no	1.45327	1.54083	1e-05	0.000247915
XLOC_021702	RP11-208K4.1	ENSG00000259754		no	yes	-1.47758	3.13373	1.01e-05	0.000251362
XLOC_012445	PRB4		5545	yes	no	-1.83732	0.819715	1.02e-05	0.000252749
XLOC_016997	-			no	no	-2.31364	-0.093215	1.03e-05	0.000253518
XLOC_021303	LARP6		55323	yes	no	0.960926	4.24338	1.05e-05	0.000258914
XLOC_045347	-			no	no	2.51901	2.3791	1.06e-05	0.000260265
XLOC_051488	-			no	no	-1.36513	1.67584	1.06e-05	0.000260265
XLOC_003794	GCLM		2730	yes	no	1.41443	5.44761	1.06e-05	0.000261779
XLOC_056889	GALNT11		63917	yes	no	0.711693	7.16098	1.06e-05	0.000261779
XLOC_002370	ATF3		467	yes	no	1.71351	5.18601	1.09e-05	0.000267546
XLOC_030865	ZNF726		730087	yes	no	1.68499	0.888771	1.11e-05	0.000272128
XLOC_025806	RP11-85B7.2	ENSG00000262966		no	no	1.51669	1.05199	1.12e-05	0.000273878
XLOC_038927	RP4-669H2.1	ENSG00000231703		no	no	-0.948318	3.75156	1.13e-05	0.00027556
XLOC_026594	RP11-1094H24.4	ENSG00000246640		no	no	1.92144	0.167161	1.14e-05	0.000278616
XLOC_035980	AGAP1		116987	yes	no	-0.829043	6.52767	1.15e-05	0.000280633
XLOC_025641	MIR22,MIR22HG			no	no	1.99881	2.62163	1.17e-05	0.00028433
XLOC_064988	-			no	no	-2.24872	-0.184045	1.18e-05	0.000288395
XLOC_012219	-			no	no	-1.16133	2.94187	1.19e-05	0.000290124
XLOC_005254	-			no	no	-1.83286	0.550609	1.21e-05	0.000293165
XLOC_009611	TBC1D10C		374403	yes	no	-1.50331	1.18365	1.21e-05	0.00029385
XLOC_049238	CTB-118N6.3	ENSG00000248445		no	no	-0.977908	3.92919	1.21e-05	0.000293888
XLOC_064971	-			no	no	-1.61752	0.79035	1.23e-05	0.000298358
XLOC_011554	RP11-203F8.1	ENSG00000255506		no	no	-2.17513	-0.0819656	1.25e-05	0.000302453
XLOC_062655	C9orf47,S1PR3			no	no	1.26937	5.62974	1.25e-05	0.000303226
XLOC_048440	-			no	no	-1.97225	0.292346	1.26e-05	0.000304182
XLOC_028839	-			no	no	-1.94653	0.457561	1.27e-05	0.000307327
XLOC_034156	FAM49A		81553	yes	no	0.742326	5.52787	1.29e-05	0.000310136
XLOC_044683	-			no	no	-2.29528	0.29722	1.29e-05	0.000310136
XLOC_011824	BLID,MIR125B1,RP11-166D19.1			no	no	-0.857609	6.88112	1.29e-05	0.000310194
XLOC_011521	NOX4,RP11-643G5.6			no	no	-1.34686	1.4059	1.3e-05	0.000311558
XLOC_053408	HIST1H2BC		8347	yes	no	-1.04515	6.38301	1.3e-05	0.000311581
XLOC_040530	GRAP2		9402	yes	no	-1.76953	0.718885	1.31e-05	0.000315027
XLOC_036246	-			no	no	-1.44692	1.01777	1.32e-05	0.000317402
XLOC_004167	ANP32E		81611	no	no	-0.73647	6.95464	1.34e-05	0.00032035
XLOC_013911	RP11-711K1.7	ENSG00000255790		no	no	-1.44329	1.21047	1.34e-05	0.000321699
XLOC_015468	-			no	no	-1.62028	0.782857	1.35e-05	0.000322204
XLOC_037342	-			no	no	-1.74775	0.524099	1.35e-05	0.000322204
XLOC_061487	RP11-1C8.6	ENSG00000266289		no	yes	-1.33464	1.43094	1.36e-05	0.000324209
XLOC_000761	CDKN2C		1031	yes	no	-0.748093	5.50041	1.36e-05	0.000324925
XLOC_002219	AC096677.1,NAV1			no	no	-0.788537	6.4546	1.37e-05	0.000326889
XLOC_021229	PIF1		80119	yes	no	-0.93981	3.77051	1.38e-05	0.000328108
XLOC_050758	CTD-2544H17.1	ENSG00000249621		no	yes	-1.38421	1.30907	1.38e-05	0.000328457
XLOC_064844	-			no	no	-1.7315	1.14063	1.4e-05	0.000330891
XLOC_044790	-			no	no	-1.8507	0.546772	1.4e-05	0.000330891
XLOC_009812	GAB2		9846	yes	no	-1.4111	1.21265	1.41e-05	0.000333144
XLOC_049273	TNFAIP8		25816	yes	no	1.2506	1.92902	1.41e-05	0.000333144
XLOC_039579	SNORD74			no	no	-0.907831	5.25106	1.41e-05	0.000333144
XLOC_055701	-			no	no	-1.2307	3.34805	1.42e-05	0.000334178
XLOC_001698	RP11-263K19.4	ENSG00000231064		no	no	-0.870456	3.81771	1.44e-05	0.000339898
XLOC_013378	TXNRD1		7296	yes	no	0.864482	8.74648	1.44e-05	0.000339898
XLOC_033892	C2orf72,RP11-223I10.1			no	no	-0.778768	4.98208	1.44e-05	0.000339898
XLOC_035362	DPP4		1803	yes	no	-1.19713	3.22859	1.47e-05	0.000346028
XLOC_034130	-			no	no	-0.741054	6.84548	1.5e-05	0.000352168
XLOC_051481	-			no	no	-1.39907	2.1504	1.51e-05	0.000353927
XLOC_053796	TNFRSF21		27242	yes	no	-0.754989	6.0078	1.54e-05	0.000360567
XLOC_035986	ASB18		401036	yes	no	-1.02615	5.75873	1.54e-05	0.000361571
XLOC_040455	HMOX1		3162	yes	no	2.68315	5.07924	1.55e-05	0.000361659
XLOC_000317	ALPL		249	yes	no	1.58394	0.913556	1.56e-05	0.000365333
XLOC_058418	-			no	no	-1.72544	0.86344	1.6e-05	0.000374372
XLOC_049442	EGR1		1958	yes	no	2.34692	5.54122	1.64e-05	0.000383128
XLOC_007766	MARCH8,RP11-358L16.2			no	no	0.869546	4.42409	1.64e-05	0.000383246
XLOC_044730	-			no	no	-1.81412	0.707791	1.65e-05	0.000383854
XLOC_056940	AC011899.10	ENSG00000231980		no	no	-1.56225	1.50453	1.66e-05	0.000386601
XLOC_030368	MKNK2		2872	yes	no	0.874505	6.38891	1.66e-05	0.000386601
XLOC_044719	-			no	no	-1.75591	0.98766	1.68e-05	0.000389941
XLOC_031270	LIG1		3978	yes	no	0.773135	4.56215	1.68e-05	0.000390291
XLOC_043783	IGSF11		152404	yes	no	-1.29901	2.54566	1.69e-05	0.000392107
XLOC_001734	MIR9-1			no	no	-1.1167	8.39366	1.7e-05	0.000393507
XLOC_044788	-			no	no	-1.7027	1.70361	1.7e-05	0.000393507
XLOC_047976	SCRG1		11341	yes	no	-0.882648	3.89957	1.75e-05	0.000404221
XLOC_010524	RP11-152H18.4,TRIM66			no	no	-0.848154	5.06791	1.76e-05	0.000405612
XLOC_046904	WDR1		9948	yes	no	0.682826	6.99854	1.76e-05	0.000406468
XLOC_055843	EPDR1,GPR141,NME8			no	no	0.718864	5.85172	1.79e-05	0.000412148
XLOC_036793	-			no	no	-2.14066	-0.0905094	1.81e-05	0.000416526
XLOC_018862	PGF		5228	yes	no	1.30644	1.79004	1.83e-05	0.000419467
XLOC_032114	AC010745.1	ENSG00000226041		no	yes	1.79461	5.81713	1.83e-05	0.000420001
XLOC_013887	CSDA		8531	yes	no	0.69517	7.49923	1.83e-05	0.000420406
XLOC_059010	-			no	no	1.87068	0.52825	1.85e-05	0.000423707
XLOC_063802	PRUNE2		158471	yes	no	-0.73647	8.1536	1.86e-05	0.000425264
XLOC_002710	ZNF672		79894	yes	no	0.710082	5.69626	1.86e-05	0.0004255
XLOC_001797	KCNJ10		3766	yes	no	-1.90188	0.309147	1.88e-05	0.00042925
XLOC_028007	SALL3		27164	no	no	-0.773049	4.79594	1.88e-05	0.00042925
XLOC_010879	AC103828.1	ENSG00000254879		no	no	-1.05314	3.19949	1.9e-05	0.000431934
XLOC_004943	MARK1		4139	yes	no	-0.771865	5.19362	1.9e-05	0.000431934
XLOC_002763	ANKRD65		441869	yes	no	1.32987	1.76376	1.9e-05	0.000432079
XLOC_058795	-			no	no	-1.59702	0.9125	1.9e-05	0.000432079
XLOC_034165	AC092594.1	ENSG00000236204		no	yes	2.15937	0.822336	1.91e-05	0.000433134
XLOC_061950	-			no	no	-1.87984	0.288521	1.92e-05	0.000434446
XLOC_058111	AC078842.3,PTN			no	no	-0.718467	8.83834	1.93e-05	0.0004372
XLOC_045519	AC104650.2,SH3TC1			no	no	1.0559	3.01337	1.95e-05	0.000441572
XLOC_012843	CERS5		91012	yes	no	1.29368	4.30134	1.96e-05	0.000442245
XLOC_072565	RAB39B		116442	no	no	0.876958	4.76548	1.96e-05	0.000442245
XLOC_061650	TMEM65		157378	yes	no	0.912421	3.69173	1.97e-05	0.000445724
XLOC_061715	NDRG1		10397	yes	no	1.00782	8.33351	1.98e-05	0.000446346
XLOC_038751	BLCAP,RP11-425M5.5			no	no	0.971577	4.77488	1.99e-05	0.000448821
XLOC_034614	ADD2		119	yes	no	-0.673611	7.00508	2.02e-05	0.000454703
XLOC_058426	-			no	no	-1.47255	3.9059	2.02e-05	0.000454703
XLOC_006934	TSPAN14		81619	yes	no	-0.724359	5.79277	2.03e-05	0.000456982
XLOC_050692	STARD4		134429	yes	no	0.786036	7.23629	2.07e-05	0.000464067
XLOC_001654	BX470102.3	ENSG00000238279		no	no	1.28319	1.96754	2.07e-05	0.000464114
XLOC_044695	-			no	no	-1.77332	0.449152	2.08e-05	0.000466471
XLOC_030267	ZNF530		348327	yes	no	0.790828	4.93961	2.09e-05	0.000466538
XLOC_058429	-			no	no	-1.27532	5.50315	2.09e-05	0.000467106
XLOC_011165	FOSL1		8061	yes	no	2.06119	1.8987	2.1e-05	0.000468028
XLOC_059209	-			no	no	-1.30044	1.5216	2.11e-05	0.000469932
XLOC_019843	SPRED1		161742	yes	no	-0.699433	8.57181	2.11e-05	0.00047027
XLOC_025405	AC005152.2			no	yes	-1.36911	1.51196	2.12e-05	0.000471847
XLOC_019388	-			no	no	-1.82033	0.250114	2.12e-05	0.000472245
XLOC_059730	FZD3		7976	yes	no	-0.696303	7.52107	2.13e-05	0.000472318
XLOC_058427	-			no	no	-1.27478	4.97711	2.14e-05	0.000474209
XLOC_059177	-			no	no	-1.35902	1.44912	2.14e-05	0.000475385
XLOC_018399	RP11-966I7.2	ENSG00000257056		no	no	-0.864916	4.11394	2.16e-05	0.000478853
XLOC_070499	PRRG1,RP11-357K9.2,TM4SF2,TSPAN7			no	no	0.891316	4.34206	2.16e-05	0.000478853
XLOC_013758	RP11-264F23.1			no	no	0.885919	3.47831	2.2e-05	0.000485539
XLOC_028757	-			no	no	-1.67996	1.29257	2.2e-05	0.000485708
XLOC_010602	RP11-449L13.2			no	no	-1.51863	0.76761	2.22e-05	0.000489619
XLOC_056204	AC007237.2			no	no	-1.73161	0.855673	2.24e-05	0.000493368
XLOC_003169	SDC3		9672	yes	no	-0.811933	6.87847	2.24e-05	0.000494584
XLOC_030656	DNAJB1		3337	yes	no	1.20152	6.73486	2.28e-05	0.000502137
XLOC_027575	APCDD1		147495	yes	no	-1.69193	1.36005	2.29e-05	0.000503324
XLOC_026508	RPRML		388394	yes	no	-1.53897	0.80872	2.32e-05	0.000509561
XLOC_036262	-			no	no	-1.2711	1.80877	2.36e-05	0.000518258
XLOC_012212	-			no	no	-1.3433	1.24868	2.39e-05	0.000523566
XLOC_044682	-			no	no	-1.69334	2.00579	2.4e-05	0.000526248
XLOC_044784	-			no	no	-1.74192	2.26902	2.46e-05	0.000537947
XLOC_010374	MRPL23-AS1	ENSG00000226416		no	no	-1.52708	0.99057	2.47e-05	0.000540517
XLOC_033973	FAM132B,FLJ37034			no	no	1.01871	2.80354	2.5e-05	0.000546917
XLOC_023762	ESRP2,RP11-96D1.11			no	no	0.735848	4.89694	2.53e-05	0.000551656
XLOC_064783	-			no	no	-2.14169	-0.232639	2.54e-05	0.000554895
XLOC_055297	-			no	no	-1.58197	1.03497	2.58e-05	0.000561928
XLOC_057873	LHFPL3		375612	yes	no	-1.42388	1.31839	2.6e-05	0.000565215
XLOC_059541	RP11-981G7.1	ENSG00000261451		no	no	-1.1229	2.51853	2.6e-05	0.000565659
XLOC_049626	SYNPO		11346	yes	no	1.05787	2.59601	2.6e-05	0.000565659
XLOC_005171	PLD5		200150	yes	no	1.73285	0.45229	2.62e-05	0.000569224
XLOC_060293	KB-1639H6.4	ENSG00000250929		no	no	-1.70048	1.05939	2.64e-05	0.000573271
XLOC_017478	NPAS3		64067	yes	no	-0.967549	5.71151	2.66e-05	0.000576846
XLOC_045254	-			no	no	-2.14451	0.0105413	2.72e-05	0.000588848
XLOC_011485	CCDC90B		60492	yes	no	0.681292	6.44702	2.75e-05	0.000593719
XLOC_052201	MICB		4277	no	no	1.3615	1.14237	2.76e-05	0.000595415
XLOC_002164	RGS2		5997	yes	no	1.14776	4.46895	2.76e-05	0.000595415
XLOC_045900	LPHN3		23284	no	no	-1.11069	7.12798	2.77e-05	0.000595505
XLOC_034016	NEU4		129807	yes	no	-2.12635	0.707719	2.77e-05	0.000595505
XLOC_018856	MIR4709,NPC2			no	no	0.710052	5.30494	2.76e-05	0.000595505
XLOC_057144	-			no	no	-1.23771	5.30502	2.77e-05	0.000596082
XLOC_059461	CLN8		2055	yes	no	0.895528	4.7056	2.78e-05	0.000596885
XLOC_006018	-			no	no	-1.64376	0.551725	2.79e-05	0.000598312
XLOC_028497	U2			no	no	-0.791144	4.50482	2.82e-05	0.000604898
XLOC_047371	LIN54		132660	yes	no	0.694691	5.61126	2.83e-05	0.000607037
XLOC_018567	SAV1		60485	yes	no	0.785222	5.15723	2.86e-05	0.000611771
XLOC_043028	TIMP4		7079	yes	no	-0.828227	4.90203	2.87e-05	0.000612669
XLOC_004482	MPC2		25874	yes	no	0.752895	4.60346	2.89e-05	0.000616329
XLOC_045353	-			no	no	2.39765	1.97713	2.93e-05	0.000625402
XLOC_057156	RP5-978I12.1	ENSG00000260951		no	yes	-1.88017	0.22121	2.94e-05	0.000626441
XLOC_037796	CDC25B		994	yes	no	-0.813719	6.98176	2.95e-05	0.000628392
XLOC_007895	EGR2		1959	yes	no	2.07397	2.43837	2.97e-05	0.000631878
XLOC_051381	-			no	no	-1.5297	1.03085	3e-05	0.000638443
XLOC_059228	-			no	no	-0.934395	3.93487	3.04e-05	0.000645026
XLOC_002740	RP11-54O7.3	ENSG00000223764		no	no	-1.74401	0.326019	3.07e-05	0.000651683
XLOC_014264	CSRNP2		81566	yes	no	0.937063	5.81131	3.07e-05	0.000651683
XLOC_039996	-			no	no	-1.07273	2.55289	3.08e-05	0.000651683
XLOC_012817	KCNH3		23416	yes	no	-1.05347	2.95919	3.13e-05	0.000661677
XLOC_014650	SLC6A15		55117	yes	no	-1.46984	0.87268	3.13e-05	0.000661677
XLOC_025396	KCNJ16		3773	yes	no	-1.87466	1.73319	3.19e-05	0.000672983
XLOC_015541	-			no	no	-1.86416	0.682361	3.19e-05	0.000672983
XLOC_059538	MSRA		4482	yes	no	-1.04581	3.69874	3.2e-05	0.000674443
XLOC_040514	APOBEC3B		9582	yes	no	1.04338	3.37108	3.2e-05	0.000674443
XLOC_024131	-			no	no	-1.25647	2.33864	3.2e-05	0.000674443
XLOC_064771	-			no	no	-2.0056	-0.0695592	3.25e-05	0.000683406
XLOC_039646	ADAMTS5		11096	yes	no	-1.53946	3.09065	3.31e-05	0.000695292
XLOC_018689	RHOJ		57381	yes	no	-1.29591	4.89685	3.34e-05	0.000701309
XLOC_004154	HIST2H3D		653604	no	no	-0.948819	3.63429	3.34e-05	0.000701592
XLOC_052705	POU3F2		5454	yes	no	-0.787221	7.49738	3.36e-05	0.000704216
XLOC_019997	-			no	no	-1.23066	3.13953	3.38e-05	0.000707285
XLOC_009807	GAB2		9846	yes	no	-1.29726	1.91982	3.39e-05	0.000709168
XLOC_020024	DTWD1		56986	yes	no	0.760043	5.65704	3.39e-05	0.000709168
XLOC_042811	RP11-443P15.2			no	no	2.23869	2.81273	3.43e-05	0.000715744
XLOC_061679	U4			no	no	0.821013	5.89645	3.43e-05	0.000715744
XLOC_021011	GATM,RP11-519G16.1			no	no	-0.815534	5.11234	3.47e-05	0.000722289
XLOC_045345	-			no	no	2.55453	1.58863	3.47e-05	0.000722351
XLOC_044795	-			no	no	-2.00918	0.613809	3.48e-05	0.000724569
XLOC_072098	PCDH19		57526	yes	no	-1.11316	2.15688	3.51e-05	0.000729147
XLOC_051847	SLC22A23		63027	yes	no	-1.05547	2.74883	3.54e-05	0.000735456
XLOC_018695	SGPP1		81537	yes	no	0.718553	4.96729	3.55e-05	0.000735844
XLOC_002180	CRB1		23418	yes	no	-1.12639	2.48897	3.55e-05	0.000736223
XLOC_043474	HESX1		8820	yes	no	-1.53705	0.899779	3.59e-05	0.00074257
XLOC_002493	SNAP47		116841	yes	no	0.695356	5.96957	3.62e-05	0.000748567
XLOC_037344	-			no	no	-1.16174	2.49899	3.65e-05	0.00075368
XLOC_038414	SLC4A11		83959	yes	no	1.09399	2.1422	3.65e-05	0.000754228
XLOC_057738	PPP1R9A		55607	yes	no	-0.972298	3.85367	3.68e-05	0.00075848
XLOC_025377	AMZ2		51321	no	no	0.805751	5.75835	3.69e-05	0.000760249
XLOC_024944	CTD-2267D19.3			yes	no	1.40412	2.28288	3.69e-05	0.000760249
XLOC_010682	BBOX1		8424	yes	no	-1.8225	0.99884	3.71e-05	0.000764037
XLOC_020086	TCF12		6938	yes	no	-0.71903	8.3865	3.72e-05	0.000765664
XLOC_028693	-			no	no	-1.67303	0.909897	3.73e-05	0.00076654
XLOC_051386	-			no	no	-1.52132	1.03297	3.8e-05	0.00078012
XLOC_044698	-			no	no	-1.82817	0.239093	3.82e-05	0.000783492
XLOC_057161	HNRNPA2B1		3181	yes	no	-0.755068	9.25709	3.83e-05	0.000784733
XLOC_020610	ARRDC4		91947	yes	no	1.83304	6.79827	3.84e-05	0.000786149
XLOC_002248	KLHL12		59349	yes	no	1.13689	2.44174	3.9e-05	0.000796552
XLOC_044709	-			no	no	-1.8391	1.44163	3.9e-05	0.000796552
XLOC_050609	ELL2		22936	yes	no	1.63501	3.11046	3.91e-05	0.000797778
XLOC_037711	-			no	no	-1.97691	0.374541	3.92e-05	0.00079949
XLOC_041465	LSM3		27258	yes	no	0.717538	5.116	3.93e-05	0.000800314
XLOC_064037	ZNF462		58499	yes	no	-1.14573	1.99892	3.93e-05	0.000800942
XLOC_051463	-			no	no	-1.21785	2.64596	3.95e-05	0.000803476
XLOC_004805	LRRN2		10446	yes	no	-0.87528	5.013	3.95e-05	0.000803642
XLOC_015245	-			no	no	-1.1691	1.98473	3.99e-05	0.000809519
XLOC_005253	-			no	no	-1.35393	1.73083	4e-05	0.000812291
XLOC_028726	-			no	no	-1.33462	1.57548	4.01e-05	0.000812575
XLOC_049979	RP11-315A16.1	ENSG00000260981		no	yes	-1.26085	3.33056	4.01e-05	0.000813289
XLOC_023330	IL21R-AS1	ENSG00000259954		no	no	1.4884	2.16976	4.05e-05	0.00082008
XLOC_004624	RGS16		6004	yes	no	0.667266	7.23522	4.06e-05	0.000822035
XLOC_042272	DIRC2		84925	yes	no	0.689827	6.04962	4.09e-05	0.000827144
XLOC_024292	SERPINF1		5176	yes	no	-0.735847	6.59265	4.11e-05	0.000829819
XLOC_012220	-			no	no	-1.34859	1.54598	4.13e-05	0.000833669
XLOC_057983	TSPAN12		23554	yes	no	-0.864323	3.55459	4.15e-05	0.000835607
XLOC_040345	CTA-211A9.5,MIAT			no	no	-1.34361	6.6543	4.15e-05	0.000835607
XLOC_014412	DDIT3		1649	yes	no	1.19359	5.15141	4.16e-05	0.00083591
XLOC_029332	AD000685.1,CYP4F3			no	no	1.4621	1.67729	4.16e-05	0.00083625
XLOC_063688	RP11-262H14.5			no	no	-0.936361	2.9685	4.17e-05	0.000836885
XLOC_014830	RFX4		5992	yes	no	-1.37265	1.15716	4.18e-05	0.000838987
XLOC_038618	ACSS1		84532	yes	no	-0.937253	3.17845	4.22e-05	0.000846637
XLOC_014182	RAPGEF3		10411	yes	no	-0.791993	4.04431	4.23e-05	0.000846988
XLOC_041927	KBTBD8		84541	yes	no	0.884568	3.21449	4.29e-05	0.000858509
XLOC_042497	ZIC1		7545	yes	no	-0.697231	6.18577	4.31e-05	0.000861995
XLOC_063895	OGN		4969	yes	no	0.825557	4.61358	4.34e-05	0.000866078
XLOC_052073	HIST1H3H		8357	yes	no	-0.912639	6.49645	4.34e-05	0.000866288
XLOC_044741	-			no	no	-1.88957	0.0971846	4.34e-05	0.000866288
XLOC_032111	AC010145.4,AC130710.1			no	no	-0.931033	6.29248	4.36e-05	0.000869437
XLOC_036297	-			no	no	-1.33839	1.32124	4.42e-05	0.00088013
XLOC_045250	-			no	no	-2.02447	0.447485	4.42e-05	0.00088013
XLOC_049510	PCDHB15		56121	yes	no	-1.68235	0.628318	4.51e-05	0.000895972
XLOC_059207	-			no	no	-1.39872	1.73778	4.54e-05	0.000902234
XLOC_019896	CHAC1		79094	yes	no	1.0636	2.42858	4.55e-05	0.000903168
XLOC_007558	TRDMT1		1787	yes	no	-0.777533	4.27535	4.57e-05	0.000906098
XLOC_016166	FARP1		10160	yes	no	-0.677808	7.55443	4.57e-05	0.000906098
XLOC_051500	-			no	no	1.48327	1.70824	4.61e-05	0.000912471
XLOC_033329	CERS6		253782	yes	no	0.715448	6.44556	4.63e-05	0.000915706
XLOC_060954	RP11-675F6.3,RP11-675F6.4			no	no	1.12811	2.2452	4.66e-05	0.000920733
XLOC_063232	CARM1P1			no	no	-1.78404	0.31112	4.66e-05	0.000920733
XLOC_046564	RP11-612J15.2			no	no	1.16178	2.10762	4.67e-05	0.000920746
XLOC_051446	-			no	no	-1.30318	2.17627	4.67e-05	0.000920746
XLOC_028426	SMAD7		4092	yes	no	1.53774	1.40009	4.69e-05	0.000923162
XLOC_040621	FAM19A5		25817	yes	no	-1.35403	2.31116	4.76e-05	0.000935817
XLOC_002861	CTNNBIP1		56998	yes	no	0.806845	4.21613	4.76e-05	0.000935817
XLOC_014874	RFX4		5992	yes	no	-1.54449	0.724418	4.79e-05	0.000940573
XLOC_035022	RPL23AP7			no	no	1.33812	2.26682	4.8e-05	0.000942309
XLOC_036270	-			no	no	-0.992635	3.34296	4.82e-05	0.000944746
XLOC_064539	-			no	no	-1.7665	0.264383	4.82e-05	0.000945105
XLOC_072930	-			no	no	-1.83391	0.273382	4.87e-05	0.00095355
XLOC_056466	DNAJB9		4189	yes	no	0.851591	5.34358	4.88e-05	0.000954894
XLOC_006142	-			no	no	-0.810874	4.27883	4.93e-05	0.000963477
XLOC_071058	COL4A5		1287	yes	no	0.852096	5.31378	4.95e-05	0.000966315
XLOC_051404	-			no	no	-1.25798	1.85397	4.98e-05	0.000970871
XLOC_014759	ANKS1B		56899	yes	no	1.17572	2.50386	5.09e-05	0.000992105
XLOC_061375	GEM		2669	yes	no	1.24331	3.09588	5.11e-05	0.000993361
XLOC_012847	CERS5		91012	yes	no	1.45151	3.35919	5.1e-05	0.000993361
XLOC_033952	AC012305.1			no	no	-0.918984	4.4921	5.12e-05	0.000994349
XLOC_028727	-			no	no	-1.85897	0.175133	5.12e-05	0.000994349
XLOC_043415	CISH		1154	yes	no	-0.987012	2.70646	5.14e-05	0.000996965
XLOC_046348	SPRY1		10252	yes	no	-0.777365	8.22369	5.15e-05	0.000998467
XLOC_018215	KIAA0284		283638	yes	no	0.955567	4.91386	5.18e-05	0.00100434
XLOC_044723	-			no	no	-1.73438	0.381763	5.19e-05	0.00100444
XLOC_001316	PIFO		128344	yes	no	1.48003	0.547832	5.22e-05	0.00101026
XLOC_029746	DLL3		10683	yes	no	-1.00899	3.00654	5.25e-05	0.00101413
XLOC_055566	AC092171.2,AC093620.5			no	no	-1.10271	2.31857	5.33e-05	0.00102882
XLOC_044666	-			no	no	-1.8607	0.108659	5.33e-05	0.00102882
XLOC_072177	NUP62CL		54830	yes	no	2.00198	-0.150309	5.43e-05	0.00104723
XLOC_019366	-			no	no	-1.16322	2.53702	5.48e-05	0.00105632
XLOC_039997	-			no	no	-1.19758	2.01695	5.5e-05	0.00105839
XLOC_028703	-			no	no	-1.42955	1.44628	5.54e-05	0.00106564
XLOC_059006	-			no	no	1.89152	0.824924	5.56e-05	0.00106832
XLOC_029862	APOE		348	yes	no	0.893026	4.71026	5.57e-05	0.00106922
XLOC_023268	DCUN1D3,ERI2			no	no	0.699719	5.96961	5.58e-05	0.00106953
XLOC_046240	SGMS2		166929	yes	no	2.49671	0.866037	5.58e-05	0.00106977
XLOC_004770	KLHL12		59349	yes	no	0.659257	6.45559	5.59e-05	0.00106999
XLOC_016995	-			no	no	-1.89928	0.242053	5.6e-05	0.00107065
XLOC_023252	GDE1		51573	yes	no	0.666555	5.47206	5.62e-05	0.00107409
XLOC_018998	SMEK1		55671	yes	no	0.93363	7.04559	5.63e-05	0.00107465
XLOC_027605	TUBB6		84617	yes	no	0.718801	5.48836	5.69e-05	0.00108582
XLOC_033406	HOXD9		3235	yes	no	-0.840246	3.62676	5.71e-05	0.00108844
XLOC_071380	GABRQ		55879	yes	no	-0.993107	2.94541	5.71e-05	0.00108844
XLOC_022729	AC004158.3	ENSG00000260664		no	yes	-0.958793	5.43184	5.75e-05	0.00109446
XLOC_058917	-			no	no	-1.6028	1.60862	5.76e-05	0.00109537
XLOC_051417	-			no	no	-1.82591	0.227133	5.78e-05	0.0010992
XLOC_071540	FANCB		2187	yes	no	0.706945	5.24308	5.82e-05	0.00110482
XLOC_057799	GAL3ST4		79690	yes	no	0.870286	3.95738	5.82e-05	0.00110482
XLOC_044728	-			no	no	-1.67476	1.27376	5.85e-05	0.00110994
XLOC_018978	KCNK10		54207	yes	no	-1.28049	4.31003	5.88e-05	0.00111345
XLOC_019996	-			no	no	-1.84873	0.300138	5.91e-05	0.00111833
XLOC_024127	-			no	no	-1.46686	2.40196	5.93e-05	0.00112249
XLOC_020580	RP11-266O8.1	ENSG00000257060		no	yes	-1.23731	1.52811	5.95e-05	0.001124
XLOC_056511	KCND2		3751	yes	no	-1.30049	2.72204	5.99e-05	0.00113155
XLOC_022108	C16orf88		400506	yes	no	-1.02998	2.49816	6.06e-05	0.00114289
XLOC_050152	SLC1A3		6507	yes	no	-0.989616	3.83973	6.07e-05	0.0011449
XLOC_008110	ACTA2		59	yes	no	0.794668	3.87987	6.11e-05	0.0011507
XLOC_059047	-			no	no	1.91195	0.334279	6.15e-05	0.00115774
XLOC_004213	S100A10		6281	yes	no	1.01785	5.34953	6.23e-05	0.00117241
XLOC_001806	NHLH1		4807	yes	no	-1.41907	1.72959	6.26e-05	0.00117643
XLOC_029224	ZNF441		126068	yes	no	1.28098	4.75472	6.26e-05	0.00117643
XLOC_047390	RP13-514E23.1	ENSG00000261496		no	no	-1.83174	0.461966	6.3e-05	0.00118126
XLOC_050965	FGF1		2246	yes	no	0.816027	4.51	6.52e-05	0.00122091
XLOC_055522	NUDT1		4521	yes	no	0.852381	4.87906	6.52e-05	0.00122091
XLOC_029776	ITPKC		80271	yes	no	1.07111	3.68886	6.58e-05	0.00123216
XLOC_003543	RP5-833A20.1	ENSG00000237853		no	yes	-0.768426	5.9441	6.64e-05	0.00124037
XLOC_044776	-			no	no	-1.8667	1.69245	6.63e-05	0.00124037
XLOC_050548	7SK	complex		no	no	-1.01339	3.12218	6.67e-05	0.00124497
XLOC_026441	MPP2		4355	yes	no	0.921732	4.95476	6.71e-05	0.00125009
XLOC_027879	ZNF532		55205	yes	no	-0.673095	7.08471	6.71e-05	0.00125009
XLOC_003251	GRIK3		2899	yes	no	-1.73476	0.590889	6.72e-05	0.00125229
XLOC_036282	-			no	no	-1.07666	3.03448	6.75e-05	0.00125665
XLOC_043318	LIMD1-AS1	ENSG00000230530		no	no	-0.738036	4.47645	6.84e-05	0.00127292
XLOC_034149	AC130710.1	ENSG00000236289		no	yes	-1.6145	0.877223	6.89e-05	0.00127944
XLOC_055922	UPP1		7378	yes	no	0.889172	3.85002	6.92e-05	0.00128452
XLOC_051936	CD83		9308	yes	no	0.821559	3.75439	6.94e-05	0.00128836
XLOC_045227	-			no	no	-1.3815	2.27866	7.01e-05	0.00129927
XLOC_015534	-			no	no	-0.960032	2.63653	7.01e-05	0.00129927
XLOC_031958	-			no	no	-1.92878	-0.020137	7.08e-05	0.0013111
XLOC_071023	PLP1		5354	yes	no	-0.915218	5.41074	7.09e-05	0.00131134
XLOC_021379	NRG4		145957	yes	no	1.06801	4.72799	7.17e-05	0.00132443
XLOC_013246	TMTC3		160418	yes	no	0.838506	6.78721	7.18e-05	0.00132561
XLOC_012217	-			no	no	-1.80164	0.354467	7.19e-05	0.00132561
XLOC_010258	NAP1L1P1			no	no	1.18784	1.62314	7.2e-05	0.00132771
XLOC_048757	CTD-2207L17.1,ITGA1,PELO			no	no	0.698269	4.74573	7.25e-05	0.00133468
XLOC_050241	MOCS2		4338	yes	no	0.775633	4.32782	7.26e-05	0.00133521
XLOC_058430	-			no	no	-1.08322	5.50943	7.26e-05	0.00133521
XLOC_030595	ZNF563		147837	yes	no	1.03133	2.13001	7.28e-05	0.00133689
XLOC_034906	LONRF2		164832	yes	no	0.655744	5.52109	7.35e-05	0.00134938
XLOC_042992	CAMK1		8536	yes	no	0.764468	4.48188	7.37e-05	0.00135122
XLOC_009974	MAML2,MIR1260B			no	no	-0.641847	8.75617	7.37e-05	0.00135122
XLOC_051475	-			no	no	-1.14291	2.21513	7.38e-05	0.00135122
XLOC_012221	-			no	no	-1.23817	2.7625	7.44e-05	0.00136127
XLOC_019999	-			no	no	-1.23167	2.79512	7.46e-05	0.00136378
XLOC_039645	ADAMTS1		9510	yes	no	-0.721865	4.60439	7.55e-05	0.00138029
XLOC_014880	RP11-482D24.3	ENSG00000257918		no	no	-1.28908	1.47875	7.6e-05	0.00138752
XLOC_064034	ZNF462		58499	yes	no	-1.03696	2.22519	7.63e-05	0.00139111
XLOC_038261	FAM210B		116151	yes	no	0.663696	6.58415	7.63e-05	0.00139111
XLOC_017137	-			no	no	1.49255	0.590055	7.65e-05	0.00139359
XLOC_061755	CTD-2292P10.4	ENSG00000253741		no	no	-1.54731	0.733321	7.71e-05	0.00140121
XLOC_014432	LRIG3		121227	yes	no	0.83227	4.30221	7.71e-05	0.00140121
XLOC_028810	-			no	no	-1.82583	0.399345	7.71e-05	0.00140121
XLOC_062977	ZBTB34		403341	yes	no	0.9517	5.12688	7.75e-05	0.00140699
XLOC_029007	GADD45B		4616	yes	no	1.90212	2.71564	7.82e-05	0.00141852
XLOC_013386	C12orf45		121053	yes	no	0.624789	7.37543	7.84e-05	0.00142086
XLOC_015266	-			no	no	-1.27051	1.32616	7.95e-05	0.00143978
XLOC_009549	FRMD8		83786	yes	no	0.791914	4.93703	7.97e-05	0.00144313
XLOC_051646	-			no	no	-1.71294	0.565973	7.98e-05	0.00144348
XLOC_052527	BAI3		577	yes	no	-0.677062	6.24702	8.03e-05	0.0014509
XLOC_002067	MR1		3140	yes	no	0.750567	4.45375	8.08e-05	0.00145859
XLOC_061490	SLC25A32		81034	yes	no	-0.715341	6.41376	8.17e-05	0.00147524
XLOC_049553	FGF1		2246	yes	no	1.96181	-0.262175	8.2e-05	0.0014758
XLOC_029956	FTL		2512	yes	no	0.78678	8.65708	8.2e-05	0.0014758
XLOC_046404	SLC7A11		23657	yes	no	2.25959	5.33034	8.2e-05	0.0014758
XLOC_004152	HIST2H2BF,RP11-196G18.21			no	no	-0.930787	6.17278	8.2e-05	0.0014758
XLOC_038325	ADRM1		11047	yes	no	0.652593	5.47316	8.26e-05	0.00148485
XLOC_028559	-			no	no	-1.09668	3.30882	8.28e-05	0.00148722
XLOC_032198	DPYSL5		56896	yes	no	-0.76265	6.81608	8.32e-05	0.00149253
XLOC_027833	DCC		1630	yes	no	-1.72036	0.252356	8.38e-05	0.00150305
XLOC_004027	LINC00622	ENSG00000260941		no	yes	1.94867	0.298756	8.49e-05	0.00152159
XLOC_026907	BTBD17		388419	yes	no	-1.17339	3.3198	8.64e-05	0.0015467
XLOC_034942	C2orf49		79074	yes	no	-0.991859	2.89707	8.71e-05	0.00155909
XLOC_028690	-			no	no	-1.33101	1.79928	8.8e-05	0.00157293
XLOC_005447	-			no	no	-1.83411	-0.0890486	8.83e-05	0.00157748
XLOC_020235	MAP2K5		5607	yes	no	-0.723823	4.7092	9.07e-05	0.00161877
XLOC_007965	SPOCK2		9806	yes	no	-1.21802	2.16112	9.09e-05	0.00162073
XLOC_047436	UNC5C		8633	yes	no	-1.15578	2.6661	9.14e-05	0.00162874
XLOC_028564	-			no	no	-1.17797	1.96481	9.2e-05	0.00163827
XLOC_021391	LINGO1		84894	yes	no	-1.09724	2.59537	9.22e-05	0.0016398
XLOC_051444	-			no	no	-1.31299	1.33351	9.22e-05	0.0016398
XLOC_062934	CRB2		286204	yes	no	-0.972271	2.57528	9.34e-05	0.00165905
XLOC_036147	-			no	no	-1.13892	1.77353	9.36e-05	0.0016624
XLOC_021399	ACSBG1		23205	yes	no	-0.718205	5.49241	9.38e-05	0.00166449
XLOC_001922	MAEL		84944	yes	no	1.58048	0.344994	9.45e-05	0.00167451
XLOC_035268	MMADHC		27249	yes	no	0.681865	6.3413	9.48e-05	0.00167937
XLOC_041172	CELSR1		9620	yes	no	-0.6585	6.52058	9.49e-05	0.00167952
XLOC_016435	SNORA16			no	no	1.55108	0.451221	9.5e-05	0.00168
XLOC_036290	-			no	no	-1.37932	0.941368	9.51e-05	0.00168148
XLOC_036230	-			no	no	-1.21037	1.63385	9.64e-05	0.00170261
XLOC_009803	GAB2		9846	yes	no	-1.24013	1.74132	9.69e-05	0.00171053
XLOC_035987	U1	complex		no	no	-0.866992	4.69712	9.73e-05	0.00171552
XLOC_046405	SLC7A11		23657	yes	no	2.26341	6.04433	9.82e-05	0.00172953
XLOC_062288	CREB3		10488	yes	no	0.721684	4.61447	9.86e-05	0.00173669
XLOC_044625	-			no	no	-1.4404	1.15474	9.87e-05	0.00173669
XLOC_029950	PPP1R15A		23645	yes	no	1.81491	5.10708	9.89e-05	0.00173944
XLOC_045447	UVSSA		57654	yes	no	-0.800301	3.93542	9.93e-05	0.00174441
XLOC_003710	BCL10		8915	yes	no	1.15612	5.2206	9.96e-05	0.00174721
XLOC_012290	DCP1B		196513	yes	no	0.938188	3.50854	9.96e-05	0.00174721
XLOC_020596	MIR1469,NR2F2			no	no	-1.91584	0.455804	9.98e-05	0.00174977
XLOC_051358	-			no	no	-1.67745	0.11661	0.000100038	0.00175199
XLOC_058914	-			no	no	-1.25899	1.08812	0.00010076	0.0017633
XLOC_052511	PTP4A1		7803	yes	no	0.984991	6.80442	0.000102046	0.00178445
XLOC_036284	-			no	no	-1.21452	1.82708	0.00010321	0.00180344
XLOC_061846	-			no	no	-1.48595	1.34482	0.000103707	0.00181076
XLOC_055610	AC006042.6	ENSG00000227719		no	no	-1.05349	2.33755	0.000104666	0.00182475
XLOC_036146	-			no	no	-1.33395	1.19166	0.000104587	0.00182475
XLOC_051486	-			no	no	-1.06542	3.8677	0.000105097	0.00183088
XLOC_028716	-			no	no	-1.36497	1.04945	0.000105704	0.00184008
XLOC_043555	RYBP		23429	yes	no	0.883468	5.64684	0.000107934	0.00187608
XLOC_018751	TMEM229B		161145	yes	no	1.17444	1.49606	0.000107855	0.00187608
XLOC_051849	SLC22A23		63027	yes	no	-0.97202	2.73966	0.000108336	0.00188165
XLOC_014881	RFX4		5992	yes	no	-1.63801	1.99977	0.000108448	0.00188218
XLOC_041705	LIMD1		8994	yes	no	-0.64285	6.88594	0.000108588	0.0018832
XLOC_024419	CHD3		1107	yes	no	-0.694519	5.45185	0.00010898	0.00188857
XLOC_070276	J01415.9			no	no	0.758459	7.21091	0.000109916	0.00190337
XLOC_060855	CLU		1191	yes	no	-0.609535	7.97796	0.000110189	0.00190668
XLOC_064136	TNC		3371	yes	no	-0.782078	7.06774	0.000110591	0.00191212
XLOC_002382	PROX1		5629	yes	no	-0.640326	6.71423	0.000110678	0.00191212
XLOC_021305	THAP10		56906	yes	no	0.92914	2.80021	0.000110835	0.00191212
XLOC_051697	-			no	no	-2.63511	2.21425	0.00011079	0.00191212
XLOC_016245	AL356740.1,ATP11A			no	no	-0.62612	6.63453	0.000112396	0.00193761
XLOC_012844	CERS5		91012	yes	no	1.34099	2.95305	0.000112765	0.00194253
XLOC_036271	-			no	no	-1.05624	2.81966	0.000113247	0.00194939
XLOC_072841	-			no	no	-1.25612	1.74685	0.000113711	0.00195592
XLOC_029805	RPS19		6223	yes	no	0.606286	9.59237	0.000113993	0.00195931
XLOC_051408	-			no	no	-1.47993	1.57894	0.00011415	0.00196055
XLOC_022678	CTD-2033A16.1	ENSG00000261602		no	no	0.775371	3.88876	0.000115464	0.00198018
XLOC_055737	AC004540.5	ENSG00000214870		no	no	-0.959858	3.4385	0.00011539	0.00198018
XLOC_056445	CDHR3		222256	yes	no	-0.703121	6.40175	0.00011709	0.00200657
XLOC_028762	-			no	no	-1.76411	0.664471	0.000118612	0.00203116
XLOC_039992	-			no	no	-1.45976	0.848909	0.000118967	0.00203572
XLOC_033813	SPEG		10290	yes	no	-0.63271	6.8217	0.000119076	0.00203608
XLOC_016154	DNAJC3		5611	yes	no	0.689492	6.22016	0.0001193	0.00203816
XLOC_013796	CDCA3,U47924.25			no	no	-0.840075	4.31061	0.000119373	0.00203816
XLOC_056471	LRRN3		54674	yes	no	-1.05634	4.49286	0.000120943	0.00206344
XLOC_036383	-			no	no	-0.882833	3.05727	0.000121344	0.00206875
XLOC_032424	AC009970.1	ENSG00000233953		no	no	-1.34723	1.69608	0.000121739	0.00207395
XLOC_037319	-			no	no	-1.27509	1.07739	0.000122292	0.00208184
XLOC_014246	CERS5		91012	yes	no	0.784878	6.36088	0.000124937	0.0021253
XLOC_052826	MARCKS		4082	yes	no	-0.627558	8.77305	0.000125306	0.00213001
XLOC_033820	SLC4A3		6508	yes	no	-0.652008	5.1701	0.000125505	0.00213183
XLOC_011944	MIR4697			no	no	-0.802368	4.25147	0.00012595	0.00213783
XLOC_009824	GAB2		9846	yes	no	-1.0387	2.38399	0.000126573	0.00214682
XLOC_051667	-			no	no	-1.71789	0.325962	0.000127833	0.0021666
XLOC_046322	USP53		54532	yes	no	1.00606	4.57697	0.000128736	0.00218031
XLOC_054449	PLEKHG1		57480	yes	no	1.00753	2.9152	0.000129532	0.00219219
XLOC_072365	MOSPD1		56180	yes	no	0.788709	4.89744	0.000129678	0.00219306
XLOC_012281	DCP1B		196513	yes	no	1.04915	2.44631	0.0001301	0.00219858
XLOC_044785	-			no	no	-1.53029	1.35984	0.000130408	0.00220218
XLOC_022105	CCP110		9738	yes	no	0.720223	6.20852	0.000130731	0.00220527
XLOC_072852	-			no	no	-1.52235	0.61614	0.000130782	0.00220527
XLOC_039488	PFKL		5211	yes	no	0.631288	5.87468	0.000132376	0.00223053
XLOC_014216	DDN		23109	yes	no	-1.04955	3.873	0.000132862	0.00223709
XLOC_000580	RP5-884C9.2	ENSG00000224592		no	no	1.57299	0.126097	0.000134175	0.00225688
XLOC_061514	OXR1		55074	yes	no	-0.717834	4.57298	0.000134232	0.00225688
XLOC_056146	CLDN4		1364	no	no	1.05155	4.12182	0.000136077	0.00228624
XLOC_016149	SOX21-AS1	ENSG00000227640		no	no	-0.977735	3.63005	0.00013779	0.00231333
XLOC_062220	DNAJA1		3301	yes	no	0.628673	7.80694	0.000138142	0.00231757
XLOC_057145	AC004485.3	ENSG00000228944		no	no	-1.13845	7.94371	0.000138342	0.00231917
XLOC_037768	EBF4		57593	yes	no	-0.77206	4.72297	0.000138487	0.00231917
XLOC_028717	-			no	no	-1.17735	1.53229	0.000138539	0.00231917
XLOC_062193	RP11-298E2.2	ENSG00000237734		no	no	-1.15795	1.66436	0.00013903	0.00232572
XLOC_025646	RTN4RL1		146760	yes	no	-0.792689	3.9046	0.000139388	0.00233002
XLOC_028691	-			no	no	-1.31744	1.62888	0.000139602	0.00233191
XLOC_039998	-			no	no	-1.29199	1.11107	0.000140242	0.00234091
XLOC_032203	EMILIN1		11117	yes	no	-0.956856	5.24632	0.000140353	0.00234108
XLOC_036398	-			no	no	-0.938071	2.68695	0.000141176	0.0023531
XLOC_012841	CERS5		91012	yes	no	1.25004	3.456	0.000141656	0.0023594
XLOC_040636	AL022328.1			yes	no	1.07565	2.01289	0.000141801	0.00236011
XLOC_045800	RP11-241F15.10			no	no	1.23618	1.49245	0.000144003	0.00239505
XLOC_043089	RFTN1		23180	yes	no	-0.831364	4.1165	0.000145874	0.00242442
XLOC_053758	GTPBP2		54676	yes	no	0.646664	6.16153	0.000146393	0.0024313
XLOC_024727	TRAF4		9618	yes	no	0.602976	7.16514	0.0001477	0.002446
XLOC_041389	EDEM1		9695	yes	no	0.611888	6.74051	0.000147538	0.002446
XLOC_059983	CHD7		55636	yes	no	-0.606247	7.08589	0.000147701	0.002446
XLOC_060437	MIR1204,MIR1207,PVT1			no	no	0.751434	5.17089	0.00014755	0.002446
XLOC_064576	-			no	no	-1.55694	0.455697	0.00014806	0.0024502
XLOC_028737	-			no	no	-1.7131	0.736961	0.000148738	0.00245965
XLOC_062066	KIAA1432		57589	yes	no	0.812134	6.55126	0.000149218	0.00246583
XLOC_035900	COL4A4		1286	yes	no	1.20336	1.5145	0.000149485	0.00246848
XLOC_032084	GREB1		9687	yes	no	-0.958379	5.25509	0.000150299	0.00248015
XLOC_049509	PCDHB18			no	no	-1.50154	1.2026	0.000151136	0.00249219
XLOC_030004	MYBPC2		4606	yes	no	-0.689035	4.81828	0.000152265	0.002509
XLOC_014208	ADCY6		112	yes	no	0.671363	5.908	0.000153513	0.00252778
XLOC_009125	DEPDC7		91614	yes	no	0.918283	2.93691	0.000155135	0.00255267
XLOC_016367	FAM123A		219287	yes	no	-1.32135	0.802131	0.00015684	0.00257889
XLOC_030695	CYP4F11		57834	yes	no	1.37793	0.73052	0.000158062	0.00259714
XLOC_061615	DSCC1		79075	yes	no	0.913378	3.70029	0.000158311	0.00259937
XLOC_009380	SERPING1		710	yes	no	-1.22979	1.23365	0.000158691	0.00260377
XLOC_061677	TMEM75	ENSG00000256655		yes	no	0.802848	4.96914	0.000159478	0.00261355
XLOC_050973	YIPF5		81555	yes	no	0.729766	5.35757	0.000159626	0.00261355
XLOC_002419	RP11-322F10.3			no	no	-1.09004	1.87171	0.00015957	0.00261355
XLOC_012144	-			no	no	-0.765064	4.12645	0.000159919	0.00261649
XLOC_028830	-			no	no	-1.57169	0.27203	0.000160256	0.00262015
XLOC_057685	CTB-167B5.2	ENSG00000264868		no	yes	-1.65795	0.127633	0.000160466	0.00262174
XLOC_051190	CTB-79E8.2	ENSG00000253445		no	no	1.06764	2.07577	0.000162068	0.00264604
XLOC_026769	TANC2		26115	yes	no	-0.861775	3.1045	0.000162885	0.00265751
XLOC_012289	DCP1B		196513	yes	no	1.51238	0.944324	0.000163091	0.002659
XLOC_061858	-			no	no	-1.31919	1.01535	0.000164264	0.00267624
XLOC_014922	FOXN4		121643	yes	no	-1.48328	0.624708	0.000164975	0.00268592
XLOC_054268	HEY2		23493	yes	no	-1.46636	0.691459	0.000166746	0.00271285
XLOC_004093	PRKAB2		5565	no	no	0.971776	5.63251	0.000167053	0.00271594
XLOC_033404	HOXD10,HOXD11			no	no	-0.620681	7.46719	0.000168103	0.00273108
XLOC_023729	TPPP3,U1			no	no	-1.20551	1.52233	0.000169938	0.00275896
XLOC_038073	SRC		6714	yes	no	0.888778	3.22239	0.000170836	0.0027716
XLOC_028984	APC2		10297	yes	no	-0.647369	5.86168	0.000172002	0.00278855
XLOC_028513	RNF152		220441	yes	no	1.88048	1.18952	0.000173607	0.0028126
XLOC_014833	RFX4		5992	yes	no	-1.53898	0.769864	0.000174043	0.00281572
XLOC_060692	RP11-212F11.1			no	no	-0.806879	3.68585	0.000174009	0.00281572
XLOC_056580	FLNC		2318	yes	no	-0.999689	2.39885	0.000174645	0.00282349
XLOC_014218	RHEBL1		121268	yes	no	1.05769	2.10387	0.000175008	0.00282738
XLOC_041622	MYD88		4615	yes	no	-0.704341	4.57343	0.000176867	0.00285436
XLOC_006989	RP11-399O19.5			no	no	1.39454	0.451294	0.000176925	0.00285436
XLOC_004746	NAV1		89796	yes	no	-1.20405	1.26247	0.000177534	0.00286219
XLOC_056396	AP1S1		1174	yes	no	0.605273	6.86409	0.000178243	0.00287162
XLOC_012513	EMP1		2012	yes	no	0.947836	4.31333	0.000178443	0.00287284
XLOC_050549	MIR4280			no	no	-0.786588	3.41769	0.000179062	0.00288081
XLOC_044712	-			no	no	-1.66583	0.251155	0.000179649	0.00288824
XLOC_028267	NPC1		4864	yes	no	0.621602	5.97816	0.00017981	0.00288883
XLOC_064577	-			no	no	-1.25546	1.48624	0.000179943	0.00288895
XLOC_037066	-			no	no	0.806377	10.8755	0.000181706	0.00291523
XLOC_007199	DUSP5		1847	yes	no	0.630927	5.14886	0.000182346	0.00292348
XLOC_049306	RP11-436H11.4	ENSG00000251274		no	no	-1.03238	2.91637	0.000183126	0.00293284
XLOC_051385	-			no	no	-1.42031	1.39349	0.000183184	0.00293284
XLOC_027281	-			no	no	1.35283	1.01486	0.000183514	0.0029361
XLOC_025355	AC005544.1,CACNG4			no	no	-0.687666	4.33813	0.000183827	0.00293907
XLOC_028631	PARD6G		84552	yes	no	0.796131	4.92193	0.00018486	0.00295355
XLOC_028696	-			no	no	-1.28451	1.02839	0.000185021	0.00295408
XLOC_044997	-			no	no	-1.30234	1.07967	0.000188325	0.00300476
XLOC_054298	RP1-283K11.2	ENSG00000234567		no	no	-0.893194	4.88606	0.000188709	0.00300881
XLOC_050334	TRIM23		373	yes	no	0.906461	5.20629	0.000190482	0.00302873
XLOC_049501	PCDHB6		56130	yes	no	-1.05667	2.19992	0.000190281	0.00302873
XLOC_073294	-			no	no	-1.84173	-0.182203	0.000190203	0.00302873
XLOC_028562	-			no	no	-1.02485	3.40968	0.00019038	0.00302873
XLOC_055879	STK17A		9263	yes	no	0.600675	6.94592	0.000190823	0.00303206
XLOC_015265	-			no	no	-1.27484	1.09835	0.000191494	0.00304063
XLOC_035402	B3GALT1		8708	yes	no	-1.74068	0.177664	0.000192227	0.00305018
XLOC_052322	TBC1D22B		55633	yes	no	0.811209	3.93935	0.000193575	0.00306947
XLOC_045450	CRIPAK		285464	yes	no	-0.988388	2.31164	0.000194982	0.00308966
XLOC_036381	-			no	no	-0.846956	4.14496	0.000195737	0.00309951
XLOC_031127	DEDD2		162989	yes	no	0.899839	3.84548	0.000196007	0.00310166
XLOC_034553	SERTAD2		9792	yes	no	0.8122	5.42576	0.000197436	0.00312214
XLOC_018361	ZFHX2		85446	yes	no	-0.645278	5.09436	0.000197703	0.00312421
XLOC_037820	CHGB		1114	yes	no	0.88735	3.78815	0.000199215	0.00314597
XLOC_061483	C8orf56	ENSG00000236939		yes	no	-1.48337	6.86597	0.000200037	0.00315679
XLOC_024942	CDC6		990	yes	no	0.807112	5.62444	0.000200236	0.00315777
XLOC_044680	-			no	no	-1.77137	0.476628	0.000201709	0.00317885
XLOC_024673	MTRNR2L1		100462977	yes	no	0.760792	9.41123	0.000202041	0.00318191
XLOC_016217	MYO16		23026	yes	no	-1.07246	2.01109	0.00020239	0.00318524
XLOC_057412	PSPH		5723	yes	no	0.633499	6.80151	0.000204149	0.00321073
XLOC_007079	HOGA1,PI4K2A			no	no	0.68065	5.11246	0.000206996	0.0032533
XLOC_043718	MYH15		22989	yes	no	1.64568	-0.0795386	0.000207571	0.00326011
XLOC_051482	-			no	no	-1.16447	2.29889	0.000208545	0.00327319
XLOC_029072	UHRF1		29128	no	no	-1.092	7.04133	0.000210745	0.00330549
XLOC_019910	ITPKA		3706	yes	no	1.03195	2.49664	0.000211092	0.00330869
XLOC_027944	CTD-2541J13.2	ENSG00000263424		no	no	-0.603063	5.6899	0.000214451	0.00335906
XLOC_058324	ESYT2		57488	yes	no	0.617029	7.36913	0.000215986	0.00338081
XLOC_059856	VDAC3		7419	yes	no	0.637068	5.68738	0.000217145	0.00339665
XLOC_044725	-			no	no	-1.62159	0.956943	0.000217435	0.00339889
XLOC_051375	-			no	no	-1.60587	0.0689092	0.000217803	0.00340234
XLOC_033796	CYP27A1		1593	yes	no	-1.74025	0.0385524	0.000218755	0.0034126
XLOC_018890	GPATCH2L		55668	yes	no	1.47484	0.114129	0.000218746	0.0034126
XLOC_071519	ARHGAP6		395	yes	no	-0.992151	3.12789	0.000219358	0.0034174
XLOC_053757	POLH		5429	yes	no	2.09345	0.184842	0.000219255	0.0034174
XLOC_041383	LRRN1		57633	yes	no	-0.796075	3.51289	0.000220532	0.00343109
XLOC_044786	-			no	no	-1.35546	3.52082	0.000220579	0.00343109
XLOC_054871	-			no	no	-1.56884	0.226079	0.000220682	0.00343109
XLOC_007135	PPRC1		23082	yes	no	-0.66097	5.22564	0.000221327	0.0034376
XLOC_038007	BPIFB1		92747	yes	no	-1.26756	1.05202	0.000221397	0.0034376
XLOC_033034	RALB		5899	yes	no	0.648824	5.16099	0.000222487	0.0034522
XLOC_044234	PLCH1,RP11-639F1.1			no	no	-0.858513	5.166	0.000223981	0.00347305
XLOC_024364	KIF1C		10749	yes	no	0.596693	6.49976	0.000224298	0.00347564
XLOC_028021	AC139100.2			yes	no	0.936291	4.93495	0.000226216	0.00350301
XLOC_032463	AFTPH		54812	yes	no	0.82059	6.02481	0.00022645	0.00350429
XLOC_062946	NEK6		10783	yes	no	-0.686698	7.07056	0.000227239	0.00351416
XLOC_070975	TMEM35		59353	yes	no	0.817958	3.37608	0.000227419	0.00351458
XLOC_035477	CHN1		1123	yes	no	-0.672261	5.35123	0.000228148	0.0035229
XLOC_000261	CROCC		9696	yes	no	0.623726	5.39286	0.000228261	0.0035229
XLOC_071072	PAK3		5063	yes	no	0.794449	4.22852	0.000228667	0.00352681
XLOC_020508	ABHD2		11057	yes	no	-0.660054	6.88397	0.000229532	0.00353543
XLOC_002481	ADCK3,PSEN2			no	no	0.619046	7.12653	0.000229446	0.00353543
XLOC_044781	-			no	no	-1.5859	0.822611	0.00023011	0.00354197
XLOC_017213	PNP		4860	yes	no	0.603088	5.99078	0.000230507	0.00354507
XLOC_010643	E2F8		79733	yes	no	-1.15513	2.2301	0.000230617	0.00354507
XLOC_002712	PGBD2		267002	yes	no	0.779098	3.36008	0.000230775	0.00354513
XLOC_065065	-			no	no	1.47179	0.675398	0.000231157	0.00354866
XLOC_029630	FXYD5		53827	yes	no	-0.62027	5.16432	0.000232247	0.00356301
XLOC_006979	PTEN,RP11-380G5.2			no	no	0.627814	6.27244	0.000232962	0.00357162
XLOC_051568	-			no	no	-1.69159	0.0809614	0.000233668	0.00358008
XLOC_010694	BBOX1		8424	yes	no	-1.81081	0.385938	0.000234641	0.0035926
XLOC_057681	ABCB4		5244	yes	no	1.57124	1.05085	0.000235308	0.00359805
XLOC_071969	BX119917.1			no	no	-1.00039	2.51866	0.000235267	0.00359805
XLOC_016875	TEX30		93081	yes	no	0.783214	4.29899	0.000236364	0.00361181
XLOC_044073	ZIC4		84107	yes	no	-0.678655	5.28015	0.000238223	0.00363782
XLOC_042136	RP11-446H18.3			no	no	0.677611	4.85701	0.000238583	0.0036409
XLOC_062639	CTSL1		1514	yes	no	0.665199	4.85311	0.000239267	0.00364895
XLOC_038338	COL9A3		1299	yes	no	-0.607672	6.56647	0.000239867	0.00365507
XLOC_012608	RASSF8		11228	yes	no	0.625209	5.66513	0.000239985	0.00365507
XLOC_033403	HOXD12		3238	yes	no	-1.75072	-0.145502	0.000242618	0.00369273
XLOC_051403	-			no	no	-1.29995	2.29326	0.000243156	0.0036985
XLOC_012625	ITPR2		3709	yes	no	-1.2608	1.04729	0.000244087	0.00370535
XLOC_009823	GAB2		9846	yes	no	-1.49215	0.668665	0.000243822	0.00370535
XLOC_058053	-			no	no	-0.892762	2.67471	0.000244045	0.00370535
XLOC_011974	-			no	no	-1.30026	1.0181	0.000244786	0.00371352
XLOC_007987	USP54		159195	yes	no	-0.624893	6.16152	0.000245046	0.00371504
XLOC_018359	MYH7		4625	yes	no	-1.00276	2.19878	0.000246377	0.00373276
XLOC_010672	SLC5A12		159963	yes	no	-1.62847	0.0904752	0.000246899	0.00373823
XLOC_040339	SEZ6L		23544	yes	no	-1.30048	1.0129	0.000247798	0.00374573
XLOC_030748	KIAA1683		80726	yes	no	1.91274	3.61304	0.000247695	0.00374573
XLOC_051471	-			no	no	-1.29862	1.56961	0.000248037	0.00374573
XLOC_028862	-			no	no	-1.71937	0.533311	0.000248043	0.00374573
XLOC_036378	-			no	no	-1.27733	1.09572	0.000248329	0.00374761
XLOC_019992	RP11-208K4.1	ENSG00000259754		no	yes	-1.11845	2.95184	0.000249707	0.00376595
XLOC_015098	UBC		7316	yes	no	0.584116	9.42031	0.00025065	0.00377375
XLOC_038881	PREX1		57580	yes	no	-0.832794	7.17764	0.000250549	0.00377375
XLOC_012143	-			no	no	-1.05318	1.86231	0.000250713	0.00377375
XLOC_007240	TRUB1		142940	yes	no	0.64757	4.76705	0.000251016	0.00377585
XLOC_024126	-			no	no	-1.20435	1.41966	0.000251345	0.00377834
XLOC_070588	TIMP1		7076	yes	no	0.609928	6.27832	0.000251697	0.00377973
XLOC_061547	OXR1		55074	yes	no	-1.47443	0.419199	0.000251928	0.00377973
XLOC_038364	DNAJC5		80331	yes	no	0.651119	6.49295	0.000251785	0.00377973
XLOC_029418	CERS1		10715	yes	no	-1.05628	1.97647	0.00025256	0.00378676
XLOC_044789	-			no	no	-1.85916	1.24507	0.00025469	0.00381623
XLOC_006320	AKR1C3		8644	no	no	1.01	2.14235	0.000255173	0.00382098
XLOC_053936	LINC00472	ENSG00000233237		no	yes	1.0734	1.90298	0.000257441	0.00385246
XLOC_022555	HERPUD1,RP11-325K4.2,RP11-325K4.3			no	no	1.09442	5.62859	0.000257714	0.00385405
XLOC_026962	CYGB,RP11-666A8.8			no	no	1.53244	1.0862	0.000258843	0.00386843
XLOC_034640	PRADC1		84279	yes	no	0.873961	3.21576	0.000263363	0.00393343
XLOC_007513	CCDC3		83643	yes	no	1.13696	1.56339	0.000264447	0.00394709
XLOC_002458	AC092811.1			yes	no	-0.765327	4.37625	0.000264944	0.00395196
XLOC_000417	TRNP1		388610	yes	no	-0.941939	3.65751	0.000265233	0.00395315
XLOC_034137	-			no	no	-0.712205	5.17884	0.000265366	0.00395315
XLOC_010762	ABTB2		25841	yes	no	0.884228	3.79137	0.000267559	0.00398325
XLOC_055609	AC006042.8			no	no	-0.786452	3.30537	0.000268302	0.00399175
XLOC_044360	TNIK		23043	yes	no	-0.596227	6.32527	0.000269471	0.00400657
XLOC_036142	-			no	no	-1.42957	0.682398	0.000269808	0.00400899
XLOC_026755	TANC2		26115	yes	no	-1.52475	0.109594	0.000271023	0.00402446
XLOC_072708	-			no	no	-0.84828	4.06311	0.000272409	0.00404246
XLOC_043946	C3orf36		80111	yes	no	-1.57137	0.476422	0.000273351	0.00405383
XLOC_013908	PRB3		5544	yes	no	-0.929019	2.43355	0.000276869	0.00410074
XLOC_006147	-			no	no	-1.66343	0.455818	0.000276778	0.00410074
XLOC_063238	GLIS3		169792	yes	no	-0.647198	4.74651	0.000277064	0.00410101
XLOC_049246	SEMA6A		57556	yes	no	-1.17762	1.16028	0.000277809	0.0041094
XLOC_021928	TNFRSF12A		51330	yes	no	1.21114	4.89597	0.00027863	0.00411892
XLOC_044454	MAP6D1		79929	yes	no	0.689786	4.10676	0.00027883	0.00411923
XLOC_026775	TANC2		26115	yes	no	-1.72798	0.365324	0.000280226	0.00413473
XLOC_006268	-			no	no	-1.7068	-0.18945	0.000280236	0.00413473
XLOC_029051	SHD		56961	yes	no	-1.02497	2.11946	0.00028078	0.00414012
XLOC_049207	MCC		4163	yes	no	1.45117	0.443671	0.000283608	0.00417915
XLOC_056140	VPS37D		155382	no	no	0.891056	4.19433	0.000283812	0.00417949
XLOC_056854	SSPO		23145	no	no	-0.976969	4.20603	0.000286245	0.00421265
XLOC_015469	-			no	no	-0.952379	2.38908	0.000287409	0.00422708
XLOC_005398	-			no	no	-0.969228	2.34008	0.00028774	0.00422926
XLOC_036350	-			no	no	-1.19298	1.39371	0.000288369	0.00423581
XLOC_021116	CCPG1,DYX1C1,DYX1C1-CCPG1,MIR628			no	no	0.628262	5.99778	0.000288816	0.00423969
XLOC_072814	-			no	no	-1.59622	0.467518	0.000289535	0.00424756
XLOC_014846	RFX4		5992	yes	no	-1.49745	0.362293	0.000293301	0.00430008
XLOC_063800	RFK		55312	yes	no	0.616513	5.58583	0.000293771	0.00430424
XLOC_028683	-			no	no	-0.918648	3.2527	0.000294177	0.00430745
XLOC_032518	MXD1,SNRNP27			no	no	0.902922	6.40045	0.000294747	0.00431114
XLOC_028743	-			no	no	-1.21831	1.4513	0.000294801	0.00431114
XLOC_001411	HSD3BP5,RP4-599G15.3			no	no	2.0185	1.67403	0.000295352	0.00431647
XLOC_046096	MAPK10		5602	yes	no	-1.30688	0.977194	0.000295672	0.00431841
XLOC_034131	AC064875.2	ENSG00000225649		no	yes	-0.861699	7.23795	0.000296527	0.00432817
XLOC_070525	ATP6AP2		10159	yes	no	0.597723	6.52244	0.000297217	0.00433551
XLOC_050026	ZNF622		90441	yes	no	0.804018	4.39022	0.000299035	0.00435928
XLOC_051103	RNF145		153830	yes	no	-0.584378	6.351	0.00029995	0.00436986
XLOC_028711	-			no	no	-1.35596	1.14276	0.000300518	0.00437539
XLOC_042273	PDIA5,SEC22A			no	no	0.626484	5.49767	0.000302161	0.00439654
XLOC_036835	-			no	no	-1.46596	0.909894	0.00030257	0.00439972
XLOC_046622	CPE		1363	yes	no	0.619368	7.59716	0.000302859	0.00440116
XLOC_016977	-			no	no	-1.54257	0.112594	0.000303232	0.00440381
XLOC_056318	-			no	no	-1.00404	2.07221	0.000303809	0.00440943
XLOC_053123	MRPL18		29074	yes	no	0.627092	5.30663	0.000306606	0.00444723
XLOC_003938	FAM212B		55924	yes	no	0.577765	7.45398	0.000309977	0.00448787
XLOC_026085	PROCA1		147011	yes	no	-0.716048	3.81588	0.000309719	0.00448787
XLOC_028692	-			no	no	-1.15696	1.70413	0.00030999	0.00448787
XLOC_059847	GINS4		84296	yes	no	0.80412	3.623	0.00031074	0.00449591
XLOC_033819	STK11IP		114790	yes	no	-0.709936	4.52394	0.000311737	0.00450753
XLOC_025066	CCDC103,FAM187A			no	no	-0.981693	2.76053	0.000314217	0.00454054
XLOC_061668	FAM84B		157638	yes	no	0.683364	4.26342	0.00031666	0.00457299
XLOC_018494	FBXO33		254170	yes	no	0.787948	4.39038	0.000320063	0.00461925
XLOC_055441	-			no	no	-0.966602	2.21868	0.0003209	0.00462844
XLOC_031167	KCNN4		3783	yes	no	0.925085	3.59927	0.00032133	0.00462915
XLOC_044755	-			no	no	-1.72414	0.245415	0.000321349	0.00462915
XLOC_063450	AQP3		360	yes	no	0.950658	2.13206	0.00032206	0.0046365
XLOC_050151	CTD-2353F22.1	ENSG00000250155		no	no	-0.949048	3.82355	0.000323231	0.00464925
XLOC_014119	AC121334.1,KIF21A			no	no	-0.635086	8.09573	0.000323347	0.00464925
XLOC_017805	Metazoa_SRP	ENSG00000253143		no	no	-0.686895	4.20851	0.000325629	0.00467915
XLOC_049437	KIF20A		10112	yes	no	-0.912157	5.34358	0.000326027	0.00468196
XLOC_013148	LGR5		8549	yes	no	-1.25415	5.6236	0.000326411	0.00468456
XLOC_062565	PCA3	ENSG00000225937		no	no	-0.805943	3.65647	0.000327183	0.00469274
XLOC_055923	ABCA13		154664	yes	no	0.929271	2.41645	0.000327881	0.00469983
XLOC_064176	RBM18		92400	yes	no	0.592498	5.6916	0.000328877	0.00470944
XLOC_051485	-			no	no	-1.16054	3.34695	0.000328959	0.00470944
XLOC_061520	OXR1		55074	yes	no	-1.00554	1.95916	0.000329906	0.00471692
XLOC_012291	DCP1B		196513	yes	no	1.06653	2.95658	0.000330093	0.00471692
XLOC_031211	EML2,MIR330			no	no	0.661276	4.49342	0.000329757	0.00471692
XLOC_047713	PCDH18		54510	yes	no	-0.640663	5.22567	0.000330831	0.00472455
XLOC_018740	RP11-72M17.1	ENSG00000258561		no	yes	0.656946	4.54995	0.000331304	0.00472839
XLOC_036272	-			no	no	-1.52609	0.582056	0.000332862	0.0047477
XLOC_016574	RCBTB2		1102	yes	no	1.24609	2.06636	0.000333646	0.00475595
XLOC_026754	TANC2		26115	yes	no	-1.2828	0.81363	0.000335473	0.00477904
XLOC_020770	APBA2		321	yes	no	-0.905422	2.60232	0.000336154	0.00478244
XLOC_029716	KCNK6		9424	yes	no	1.2371	1.41332	0.000336332	0.00478244
XLOC_039588	BTG3		10950	yes	no	0.637349	6.13586	0.000336115	0.00478244
XLOC_036286	-			no	no	-1.54158	0.362207	0.000336667	0.00478426
XLOC_004333	RP11-284F21.7	ENSG00000229953		no	no	0.80071	3.16853	0.000337603	0.00479463
XLOC_024468	MAP2K4		6416	yes	no	0.615145	5.74682	0.000339323	0.00481609
XLOC_041019	MFNG		4242	yes	no	-1.01384	2.53076	0.00033958	0.00481679
XLOC_006150	-			no	no	-0.989862	2.48465	0.000343325	0.00486567
XLOC_024991	COASY,NAGLU,RP11-400F19.8			no	no	-0.606367	6.1749	0.000343447	0.00486567
XLOC_022949	LMF1,RP11-161M6.2			no	no	-0.818529	4.14417	0.000344369	0.00487574
XLOC_040044	-			no	no	-1.24256	0.916063	0.000346011	0.004896
XLOC_063127	COL5A1		1289	yes	no	-0.881046	3.61967	0.000346784	0.00489795
XLOC_015470	-			no	no	-1.06248	1.78334	0.000346599	0.00489795
XLOC_005407	-			no	no	-1.49943	0.238463	0.000346776	0.00489795
XLOC_049521	RNF14		9604	yes	no	0.606944	5.42045	0.000347358	0.00490306
XLOC_038084	RALGAPB		57148	yes	no	0.597082	7.28966	0.000347595	0.00490342
XLOC_043363	PFKFB4,UCN2			no	no	0.785874	6.3916	0.000348187	0.00490877
XLOC_008167	RP11-76P2.3			no	no	-1.41875	0.832576	0.000348976	0.0049169
XLOC_036125	-			no	no	-1.3595	0.852997	0.00035147	0.00494729
XLOC_022628	CES2,CES3,RP11-361L15.4			no	no	0.584156	5.69109	0.00035156	0.00494729
XLOC_032115	AC010745.2	ENSG00000228876		no	yes	1.51072	3.05888	0.000351918	0.00494931
XLOC_053656	RP3-510O8.4	ENSG00000232909		no	no	-1.5558	0.442839	0.000352142	0.00494945
XLOC_041388	ARL8B		55207	yes	no	0.606228	6.43759	0.000352772	0.00495529
XLOC_013374	HCFC2		29915	yes	no	0.683977	4.87984	0.000354028	0.00496993
XLOC_024297	HIC1		3090	yes	no	1.00907	1.68076	0.000355124	0.00498229
XLOC_004050	BX571672.1,BX571672.2,BX571672.5			no	no	0.664869	5.42019	0.0003578	0.00501679
XLOC_024129	-			no	no	-1.20009	1.64551	0.000360696	0.00505172
XLOC_051654	-			no	no	-1.55213	0.174774	0.000360728	0.00505172
XLOC_027673	C18orf8		29919	yes	no	0.711071	4.05042	0.000361224	0.00505561
XLOC_013759	C12orf5		57103	yes	no	0.779107	3.34231	0.000362463	0.00506681
XLOC_044780	-			no	no	-1.69101	2.09538	0.000362455	0.00506681
XLOC_030432	PLIN4		729359	yes	no	1.20759	1.66468	0.00036422	0.0050883
XLOC_033815	ASIC4		55515	yes	no	-0.754981	5.53107	0.000369988	0.00516265
XLOC_059588	RP11-369K16.1			no	no	-1.31051	0.890072	0.000369853	0.00516265
XLOC_059302	-			no	no	-1.29999	0.747905	0.000371988	0.00518742
XLOC_035981	AC064874.1			yes	no	-0.774917	3.6587	0.000374152	0.00521446
XLOC_049781	NSG2			yes	no	-1.48686	0.655066	0.000375177	0.00522559
XLOC_014231	RP11-161H23.9	ENSG00000258334		no	no	-0.846429	3.59766	0.000375706	0.00522982
XLOC_020229	SMAD6		4091	yes	no	-1.57684	0.27385	0.000377069	0.00524563
XLOC_053443	HIST1H3I		8354	yes	no	-0.664212	5.31236	0.000378297	0.00525955
XLOC_048255	-			no	no	-1.46617	0.207155	0.000378945	0.00526539
XLOC_021349	CYP1A1		1543	yes	no	1.65851	0.587923	0.000379937	0.00526661
XLOC_039439	B3GALT5		10317	yes	no	-1.12591	1.54413	0.000379592	0.00526661
XLOC_034956	ST6GAL2		84620	yes	no	-1.1532	3.31997	0.000379942	0.00526661
XLOC_012253	-			no	no	-1.07235	1.98273	0.000379642	0.00526661
XLOC_027189	-			no	no	-1.6441	0.424942	0.000381556	0.0052858
XLOC_035166	LYPD1		116372	yes	no	1.09306	1.45067	0.000382749	0.00529917
XLOC_032967	SLC20A1		6574	yes	no	0.582381	7.06913	0.000383256	0.00529992
XLOC_023663	ZNF319		57567	yes	no	0.747605	3.28419	0.000383367	0.00529992
XLOC_058791	-			no	no	-1.71867	0.426434	0.000383673	0.00529992
XLOC_059197	-			no	no	-1.42949	0.468507	0.00038372	0.00529992
XLOC_040871	CTA-373H7.7	ENSG00000206028		no	no	-1.45699	4.68192	0.000384206	0.00530347
XLOC_044568	TFRC		7037	yes	no	-0.73773	8.29172	0.000385078	0.00531233
XLOC_024391	ACADVL		37	yes	no	0.60083	6.24455	0.000386937	0.00533297
XLOC_016989	-			no	no	-1.51416	0.0950087	0.000387035	0.00533297
XLOC_007221	RP11-258A12.3			no	no	-0.835559	3.0939	0.000387333	0.0053339
XLOC_022764	TERF2IP		54386	yes	no	0.653405	6.54124	0.000390582	0.00537543
XLOC_025469	RNF157-AS1	ENSG00000267128		no	no	-0.964678	2.33087	0.000392687	0.00539949
XLOC_055736	SNX10		29887	yes	no	-0.684483	5.0984	0.000392796	0.00539949
XLOC_057146	snoU13	ENSG00000243321		no	no	-1.06342	6.71868	0.000393476	0.00540563
XLOC_028542	DSEL		92126	no	no	-0.591139	6.15382	0.000395667	0.0054325
XLOC_004580	ASTN1		460	yes	no	-1.39224	0.658337	0.000396223	0.0054369
XLOC_064573	-			no	no	-1.17199	1.0015	0.00039872	0.00546792
XLOC_036332	-			no	no	-1.38069	1.12677	0.000399074	0.00546953
XLOC_036129	-			no	no	-1.69177	0.454535	0.000400391	0.00548433
XLOC_007258	KIAA1598		57698	yes	no	-1.80326	0.0902078	0.000401639	0.00549818
XLOC_015633	-			no	no	-1.24088	0.825423	0.000402162	0.00550208
XLOC_034936	AC018730.1			no	no	-1.02678	4.36965	0.000403449	0.00551642
XLOC_017637	CGRRF1		10668	yes	no	0.851961	3.97035	0.000405436	0.00554032
XLOC_017125	-			no	no	-1.18238	1.10352	0.000406281	0.00554859
XLOC_000279	KLHDC7A		127707	yes	no	1.26619	1.3749	0.000406527	0.00554868
XLOC_057252	EEPD1		80820	yes	no	-1.0082	2.67909	0.000407007	0.00555195
XLOC_005775	-			no	no	-1.51639	0.357513	0.000409334	0.00558041
XLOC_041464	XPC		7508	yes	no	1.3389	1.38563	0.000410507	0.0055898
XLOC_062271	DNAJB5		25822	yes	no	0.688228	4.41947	0.000410423	0.0055898
XLOC_049255	SEMA6A		57556	yes	no	-0.846525	2.69358	0.000410978	0.00559293
XLOC_055721	NPY		4852	yes	no	-1.00676	8.0648	0.000414709	0.00563706
XLOC_050801	2014-03-03		115123	yes	no	1.12511	1.55286	0.000414582	0.00563706
XLOC_045380	-			no	no	-1.14353	1.22203	0.000415064	0.00563859
XLOC_033794	STK36		27148	yes	no	-0.777959	5.48315	0.000415744	0.00564451
XLOC_071657	DYNLT3		6990	yes	no	0.776314	4.56218	0.000417253	0.00565503
XLOC_018392	NOVA1,RP11-483C6.1			no	no	-0.691427	6.7931	0.000416975	0.00565503
XLOC_028750	-			no	no	-1.60734	0.166189	0.000417021	0.00565503
XLOC_064789	-			no	no	-1.50883	0.253222	0.000417882	0.00566025
XLOC_020166	RP11-39M21.1	ENSG00000259481		no	no	-0.660899	4.45914	0.000419109	0.00567354
XLOC_025453	AC100787.1,KIAA0195			no	no	-0.570159	6.3704	0.000419679	0.00567794
XLOC_054167	RP11-425D10.4			no	no	-1.11031	1.50582	0.000420648	0.00568773
XLOC_054680	-			no	no	-1.57844	0.0851108	0.000421055	0.0056899
XLOC_051622	RP11-60A8.1	ENSG00000249743		no	yes	-1.12841	2.42193	0.000422402	0.00570477
XLOC_044782	-			no	no	-1.67666	3.17689	0.000423843	0.00572089
XLOC_049325	MEGF10		84466	yes	no	-1.02545	3.57656	0.000424099	0.00572101
XLOC_017980	SERPINA3,SERPINA4,SERPINA5			no	no	-1.29545	1.86362	0.000424612	0.00572459
XLOC_008855	OR56B1,TRIM22			no	no	0.592923	5.64281	0.00042571	0.00573606
XLOC_015269	-			no	no	-1.37609	0.701172	0.000429066	0.00577791
XLOC_071051	FRMPD3		84443	yes	no	-0.946247	2.66719	0.000430123	0.0057854
XLOC_056432	RP11-203P23.2			no	no	-1.65644	0.217065	0.000430043	0.0057854
XLOC_037328	-			no	no	-1.27449	1.8383	0.000435081	0.0058487
XLOC_013760	C12orf5		57103	yes	no	0.868709	2.8802	0.000437335	0.00587557
XLOC_052024	HIST1H4A		8359	no	no	-1.1272	2.81851	0.000438305	0.00588519
XLOC_051621	RP11-60A8.1	ENSG00000249743		no	yes	-1.12014	1.65284	0.000441244	0.00592121
XLOC_049290	SNX2		6643	yes	no	0.691676	5.72849	0.000443026	0.00593854
XLOC_034768	EIF2AK3		9451	yes	no	0.681359	5.8794	0.000443048	0.00593854
XLOC_049234	AP3S1		1176	yes	no	0.629789	4.82398	0.000444042	0.00594497
XLOC_005399	-			no	no	-1.29021	1.51215	0.000443961	0.00594497
XLOC_036164	-			no	no	-1.57512	0.0841454	0.00044469	0.0059502
XLOC_041535	-			no	no	-1.8136	2.03173	0.000445509	0.00595771
XLOC_059203	-			no	no	-1.2918	1.13205	0.000445932	0.00595992
XLOC_025553	C17orf89		284184	yes	no	0.694326	4.79928	0.000446269	0.00596099
XLOC_002252	ADORA1		134	yes	no	-0.994235	2.73921	0.000448156	0.0059724
XLOC_033950	AGAP1		116987	yes	no	-0.780209	7.38694	0.000447809	0.0059724
XLOC_020248	AC026512.1,GLCE			no	no	-0.607185	5.79241	0.000447751	0.0059724
XLOC_045374	-			no	no	-1.29302	1.51616	0.000447965	0.0059724
XLOC_022697	RP11-49C24.1	ENSG00000260023		no	yes	1.17269	0.856696	0.000448778	0.00597725
XLOC_004995	ACBD3		64746	yes	no	0.921546	6.71341	0.000450061	0.00598861
XLOC_055814	BMPER		168667	yes	no	-1.46966	0.208955	0.000450407	0.00598861
XLOC_073301	-			no	no	-1.52589	0.0241113	0.000450271	0.00598861
XLOC_044729	-			no	no	-1.56877	1.04316	0.000453298	0.00602358
XLOC_028022	AC139100.3	ENSG00000267251		no	no	1.03177	2.50722	0.000454372	0.00603439
XLOC_032457	UGP2		7360	yes	no	-0.610839	6.41814	0.000454738	0.00603578
XLOC_018705	MTHFD1		4522	yes	no	-1.12482	1.20928	0.00045744	0.00606817
XLOC_053755	RP3-337H4.8	ENSG00000203362		no	no	1.33027	1.93047	0.000459769	0.00609557
XLOC_049254	SEMA6A		57556	yes	no	-1.64532	-0.118049	0.000460573	0.00610272
XLOC_064045	KLF4		9314	yes	no	1.13176	2.50447	0.000461022	0.00610518
XLOC_040029	-			no	no	-1.36766	0.433686	0.000463024	0.00612819
XLOC_024125	-			no	no	-0.949489	2.29541	0.000463648	0.00613293
XLOC_032919	SH3RF3		344558	yes	no	-0.819335	4.05066	0.00046668	0.00616598
XLOC_031419	ZNF28,ZNF468			no	no	0.751013	5.08023	0.000466542	0.00616598
XLOC_053627	BAK1		578	yes	no	0.968111	3.32234	0.00046723	0.00616973
XLOC_047910	HADHAP1			no	no	0.894052	2.42471	0.000468205	0.00617908
XLOC_073785	RNA45S5			no	no	0.780102	12.5788	0.000470205	0.00620194
XLOC_004798	PLEKHA6		22874	yes	no	-0.690243	3.92522	0.000473341	0.00623973
XLOC_064030	ZNF462		58499	yes	no	-0.796464	3.05743	0.000476033	0.00627166
XLOC_015462	-			no	no	1.76795	0.40201	0.000476569	0.00627515
XLOC_055470	-			no	no	1.41815	0.329067	0.000478743	0.00630018
XLOC_044095	TM4SF1		4071	yes	no	-0.624901	5.54641	0.000479777	0.00631021
XLOC_070861	SLC16A2		6567	yes	no	-0.590573	5.37054	0.000481174	0.00632138
XLOC_021280	ANP32A		8125	yes	no	-0.608244	7.49508	0.000481104	0.00632138
XLOC_037850	BTBD3		22903	yes	no	-0.582867	6.43938	0.000481581	0.00632314
XLOC_009159	LDLRAD3		143458	yes	no	-0.661934	5.80086	0.000482745	0.00633124
XLOC_042161	PHLDB2,PLCXD2			no	no	-0.671044	4.62442	0.000482644	0.00633124
XLOC_013551	PRKAB1		5564	yes	no	0.667323	5.26716	0.000484404	0.0063494
XLOC_053404	HIST1H2AB		8335	yes	no	-1.01278	5.50601	0.000486602	0.00636415
XLOC_025424	KIF19		124602	yes	no	-1.19324	1.26739	0.00048663	0.00636415
XLOC_048271	-			no	no	-1.31123	0.645452	0.000485972	0.00636415
XLOC_054686	-			no	no	-1.47032	0.473694	0.000486604	0.00636415
XLOC_000831	SSBP3		23648	yes	no	-0.813367	3.11282	0.000488916	0.00639043
XLOC_056950	AC093627.9	ENSG00000242474		no	yes	-0.91548	3.09247	0.000491192	0.00641655
XLOC_054000	LCA5		167691	yes	no	1.17195	2.36684	0.000492601	0.00643133
XLOC_014562	TSPAN8		7103	yes	no	-0.929095	2.44473	0.000495608	0.00646694
XLOC_027671	RIOK3		8780	yes	no	0.764214	5.46816	0.000496432	0.00647404
XLOC_053394	LRRC16A		55604	yes	no	-1.10886	1.67218	0.000497014	0.00647798
XLOC_002286	MIR135B			no	no	-0.676396	6.44106	0.000497599	0.00648196
XLOC_006598	RP11-178A10.1			no	no	-0.604856	5.16189	0.000498092	0.00648473
XLOC_038248	AL050316.1			no	no	-0.940425	6.19552	0.000500923	0.00651791
XLOC_015036	MSI1		4440	yes	no	-0.666981	4.83179	0.000504016	0.00654891
XLOC_026243	AC015849.15			no	no	1.1348	0.912153	0.000503671	0.00654891
XLOC_037326	-			no	no	-0.844302	3.00346	0.000504155	0.00654891
XLOC_036148	-			no	no	-1.17186	1.22019	0.000504793	0.00655352
XLOC_032900	AC096669.3	ENSG00000224568		no	yes	-1.70786	0.267815	0.00050782	0.00658845
XLOC_061290	IMPA1		3612	yes	no	0.688975	4.1917	0.000508202	0.00658845
XLOC_013592	MLXIP		22877	yes	no	-0.561829	6.97894	0.000508337	0.00658845
XLOC_049054	RP11-72L22.1	ENSG00000249061		no	yes	-0.94688	2.83224	0.000509883	0.00660075
XLOC_070667	CCNB3		85417	no	no	-1.57234	0.415378	0.000509811	0.00660075
XLOC_058425	-			no	no	-1.20645	3.74007	0.000510142	0.00660075
XLOC_071921	RP11-516A11.1			no	no	-1.43626	0.317808	0.000511801	0.00661691
XLOC_037797	-			no	no	-0.79219	3.12097	0.000511963	0.00661691
XLOC_013226	TMTC2		160335	yes	no	-0.817728	3.75979	0.000513424	0.0066289
XLOC_016551	RNU2-6P			no	no	0.667702	6.82893	0.000513464	0.0066289
XLOC_013785	IFFO1		25900	yes	no	-0.680019	6.07982	0.000515304	0.00664894
XLOC_032199	MAPRE3		22924	yes	no	0.768988	3.91551	0.000515816	0.00665184
XLOC_036564	-			no	no	-1.55088	0.229215	0.000516377	0.00665537
XLOC_052263	MIR5004,SYNGAP1			no	no	-0.686493	4.54553	0.000519947	0.00669764
XLOC_023656	RP11-405F3.5	ENSG00000261633		no	no	-1.06189	1.51018	0.000522122	0.00672193
XLOC_030407	TBXA2R		6915	yes	no	-0.822976	3.85939	0.000526688	0.00677693
XLOC_009999	BIRC2		329	yes	no	0.707822	6.00585	0.000529289	0.00680283
XLOC_036337	-			no	no	-1.08526	1.51087	0.000529076	0.00680283
XLOC_047830	FBXW7		55294	yes	no	0.642882	6.35704	0.000530433	0.00681376
XLOC_053975	TMEM30A		55754	yes	no	0.580472	7.58192	0.000532506	0.00683659
XLOC_012929	HOXC13		3229	yes	no	0.736914	3.53264	0.000533324	0.00683991
XLOC_009006	-			no	no	-1.36144	3.26434	0.000533356	0.00683991
XLOC_001278	CELSR2		1952	yes	no	-0.633408	7.73713	0.000533969	0.00684397
XLOC_001157	ABCD3		5825	yes	no	0.597177	6.972	0.000534622	0.00684855
XLOC_004288	PYGO2,SHC1			no	no	0.548703	7.40942	0.000535295	0.00685338
XLOC_047492	CXXC4		80319	yes	no	-0.929905	2.76611	0.000536682	0.00686353
XLOC_051424	-			no	no	-1.50668	-0.0592124	0.000536497	0.00686353
XLOC_029193	ILF3		3609	yes	no	-0.543476	8.47982	0.00053966	0.00689781
XLOC_018298	NDRG2		57447	yes	no	-0.662585	4.6867	0.000541874	0.00692229
XLOC_006693	NCOA4		8031	no	no	0.571494	6.77178	0.000543866	0.00694389
XLOC_050275	CTC-236F12.4			yes	no	-1.10341	1.98876	0.000545177	0.00695422
XLOC_020199	SNORA48			no	no	1.316	0.764327	0.000545276	0.00695422
XLOC_051023	AC005895.3,PDGFRB			no	no	-0.641548	4.87744	0.000545775	0.00695675
XLOC_035821	TMBIM1		64114	yes	no	0.651133	4.18267	0.000547168	0.00697067
XLOC_053645	C6orf106		64771	yes	no	0.604998	5.80393	0.000547607	0.00697242
XLOC_052409	SLC29A1		2030	yes	no	0.602239	4.79664	0.000549257	0.00698958
XLOC_002343	HHAT		55733	yes	no	0.826276	3.48571	0.000552552	0.00702765
XLOC_033152	AC016909.1	ENSG00000233729		no	no	-1.57033	0.130213	0.000553336	0.00703375
XLOC_072224	RP11-761E20.1	ENSG00000235244		no	no	-0.639193	6.37782	0.000554234	0.00703998
XLOC_035488	HOXD-AS1	ENSG00000224189		no	no	-0.881695	2.33194	0.000554435	0.00703998
XLOC_010536	TMEM41B		440026	yes	no	0.580981	6.27338	0.000556811	0.00706628
XLOC_024985	STAT5A		6776	yes	no	-1.18066	1.40143	0.000558353	0.00708193
XLOC_016481	PROSER1		80209	yes	no	-0.569612	5.74683	0.000558705	0.00708193
XLOC_036259	-			no	no	-1.59058	0.184317	0.000558962	0.00708193
XLOC_071160	AL356213.1,GRIA3			no	no	-0.897309	2.82859	0.000559377	0.0070833
XLOC_007841	SGMS1		259230	yes	no	0.704454	3.83582	0.000564735	0.00714724
XLOC_015743	TNFRSF19		55504	yes	no	-0.751286	6.09118	0.000566966	0.00717154
XLOC_042573	RP11-38P22.2	ENSG00000241732		no	yes	-0.941461	2.87685	0.000569821	0.00719607
XLOC_040729	ARVCF		421	yes	no	0.916676	5.84787	0.000569447	0.00719607
XLOC_047275	SLC4A4		8671	yes	no	-1.72433	0.594606	0.000569838	0.00719607
XLOC_052412	AARS2		57505	yes	no	0.824867	2.82135	0.00057177	0.00721653
XLOC_001851	UHMK1		127933	yes	no	0.552617	8.24331	0.000573272	0.00723153
XLOC_063413	C9orf35		79817	yes	no	-1.08499	1.28158	0.000574434	0.00723831
XLOC_007990	SYNPO2L		79933	yes	no	-1.10823	1.33635	0.000574236	0.00723831
XLOC_014446	FAM19A2		338811	yes	no	0.986127	2.18798	0.000575678	0.00725004
XLOC_062571	PRUNE2		158471	yes	no	-0.972308	2.68233	0.000576176	0.00725235
XLOC_020360	RP11-307C19.2	ENSG00000259420		no	yes	-1.38381	0.330255	0.00058003	0.0072969
XLOC_029775	LTBP4		8425	yes	no	-0.740288	3.34529	0.000582196	0.00731618
XLOC_063901	IPPK		64768	yes	no	0.655866	5.00363	0.000582193	0.00731618
XLOC_062542	ANXA1		301	yes	no	1.12765	3.34297	0.000585197	0.00734992
XLOC_034136	-			no	no	-0.862317	2.88523	0.000586066	0.00735683
XLOC_053429	HIST1H2BK		85236	yes	no	-0.869215	4.75397	0.000587371	0.00736921
XLOC_010698	CCDC34		91057	yes	no	0.73926	4.24125	0.000592021	0.00742064
XLOC_022111	IQCK		124152	yes	no	-0.859241	3.55432	0.000592111	0.00742064
XLOC_061511	OXR1		55074	yes	no	-0.635538	4.50759	0.000592824	0.00742554
XLOC_008893	PPFIBP2		8495	yes	no	-0.643877	5.16876	0.000594084	0.00743731
XLOC_014563	RP11-186F10.2	ENSG00000257761		no	no	-1.51898	1.49849	0.000598656	0.00749048
XLOC_009023	KCNC1		3746	yes	no	-0.819282	2.94183	0.000599734	0.00749991
XLOC_034040	PXDN		7837	yes	no	-0.639455	6.87604	0.000600667	0.00750752
XLOC_063850	ISCA1		81689	yes	no	0.571698	5.50647	0.000602544	0.00752692
XLOC_020185	LACTB		114294	yes	no	0.896792	3.75929	0.000603142	0.00752764
XLOC_026096	SEZ6		124925	yes	no	-0.785472	3.77075	0.000603252	0.00752764
XLOC_045333	-			no	no	2.55614	1.51057	0.000604345	0.0075372
XLOC_028558	-			no	no	-0.99084	2.35294	0.000605221	0.00754406
XLOC_017002	-			no	no	-1.20964	1.13788	0.000605915	0.00754865
XLOC_051411	-			no	no	-1.46775	0.478242	0.000607009	0.0075582
XLOC_012622	ITPR2		3709	yes	no	-1.16478	1.53936	0.000608956	0.00757838
XLOC_051415	-			no	no	-1.56689	-0.00546213	0.000610557	0.00759422
XLOC_003969	BCAS2		10286	yes	no	0.622829	5.40112	0.000611077	0.0075966
XLOC_004591	ANGPTL1		9068	yes	no	-0.981606	2.24433	0.000613337	0.00762059
XLOC_053298	ELOVL2		54898	yes	no	-0.93557	6.68103	0.000616471	0.00765542
XLOC_020618	SYNM		23336	no	no	-0.916708	2.37417	0.000618223	0.00767306
XLOC_021655	VIMP		55829	yes	no	0.61339	5.02322	0.000619348	0.0076829
XLOC_051274	C5orf45,TBC1D9B			no	no	0.613405	8.10156	0.000622143	0.00771344
XLOC_001684	CKS1B		1163	no	no	0.567328	5.88005	0.000624449	0.00773788
XLOC_001132	RPAP2		79871	yes	no	0.617633	5.45483	0.000625684	0.00774903
XLOC_056955	PDGFA		5154	yes	no	0.591861	5.67653	0.000626575	0.00775196
XLOC_014203	KANSL2		54934	yes	no	0.563366	5.93174	0.00062659	0.00775196
XLOC_055664	HDAC9		9734	yes	no	-0.853083	7.20074	0.000627653	0.00776095
XLOC_012280	CACNA1C		775	yes	no	1.17663	1.94911	0.000629427	0.00777458
XLOC_035397	B3GALT1		8708	yes	no	-0.921002	2.41441	0.000629178	0.00777458
XLOC_046750	RP11-219G10.3			no	no	0.905743	2.47029	0.00063026	0.00778072
XLOC_009228	CREB3L1		90993	yes	no	-0.913651	2.22805	0.000630827	0.00778356
XLOC_016621	THSD1		55901	yes	no	1.06822	2.18674	0.000631724	0.00778633
XLOC_055666	GS1-465N13.1			no	no	-1.17413	1.37012	0.000631505	0.00778633
XLOC_007082	ZFYVE27		118813	yes	no	0.652736	4.56803	0.000635178	0.00782473
XLOC_057772	snoU13	ENSG00000243321		no	no	0.849817	2.49017	0.000638655	0.00786338
XLOC_003296	MYCL1		4610	yes	no	-0.852311	3.29354	0.00063973	0.00787242
XLOC_033666	PARD3B		117583	yes	no	-0.697693	4.38889	0.000640126	0.0078731
XLOC_024999	CNTNAP1		8506	yes	no	-0.638757	5.91954	0.000641701	0.0078841
XLOC_033531	COQ10B		80219	yes	no	0.621356	5.29949	0.000641401	0.0078841
XLOC_023344	NUPR1		26471	yes	no	0.771317	3.8361	0.000643063	0.00789664
XLOC_071882	-			no	no	-1.30228	0.566273	0.000643537	0.00789826
XLOC_071451	VAMP7		6845	yes	no	0.583459	5.09616	0.00064925	0.00796416
XLOC_016320	LATS2		26524	yes	no	1.41108	4.1252	0.000651941	0.00799293
XLOC_003243	EVA1B		55194	yes	no	0.962074	1.76912	0.000655686	0.00803034
XLOC_028705	-			no	no	-1.34763	0.443946	0.000655654	0.00803034
XLOC_030348	AC005329.7,GAMT			no	no	0.591507	6.01186	0.000658766	0.00806379
XLOC_060311	RP11-152P17.2	ENSG00000251003		no	no	-1.39887	0.655517	0.000662244	0.00810207
XLOC_032238	YPEL5		51646	yes	no	0.833991	5.6576	0.000668346	0.00816839
XLOC_037447	-			no	no	-1.33482	0.855871	0.000668371	0.00816839
XLOC_071013	TCEAL7		56849	yes	no	0.654281	4.57827	0.000675448	0.00825052
XLOC_010498	DCHS1		8642	yes	no	-0.59832	4.99879	0.000676583	0.00826003
XLOC_034507	BCL11A		53335	yes	no	-0.920553	4.28241	0.000677051	0.00826137
XLOC_046402	SLC7A11-AS1	ENSG00000250033		no	no	2.13305	2.73835	0.000681263	0.00830839
XLOC_018690	RP11-696D21.2	ENSG00000258943		no	yes	-1.04994	1.52874	0.000684541	0.00834396
XLOC_044791	-			no	no	-1.45558	2.46413	0.000689014	0.00839407
XLOC_001177	DPYD-AS1	ENSG00000232878		no	no	-1.36376	0.884142	0.000691896	0.00842475
XLOC_032339	PRKCE		5581	yes	no	-0.669031	5.00139	0.000693397	0.00843414
XLOC_048368	-			no	no	-1.08561	1.90475	0.000693202	0.00843414
XLOC_016483	LHFP		10186	yes	no	-0.671068	6.00814	0.000694559	0.00844384
XLOC_071638	TAB3		257397	yes	no	0.679468	5.03882	0.000695222	0.00844746
XLOC_018033	RP11-638I2.6	ENSG00000258504		no	yes	-1.45391	0.289262	0.000697741	0.00847117
XLOC_010530	TMEM9B		56674	yes	no	0.575521	5.10768	0.000698272	0.00847117
XLOC_025042	C17orf53		78995	yes	no	0.732964	3.71246	0.000698003	0.00847117
XLOC_037148	-			no	no	-0.985435	1.65951	0.000699378	0.00848014
XLOC_028689	-			no	no	-1.28775	0.913542	0.00070086	0.00849365
XLOC_003593	SLC35D1		23169	yes	no	0.591218	6.16955	0.000703024	0.00851543
XLOC_038294	RAB22A		57403	yes	no	0.645776	6.16029	0.000706258	0.00855012
XLOC_062567	PRUNE2		158471	yes	no	-1.30482	0.402718	0.000707783	0.0085641
XLOC_064235	TOR2A		27433	yes	no	0.789176	2.7309	0.00070865	0.00857011
XLOC_048419	-			no	no	-1.25714	0.815802	0.00070951	0.00857603
XLOC_008436	ADAM12		8038	yes	no	-1.12694	1.1749	0.000711745	0.00859709
XLOC_012263	B4GALNT3		283358	yes	no	-0.592896	5.91645	0.000711996	0.00859709
XLOC_038886	ZNFX1		57169	yes	no	0.812094	6.6636	0.000713528	0.00861109
XLOC_011237	C11orf24		53838	yes	no	0.61082	4.53555	0.000714814	0.00862212
XLOC_034347	AC016689.1,CYP1B1			no	no	1.54043	0.102977	0.000715734	0.00862444
XLOC_027365	-			no	no	-1.60417	0.0127452	0.000715752	0.00862444
XLOC_051251	COL23A1		91522	yes	no	-1.67939	0.43667	0.000725397	0.00873611
XLOC_014832	RFX4		5992	yes	no	-0.991771	2.2016	0.000735921	0.00885824
XLOC_056319	-			no	no	-0.640408	4.28172	0.000736701	0.00886301
XLOC_008159	RP11-429H9.4	ENSG00000232913		no	no	-1.48989	0.646182	0.000738808	0.00886531
XLOC_031243	PRKD2		25865	yes	no	0.885015	3.6413	0.000737628	0.00886531
XLOC_042971	ARL8B		55207	yes	no	1.376	0.213822	0.000738485	0.00886531
XLOC_030645	C19orf67		646457	yes	no	1.62225	0.355201	0.000737951	0.00886531
XLOC_028678	-			no	no	-1.01684	2.78663	0.000738491	0.00886531
XLOC_030782	CTC-559E9.6	ENSG00000267419		no	no	0.969708	3.03099	0.000741168	0.00888902
XLOC_026756	TANC2		26115	yes	no	-0.953686	1.75849	0.000744159	0.00892027
XLOC_061137	GGH		8836	yes	no	0.707228	4.65828	0.000745063	0.00892648
XLOC_051450	-			no	no	-1.25059	0.926445	0.000748701	0.00896542
XLOC_018522	FAM179B		23116	yes	no	-1.35386	0.463116	0.000750347	0.00898048
XLOC_020821	RYR3		6263	yes	no	-1.56716	0.483687	0.000756472	0.00904731
XLOC_053415	HIST1H3G		8355	yes	no	-0.917989	5.83846	0.000756713	0.00904731
XLOC_004282	UBE2Q1		55585	yes	no	0.564387	6.25212	0.000761732	0.00910261
XLOC_059292	PLXNA4		91584	yes	no	-1.16092	2.74406	0.00076524	0.00913982
XLOC_003274	RRAGC		64121	yes	no	0.987939	4.20792	0.000766554	0.00915078
XLOC_063980	ALG2		85365	yes	no	0.690039	5.2034	0.000768453	0.00916872
XLOC_021533	RP11-326A19.5			no	no	-0.827618	3.13839	0.000769058	0.00917121
XLOC_029455	ZNF486		90649	no	no	0.717912	4.73627	0.000769933	0.00917691
XLOC_053756	POLH		5429	yes	no	1.57667	1.96182	0.000770769	0.00918215
XLOC_010308	RP11-713P17.3	ENSG00000204241		no	no	-1.00356	1.68505	0.00077315	0.00920578
XLOC_008152	MYOF		26509	yes	no	-1.03899	2.29974	0.000774269	0.00921436
XLOC_018806	DPF3		8110	yes	no	-0.851073	6.25304	0.000776417	0.00923517
XLOC_015247	-			no	no	-1.23027	0.919117	0.000776921	0.00923642
XLOC_021933	IL32,U1			no	no	1.3909	0.009667	0.000777515	0.00923873
XLOC_018982	EFCAB11,FOXN3,RP11-33N16.3			no	no	0.582504	6.42854	0.000778432	0.00924487
XLOC_017803	SIPA1L1		26037	yes	no	-0.638015	6.93908	0.000783146	0.00929463
XLOC_071389	PNMA3		29944	yes	no	-1.07859	1.89295	0.000783826	0.00929463
XLOC_037524	-			no	no	-1.44173	0.267067	0.000783649	0.00929463
XLOC_063908	NINJ1		4814	yes	no	0.553458	6.64108	0.000787937	0.00933635
XLOC_054003	ELOVL4		6785	yes	no	0.916869	3.49874	0.000788152	0.00933635
XLOC_049779	CPEB4		80315	yes	no	0.874957	5.67171	0.000790782	0.00936272
XLOC_016431	HSPH1		10808	yes	no	0.604682	7.38278	0.000792162	0.00936946
XLOC_015540	-			no	no	-1.41577	1.06136	0.00079191	0.00936946
XLOC_060078	RPS20P21,TMEM70			no	no	0.819588	4.26809	0.000794091	0.00938748
XLOC_032796	ARID5A		10865	yes	no	-0.697741	4.61779	0.000795905	0.00940412
XLOC_062636	DAPK1		1612	yes	no	0.747237	3.34786	0.000797696	0.00942046
XLOC_027265	-			no	no	-1.21862	0.926256	0.000799674	0.00943901
XLOC_013026	GLI1		2735	yes	no	-0.882592	2.74129	0.000801275	0.00945308
XLOC_028708	-			no	no	-1.05907	1.80881	0.000802202	0.00945919
XLOC_019838	RP11-29M5.1			no	no	-0.662826	4.50706	0.000804932	0.00948656
XLOC_034150	AC130710.1	ENSG00000236289		no	yes	-1.18466	1.04187	0.000806182	0.00949161
XLOC_026083	SDF2		6388	yes	no	0.58658	5.27574	0.000806041	0.00949161
XLOC_009484	SLC3A2		6520	yes	no	0.795492	6.79243	0.000807286	0.00949978
XLOC_071069	RGAG1		57529	yes	no	1.44743	0.211629	0.000808382	0.00950784
XLOC_016550	KIAA0226L,PPP1R2P4			no	no	-1.11029	3.51211	0.000809127	0.00951177
XLOC_026108	GIT1		28964	yes	no	0.618979	6.40443	0.000814076	0.00956509
XLOC_049243	SEMA6A		57556	yes	no	-1.18675	0.794602	0.000814982	0.00957087
XLOC_051214	THOC3		84321	yes	no	0.808877	2.54916	0.000817339	0.00959368
XLOC_049499	PCDHB4		56131	yes	no	-0.749638	3.06388	0.00081916	0.00961017
XLOC_051490	-			no	no	-0.962443	3.34538	0.000820445	0.00962037
XLOC_033843	KCNE4		23704	yes	no	-0.53082	7.07443	0.000823737	0.00965407
XLOC_033780	ARPC2		10109	yes	no	0.53657	7.35412	0.000828728	0.00970766
XLOC_032959	TMEM87B		84910	yes	no	0.608187	4.85536	0.000831842	0.00973921
XLOC_054961	-			no	no	-0.995371	1.90458	0.000833691	0.00975592
XLOC_033147	FAM201B	ENSG00000230992		no	no	-0.710059	3.6127	0.000835046	0.00975906
XLOC_007557	CUBN		8029	yes	no	-0.723238	4.30902	0.000834511	0.00975906
XLOC_012917	MFSD5		84975	yes	no	0.618963	4.28945	0.000835225	0.00975906
XLOC_003095	PAQR7		164091	yes	no	0.786469	3.06233	0.000837985	0.00978636
XLOC_031705	-			no	no	1.22213	0.456816	0.000841289	0.00981999
XLOC_054567	RNASET2,RP11-514O12.4,RPS6KA2			no	no	-0.559324	6.94617	0.000842005	0.0098234
XLOC_037663	-			no	no	1.10081	0.861694	0.000843999	0.00984169
XLOC_051081	FNDC9		408263	yes	no	1.3387	0.997517	0.000844896	0.00984718
XLOC_073108	-			no	no	-0.681228	4.01771	0.000848537	0.00988464
XLOC_015636	-			no	no	-1.4196	0.054657	0.000850926	0.00990749
XLOC_039993	-			no	no	-1.30553	0.404347	0.00085147	0.00990883
XLOC_019014	MOAP1		64112	yes	no	0.738212	5.44333	0.000852613	0.00991436
XLOC_004043	SNX18P15			no	no	0.958884	2.5957	0.000852802	0.00991436
XLOC_012665	TSPAN11		441631	yes	no	0.668551	6.1767	0.000854258	0.0099263
XLOC_018688	AL049871.1			no	no	-0.923312	3.18272	0.000858912	0.00997537
XLOC_063473	KIAA1161		57462	yes	no	-0.631086	5.91042	0.000859826	0.00998097
XLOC_044720	-			no	no	-1.57028	0.88274	0.000861771	0.00999511
XLOC_039590	C21orf91,C21orf91-OT1			no	no	0.88148	5.25934	0.000861908	0.00999511
XLOC_052854	BRD7P3			no	no	0.881231	3.30367	0.000863616	0.0100099
XLOC_042248	STXBP5L		9515	yes	no	-0.721606	6.25989	0.000868497	0.0100614
XLOC_001446	BX004987.3,BX004987.5			no	no	0.649414	4.33071	0.000869225	0.0100648
XLOC_008811	RRM1		6240	yes	no	0.660515	7.25542	0.000875188	0.0101288
[truncated: 21,136 more rows]

## Sheet: 421
probe	Symbol	LncRNA_ID	Entrez_ID	protein_coding	fuzzy_LINC	logFC	logCPM	PValue	FDR
XLOC_054921	EEF1A1		1915	yes	no	19.2265	10.6869	0	0
XLOC_028136	-			no	no	-1.67505	4.81337	1.58e-113	1.58e-109
XLOC_050525	SEMA5A		9037	yes	no	-1.21773	6.10547	4.99e-86	3.32e-82
XLOC_056550	-			no	no	1.683	4.22112	9.5e-76	4.75e-72
XLOC_056553	-			no	no	1.65919	4.51846	1.34e-74	5.36e-71
XLOC_041931	CHL1		10752	yes	no	-1.12166	5.16929	5.72e-63	1.91e-59
XLOC_062361	PMP2		5375	yes	no	-1.28401	8.84918	1.71e-61	4.89e-58
XLOC_038552	AL354993.1,TSHZ2			no	no	-0.955259	5.92684	1.74e-60	4.35e-57
XLOC_026166	CACNG5		27091	yes	no	-1.3009	4.24395	2.35e-51	5.22e-48
XLOC_018502	FOS		2353	yes	no	-1.05191	4.97384	1.17e-49	2.34e-46
XLOC_047724	SEC24D		9871	yes	no	-1.09331	5.60901	1.45e-48	2.63e-45
XLOC_054544	NEU1		4758	no	no	0.897892	5.85822	1.89e-47	3.15e-44
XLOC_044990	BCL6		604	yes	no	-0.874827	6.3482	4.9e-47	7.53e-44
XLOC_015243	PHLDA1		22822	yes	no	-1.06938	8.41434	1.2e-45	1.71e-42
XLOC_001884	PRRX1		5396	yes	no	-0.961485	6.89882	2.1e-44	2.8e-41
XLOC_024758	MVD		4597	yes	no	0.998667	6.59028	7.44e-43	9.3e-40
XLOC_054204	RP1-140K8.5	ENSG00000260604		no	yes	-1.10734	5.40105	2.74e-42	3.23e-39
XLOC_028630	LIPG		9388	yes	no	0.851105	5.41876	5.99e-42	6.65e-39
XLOC_036290	RFTN2		130132	yes	no	-0.800401	5.6426	5.41e-40	5.69e-37
XLOC_018633	SERPINA3,SERPINA4,SERPINA5			no	no	-1.63306	2.94325	2.27e-38	2.27e-35
XLOC_034831	FAM49A		81553	yes	no	-0.82951	5.99635	8.83e-38	8.4e-35
XLOC_073973	MBNL3		55796	yes	no	-0.884559	7.89829	3.49e-37	3.17e-34
XLOC_072389	NLGN3		54413	yes	no	-0.789323	5.59875	3.78e-37	3.28e-34
XLOC_057658	LHFPL3		375612	yes	no	-0.902304	7.38968	8.23e-37	6.86e-34
XLOC_012125	CRYAB		1410	no	no	-1.25858	4.5387	2.19e-35	1.75e-32
XLOC_065754	PHF19		26147	yes	no	-0.786385	6.01783	6.25e-35	4.8e-32
XLOC_054098	ACAT2		39	yes	no	0.892968	7.78283	2.8e-34	2.07e-31
XLOC_053470	COL19A1		1310	yes	no	-1.27971	6.03754	5.59e-34	3.99e-31
XLOC_027850	PCYT2		5833	yes	no	0.764395	5.81097	2.05e-33	1.41e-30
XLOC_053866	AKAP7		9465	yes	no	-0.825214	6.9831	5.64e-33	3.76e-30
XLOC_055596	-			no	no	-1.25605	3.8159	1.34e-32	8.66e-30
XLOC_065807	HSPA5		3309	yes	no	-1.1509	9.1537	1.88e-32	1.18e-29
XLOC_062046	PLAT		5327	yes	no	-0.746781	5.87897	3.53e-32	2.14e-29
XLOC_014491	A2M		2	yes	no	-0.958257	9.67517	9.19e-32	5.4e-29
XLOC_014462	SLC2A3		6515	yes	no	-1.2279	4.27799	2.8e-31	1.6e-28
XLOC_050281	KCNIP1		30820	yes	no	-1.02488	3.99721	4.8e-31	2.66e-28
XLOC_064214	-			no	no	-6.10056	0.55537	1.49e-30	8.06e-28
XLOC_024002	XYLT1		64131	yes	no	-0.773423	5.45044	1.92e-30	1.01e-27
XLOC_038343	ACSS2		55902	yes	no	0.823121	6.68809	2.66e-30	1.36e-27
XLOC_049396	MAP3K1		4214	yes	no	-0.793675	9.16349	3.88e-30	1.94e-27
XLOC_059482	RNY1	ENSG00000201098		no	no	-0.96074	4.89647	6.62e-30	3.23e-27
XLOC_051250	PJA2		9867	yes	no	-0.85869	7.79899	1.15e-29	5.47e-27
XLOC_041691	MLC1		23209	yes	no	-0.828638	4.91789	1.24e-29	5.78e-27
XLOC_014017	HSP90B1,MIR3652			no	no	-0.905728	10.4111	1.33e-29	6.04e-27
XLOC_005995	-			no	no	-1.94982	2.34076	1.41e-29	6.28e-27
XLOC_000757	CDKN2C		1031	yes	no	-0.728343	5.33135	1.95e-29	8.46e-27
XLOC_054120	QKI		9444	yes	no	-0.787301	9.14093	3.12e-29	1.33e-26
XLOC_059972	-			no	no	-1.94821	2.21905	4.4e-29	1.83e-26
XLOC_030134	TPM4		7171	yes	no	-0.831636	7.26999	4.88e-29	1.99e-26
XLOC_039332	NKAIN4		128414	yes	no	-0.817058	4.91699	7.91e-29	3.16e-26
XLOC_058645	CDC42P2			no	no	-2.1464	2.49852	1.28e-28	5.03e-26
XLOC_054231	NRN1		51299	yes	no	-0.799927	6.31446	1.45e-28	5.58e-26
XLOC_024027	GPR139		124274	yes	no	-1.78333	2.29523	2.15e-28	8.12e-26
XLOC_040540	-			no	no	-1.01809	4.86448	2.27e-28	8.39e-26
XLOC_002110	LHX9		56956	yes	no	-1.08254	3.8683	2.44e-28	8.88e-26
XLOC_040398	AP001468.1,LSS			no	no	0.785659	8.16421	1.04e-27	3.7e-25
XLOC_057744	PTPRZ1		5803	yes	no	-0.756437	9.75215	1.57e-27	5.51e-25
XLOC_041949	BHLHE40		8553	yes	no	-0.916278	4.65929	3.21e-27	1.11e-24
XLOC_061540	PTP4A3		11156	yes	no	-0.77742	6.07377	7.21e-27	2.41e-24
XLOC_059080	VGF		7425	yes	no	-1.13809	7.54708	7.23e-27	2.41e-24
XLOC_050012	EGR1		1958	yes	no	-1.50085	3.77868	1.28e-26	4.2e-24
XLOC_014009	ASCL1		429	yes	no	-0.772014	6.3719	2.88e-26	9.29e-24
XLOC_014643	BCAT1		586	yes	no	-0.855077	9.67969	3.39e-26	1.07e-23
XLOC_051103	HAPLN1		1404	yes	no	-0.887133	8.03992	6.21e-26	1.94e-23
XLOC_073141	ASB11		140456	yes	no	-1.28305	3.44327	6.72e-26	2.07e-23
XLOC_058496	ELMO1		9844	yes	no	-0.792535	4.49788	9.05e-25	2.74e-22
XLOC_026285	FAM100B		283991	yes	no	-0.801359	4.87959	1.48e-24	4.41e-22
XLOC_025523	TMEM97		27346	no	no	0.718958	7.76547	1.94e-24	5.7e-22
XLOC_058148	DPP6		1804	yes	no	-0.691214	5.74936	2.21e-24	6.4e-22
XLOC_064363	COL15A1		1306	yes	no	-1.12178	3.68993	2.28e-24	6.52e-22
XLOC_050088	AC005592.1	ENSG00000236714		no	yes	-2.27383	1.86297	2.46e-24	6.94e-22
XLOC_053572	NT5E		4907	yes	no	-0.930392	4.62659	3.85e-24	1.07e-21
XLOC_053861	HEY2		23493	yes	no	-0.839808	4.79658	5e-24	1.37e-21
XLOC_014082	MVK		4598	yes	no	0.755211	5.4804	5.46e-24	1.48e-21
XLOC_059355	DGKI		9162	yes	no	-0.899756	6.93701	6.86e-24	1.83e-21
XLOC_014660	BHLHE41,RP11-283G6.3			no	no	-0.823671	4.80133	1.37e-23	3.6e-21
XLOC_072616	CXorf57		55086	yes	no	0.627442	5.50533	1.49e-23	3.87e-21
XLOC_059835	-			no	no	-2.15249	2.69821	1.82e-23	4.65e-21
XLOC_006516	-			no	no	-0.904227	4.15295	1.95e-23	4.92e-21
XLOC_059356	CREB3L2		64764	yes	no	-0.603074	5.98413	7.95e-23	1.99e-20
XLOC_001765	FCGR2A		2212	yes	no	-1.04665	3.96392	9.62e-23	2.37e-20
XLOC_013935	SOCS2		8835	yes	no	-1.27541	3.74306	1.03e-22	2.51e-20
XLOC_052633	-			no	no	-2.80356	0.663072	1.44e-22	3.46e-20
XLOC_032815	AC011897.1,FAM84A			no	no	-0.799269	6.74509	2.45e-22	5.83e-20
XLOC_071845	MT-CYB		4519	yes	no	-0.712182	7.60559	2.7e-22	6.34e-20
XLOC_031168	GNG7		2788	yes	no	-0.81622	5.08445	3.55e-22	8.26e-20
XLOC_053852	SMPDL3A		10924	yes	no	0.733955	4.51618	3.62e-22	8.32e-20
XLOC_062715	FBXO32		114907	yes	no	-1.04015	3.73722	3.78e-22	8.58e-20
XLOC_045853	FAM114A1		92689	yes	no	-0.639719	5.12996	3.98e-22	8.93e-20
XLOC_012242	BLID,MIR125B1,RP11-166D19.1			no	no	-0.717984	7.13196	7.7e-22	1.71e-19
XLOC_011742	DHCR7		1717	yes	no	0.718342	7.77424	8.89e-22	1.95e-19
XLOC_001346	FAM46C		54855	yes	no	-0.581285	6.01044	1.96e-21	4.25e-19
XLOC_043066	RP11-145F16.2			no	no	-1.13924	3.52522	2.09e-21	4.5e-19
XLOC_039954	LSS		4047	yes	no	0.935465	4.56444	2.22e-21	4.72e-19
XLOC_007980	RP11-124N14.3	ENSG00000234961		no	no	-0.746924	6.97524	2.31e-21	4.86e-19
XLOC_021232	SYNM		23336	no	no	-1.55279	2.30759	2.43e-21	5.05e-19
XLOC_051289	FEM1C		56929	yes	no	-0.557523	5.82514	5.21e-21	1.07e-18
XLOC_024759	SNAI3		333929	yes	no	0.777562	5.06371	5.37e-21	1.09e-18
XLOC_054255	TFAP2A		7020	yes	no	-0.709314	4.59119	6.43e-21	1.3e-18
XLOC_058199	PDGFA		5154	yes	no	-0.664361	5.62684	6.67e-21	1.33e-18
XLOC_073465	FAM120C		54954	no	no	-0.601436	5.63546	7.56e-21	1.49e-18
XLOC_004806	KLHDC8A		55220	yes	no	-0.971568	4.04525	7.59e-21	1.49e-18
XLOC_002435	RAB4A,SPHAR			no	no	-0.654905	6.92104	1.43e-20	2.78e-18
XLOC_062808	NDRG1		10397	yes	no	-1.79719	4.58938	1.89e-20	3.62e-18
XLOC_003456	JUN		3725	yes	no	-0.554769	6.09648	1.9e-20	3.62e-18
XLOC_004275	GBA		2629	no	no	0.749779	4.63592	2.26e-20	4.26e-18
XLOC_033830	-			no	no	-1.12416	3.10364	2.48e-20	4.63e-18
XLOC_060812	PLEKHA2		59339	yes	no	-0.697417	5.67598	2.56e-20	4.74e-18
XLOC_012508	-			no	no	-0.600782	5.66355	2.74e-20	5.03e-18
XLOC_050075	PCDHGA1,PCDHGA10,PCDHGA11,PCDHGA12,PCDHGA2,PCDHGA3,PCDHGA4,PCDHGA5,PCDHGA6,PCDHGA7,PCDHGA8,PCDHGA9,PCDHGB1,PCDHGB2,PCDHGB3,PCDHGB4,PCDHGB6,PCDHGB7,PCDHGC3,PCDHGC4,PCDHGC5			no	no	-0.519428	6.08018	3.48e-20	6.31e-18
XLOC_004379	KCNJ10,RP11-226L15.4			no	no	-0.567499	6.22234	6.02e-20	1.08e-17
XLOC_046278	RAP1GDS1		5910	yes	no	-0.635181	7.27151	7.1e-20	1.27e-17
XLOC_029604	-			no	no	-0.870926	3.77221	1.1e-19	1.94e-17
XLOC_051462	SPOCK1		6695	yes	no	-0.946523	3.91972	1.11e-19	1.94e-17
XLOC_049970	SEC24A		10802	yes	no	-0.572306	6.32248	1.34e-19	2.32e-17
XLOC_058901	SEMA3C		10512	yes	no	1.00556	3.34045	1.76e-19	3.03e-17
XLOC_001644	HCN3		57657	no	no	1.02933	3.39781	1.89e-19	3.22e-17
XLOC_035266	GFPT1		2673	yes	no	-0.681122	7.86764	1.9e-19	3.22e-17
XLOC_043113	KCNAB1		7881	yes	no	-0.575011	5.36452	2.04e-19	3.43e-17
XLOC_053858	RNF217		154214	yes	no	-0.535319	6.16307	2.42e-19	4.02e-17
XLOC_025873	GRN		2896	yes	no	0.624519	5.37396	3.55e-19	5.86e-17
XLOC_010245	CAPN5		726	no	no	-0.805494	4.40875	5.87e-19	9.61e-17
XLOC_051106	EDIL3		10085	yes	no	-0.62627	7.12392	6.99e-19	1.13e-16
XLOC_052632	-			no	no	-2.21783	0.905207	7.06e-19	1.14e-16
XLOC_056915	GS1-465N13.1,HDAC9			no	no	-0.615415	8.14929	8.6e-19	1.37e-16
XLOC_049006	-			no	no	-1.06507	2.96799	9.09e-19	1.44e-16
XLOC_032810	TRIB2		28951	yes	no	-0.738448	9.23772	1.28e-18	2.02e-16
XLOC_044621	TM4SF1		4071	yes	no	-0.507335	6.0588	1.35e-18	2.1e-16
XLOC_023448	CYB5B,RP11-140H17.1			no	no	0.635689	7.0724	1.89e-18	2.92e-16
XLOC_019317	SIX1		6495	yes	no	-0.496757	6.01789	1.93e-18	2.97e-16
XLOC_072552	CENPI		2491	yes	no	0.561903	6.20646	1.97e-18	2.99e-16
XLOC_012366	MIR4697			no	no	-0.583265	5.6552	1.98e-18	2.99e-16
XLOC_011877	GAB2		9846	yes	no	-0.5965	7.52466	2.06e-18	3.1e-16
XLOC_026161	MIR634,PRKCA			no	no	-0.613508	7.11454	2.39e-18	3.57e-16
XLOC_049611	CKMT2,RASGRF2			no	no	0.55513	6.12683	2.53e-18	3.74e-16
XLOC_004139	RP11-196G18.22	ENSG00000261716		no	no	-0.488768	5.78977	2.8e-18	4.12e-16
XLOC_033064	BCYRN1	ENSG00000236824		no	yes	-0.644111	6.76709	3.06e-18	4.46e-16
XLOC_005952	-			no	no	-1.00981	3.07582	4.6e-18	6.67e-16
XLOC_058647	FKBP9L			no	no	-1.4879	4.34191	5.09e-18	7.31e-16
XLOC_072978	NSDHL		50814	no	no	0.562612	5.8451	5.19e-18	7.4e-16
XLOC_007169	ARID5B		84159	yes	no	-0.696356	5.58766	6.61e-18	9.36e-16
XLOC_047490	SPARCL1		8404	yes	no	-1.07913	5.72046	6.65e-18	9.36e-16
XLOC_003381	RAB3B		5865	yes	no	-0.621892	8.41636	7.72e-18	1.08e-15
XLOC_061026	C8orf44,SGK3			no	no	-0.508651	6.00186	1.54e-17	2.13e-15
XLOC_056564	-			no	no	-1.31126	2.25412	1.67e-17	2.31e-15
XLOC_065730	TNC		3371	yes	no	-1.03339	7.37598	1.74e-17	2.38e-15
XLOC_013189	GOLT1B		51026	yes	no	-0.529279	6.02947	1.85e-17	2.51e-15
XLOC_058455	PDE1C		5137	yes	no	-0.800286	3.79111	1.99e-17	2.69e-15
XLOC_012961	CD9		928	yes	no	-0.552422	6.26767	2.1e-17	2.81e-15
XLOC_014637	SOX5		6660	yes	no	-0.597125	7.1841	2.18e-17	2.91e-15
XLOC_012006	MAML2		84441	yes	no	-0.586585	6.99349	2.54e-17	3.37e-15
XLOC_034133	HNRNPA3,MIR4444-1			no	no	-0.736112	6.9894	2.57e-17	3.38e-15
XLOC_060283	-			no	no	-1.1406	2.73169	3.11e-17	4.06e-15
XLOC_013566	SP1		6667	yes	no	-0.585531	6.87121	3.55e-17	4.61e-15
XLOC_047081	CCDC149		91050	yes	no	-0.623841	4.85081	3.98e-17	5.13e-15
XLOC_025223	ATP1B2		482	yes	no	-0.969051	3.54352	4.48e-17	5.74e-15
XLOC_044315	LSAMP,RP11-384F7.2			no	no	-0.581673	7.39513	4.51e-17	5.74e-15
XLOC_045803	RBPJ		3516	yes	no	-0.619774	7.84493	4.61e-17	5.83e-15
XLOC_064997	MOB3B		79817	yes	no	-0.890142	4.20205	4.78e-17	6.01e-15
XLOC_022054	RP11-2E17.1	ENSG00000259417		no	no	-0.964521	3.32983	4.87e-17	6.09e-15
XLOC_061393	COL14A1		7373	yes	no	-1.13901	2.9953	6.26e-17	7.77e-15
XLOC_058344	HDAC9		9734	yes	no	-0.505702	5.91276	6.3e-17	7.77e-15
XLOC_057204	RP11-310H4.4			no	no	-2.16612	2.14549	7.05e-17	8.64e-15
XLOC_047142	UGDH		7358	yes	no	-0.594517	6.7686	7.28e-17	8.87e-15
XLOC_039997	AF127936.7	ENSG00000235609		no	yes	-0.822733	3.66122	8.2e-17	9.93e-15
XLOC_046367	ELOVL6		79071	yes	no	0.662315	4.6728	8.25e-17	9.93e-15
XLOC_040839	CTA-211A9.5,MIAT			no	no	-0.690507	6.61565	8.42e-17	1.01e-14
XLOC_027780	SOCS3		9021	yes	no	-1.03537	2.85815	9.02e-17	1.07e-14
XLOC_046449	SPRY1		10252	yes	no	-0.762266	7.00295	9.14e-17	1.08e-14
XLOC_014047	C12orf23		90488	yes	no	-0.577273	6.42256	9.38e-17	1.1e-14
XLOC_062193	GGH		8836	yes	no	0.57154	5.36287	1.01e-16	1.18e-14
XLOC_035057	ZFP36L2		678	yes	no	-0.572869	5.43984	1.1e-16	1.28e-14
XLOC_043342	ST6GAL1		6480	yes	no	-0.481642	6.26108	1.14e-16	1.31e-14
XLOC_018374	RHOJ		57381	yes	no	-0.650588	4.83036	1.27e-16	1.45e-14
XLOC_056704	-			no	no	-1.11454	2.61842	1.3e-16	1.49e-14
XLOC_006760	VIM		7431	yes	no	-0.670404	9.98801	1.34e-16	1.53e-14
XLOC_054304	ATXN1		6310	no	no	-0.481315	6.01822	1.4e-16	1.58e-14
XLOC_053132	HSPA1B		3304	no	no	-0.563998	5.94785	1.56e-16	1.75e-14
XLOC_033570	POU3F3		5455	yes	no	-0.515927	6.34643	1.77e-16	1.98e-14
XLOC_014098	ATP2A2		488	yes	no	-0.582386	7.81024	1.82e-16	2.02e-14
XLOC_016536	FREM2		341640	yes	no	-0.57002	8.43207	1.83e-16	2.02e-14
XLOC_051550	PPP2R2B,RNA5SP196			no	no	-0.700483	5.16748	2.46e-16	2.7e-14
XLOC_056283	-			no	no	0.731819	4.22227	3.03e-16	3.31e-14
XLOC_002818	MTHFR		4524	yes	no	0.488451	5.77864	3.13e-16	3.4e-14
XLOC_058913	SEMA3A		10371	yes	no	-0.615943	7.436	3.62e-16	3.92e-14
XLOC_005023	TRIM11		81559	yes	no	0.494415	5.68492	4.35e-16	4.67e-14
XLOC_013822	RP11-290L1.3	ENSG00000257453		no	no	-0.732934	4.32296	4.45e-16	4.76e-14
XLOC_045051	APOD		347	yes	no	-0.684099	4.38838	4.48e-16	4.76e-14
XLOC_060284	-			no	no	-1.16164	2.53333	4.64e-16	4.9e-14
XLOC_027837	AC139149.1,ACTG1			no	no	-0.591301	9.96788	5.32e-16	5.57e-14
XLOC_001812	PBX1		5087	yes	no	-0.570297	6.51485	5.32e-16	5.57e-14
XLOC_004666	FAM5C		339479	yes	no	-0.568929	5.5915	5.58e-16	5.81e-14
XLOC_034816	AC064875.2	ENSG00000225649		no	yes	-0.754951	7.39319	6.27e-16	6.49e-14
XLOC_048884	-			no	no	-1.71035	1.73792	6.41e-16	6.61e-14
XLOC_059483	PDIA4		9601	yes	no	-0.557995	9.17101	1.08e-15	1.11e-13
XLOC_053183	RP11-513I15.6	ENSG00000225339		no	yes	-0.55483	7.63878	1.16e-15	1.18e-13
XLOC_050422	CNOT6		57472	yes	no	-0.547845	5.87221	1.19e-15	1.2e-13
XLOC_062414	MMP16		4325	yes	no	-0.579955	10.5074	1.3e-15	1.31e-13
XLOC_057424	HSPB1		3315	yes	no	-0.52871	5.5192	1.61e-15	1.62e-13
XLOC_043357	LPP		4026	yes	no	-0.572538	6.9244	1.85e-15	1.85e-13
XLOC_044847	RPL22L1		200916	yes	no	-0.64789	6.25086	2.18e-15	2.17e-13
XLOC_057680	HBP1		26959	yes	no	-0.50398	5.92386	2.97e-15	2.94e-13
XLOC_050312	CREBRF		153222	yes	no	-0.638043	4.57337	3.04e-15	2.99e-13
XLOC_047074	PPARGC1A		10891	yes	no	-0.84075	4.11832	3.37e-15	3.3e-13
XLOC_019000	SLC7A8		23428	yes	no	-0.908244	3.04421	3.57e-15	3.48e-13
XLOC_022827	C16orf45,MPV17L			no	no	-0.659922	5.70505	3.78e-15	3.67e-13
XLOC_051353	RP11-43D2.6,ZNF608			no	no	-0.530732	5.49722	3.99e-15	3.85e-13
XLOC_049668	CTC-454M9.1	ENSG00000248309		no	no	-0.562213	5.16162	4.19e-15	4.03e-13
XLOC_022971	IL21R		50615	yes	no	2.82471	0.419005	5.24e-15	5.01e-13
XLOC_052216	-			no	no	-2.46675	0.244642	6.81e-15	6.48e-13
XLOC_054547	ZBTB12		221527	no	no	-0.687716	4.02109	7.55e-15	7.15e-13
XLOC_030715	EMP3		2014	yes	no	-0.499738	5.41502	8.02e-15	7.56e-13
XLOC_041633	ARFGAP3,PACSIN2			no	no	-0.524974	7.51148	8.55e-15	8.02e-13
XLOC_053320	C6orf223		221416	yes	no	0.559613	5.37511	8.81e-15	8.23e-13
XLOC_023776	BRICD5,PGP			no	no	0.5194	5.79088	9.62e-15	8.95e-13
XLOC_047078	MIR573			no	no	-0.663168	4.43315	1.03e-14	9.56e-13
XLOC_011485	OSBP		5007	yes	no	-0.472145	5.80213	1.1e-14	1.01e-12
XLOC_039030	GSS		2937	yes	no	0.455442	6.01381	1.11e-14	1.02e-12
XLOC_000371	CLIC4		25932	yes	no	-0.56466	8.57273	1.32e-14	1.2e-12
XLOC_065923	RP13-100B2.4,SLC2A6			no	no	0.819013	4.66147	1.46e-14	1.32e-12
XLOC_054719	YIPF3		25844	yes	no	-0.502172	5.30935	1.46e-14	1.32e-12
XLOC_002016	C1orf21		81563	yes	no	-0.52024	7.65082	1.65e-14	1.48e-12
XLOC_001158	-			no	no	-1.48423	3.59662	1.65e-14	1.48e-12
XLOC_062810	ST3GAL1		6482	yes	no	-0.684634	4.30209	1.71e-14	1.53e-12
XLOC_002179	ATP2B4		493	yes	no	-0.559911	6.59119	2.04e-14	1.81e-12
XLOC_010397	FAT3		120114	yes	no	-0.644857	8.64088	2.11e-14	1.87e-12
XLOC_055731	-			no	no	-1.07385	4.25752	2.14e-14	1.88e-12
XLOC_050573	MYO10		4651	yes	no	-0.541034	9.26474	2.15e-14	1.89e-12
XLOC_044582	RP11-372E1.7			no	no	-0.755569	3.63389	2.2e-14	1.91e-12
XLOC_035292	AC007040.11,AC007040.7,TEX261			no	no	0.448495	5.62652	2.2e-14	1.91e-12
XLOC_041990	CRELD1		78987	yes	no	-0.670844	4.07004	2.26e-14	1.96e-12
XLOC_041447	PLA2G3		50487	yes	no	0.468409	6.05686	2.59e-14	2.23e-12
XLOC_019513	C14orf1		11161	yes	no	0.550143	4.8187	2.71e-14	2.32e-12
XLOC_046536	GAB1		2549	yes	no	-0.444044	6.35872	2.88e-14	2.46e-12
XLOC_053489	KCNQ5-IT1	ENSG00000233844		no	no	0.629665	4.97538	3.22e-14	2.74e-12
XLOC_013081	ETV6		2120	yes	no	-0.581082	5.14855	3.47e-14	2.94e-12
XLOC_022253	RP11-6O2.4	ENSG00000261054		no	no	-1.5687	1.34283	3.52e-14	2.97e-12
XLOC_042515	PDZRN3		23024	yes	no	0.668066	4.30184	3.7e-14	3.11e-12
XLOC_034799	PDIA6		10130	yes	no	-0.539301	9.41791	4.12e-14	3.45e-12
XLOC_041374	CTA-373H7.7	ENSG00000206028		no	no	-0.691236	4.60078	4.93e-14	4.11e-12
XLOC_003151	CSMD2		114784	yes	no	-0.484637	5.86243	4.98e-14	4.13e-12
XLOC_034352	NRP2		8828	yes	no	-0.476054	6.35909	5.14e-14	4.25e-12
XLOC_026563	DLG4		1742	yes	no	-0.691059	3.79992	6.1e-14	5.02e-12
XLOC_024373	SALL1		6299	yes	no	-0.52696	6.39742	6.18e-14	5.06e-12
XLOC_019506	TMED10		10972	yes	no	-0.538836	8.11499	6.23e-14	5.08e-12
XLOC_052296	-			no	no	0.871602	3.19587	7.2e-14	5.85e-12
XLOC_013115	CDKN1B		1027	yes	no	-0.522489	6.63086	8.11e-14	6.55e-12
XLOC_054383	HIST1H2BG		8339	yes	no	-0.566649	7.46558	8.12e-14	6.55e-12
XLOC_042877	RAB7A		7879	yes	no	-0.570334	6.49442	9.04e-14	7.25e-12
XLOC_000619	RP1-228H13.5,ZNF643			no	no	-0.547404	4.78043	9.98e-14	7.98e-12
XLOC_058646	RP11-310H4.6			no	no	-2.12129	2.0221	1.03e-13	8.24e-12
XLOC_046366	RP11-115A14.1			no	no	0.943329	3.12063	1.04e-13	8.28e-12
XLOC_043671	SLC4A7		9497	yes	no	-0.52612	7.39839	1.29e-13	1.02e-11
XLOC_061446	TRIB1		10221	yes	no	-0.526808	5.17885	1.33e-13	1.05e-11
XLOC_059380	HIPK2		28996	yes	no	-0.566981	7.99447	1.34e-13	1.05e-11
XLOC_041390	XBP1		7494	yes	no	-0.510772	7.35116	1.35e-13	1.05e-11
XLOC_042684	DZIP3		9666	yes	no	0.534284	4.86734	1.36e-13	1.05e-11
XLOC_050541	DAP		1611	yes	no	-0.528215	5.92827	1.37e-13	1.06e-11
XLOC_003102	SDC3		9672	yes	no	-0.511604	7.27662	1.38e-13	1.07e-11
XLOC_012149	RP11-661I21.2,TMPRSS5			no	no	0.602146	4.8854	1.47e-13	1.13e-11
XLOC_004892	FLVCR1-AS1	ENSG00000198468		no	yes	0.752085	3.49615	1.55e-13	1.18e-11
XLOC_053974	UTRN		7402	yes	no	-0.430731	6.03897	1.65e-13	1.26e-11
XLOC_017071	UBL3		5412	yes	no	-0.460891	6.06741	1.7e-13	1.29e-11
XLOC_065461	RP11-82L18.2,RP11-82L18.4,SHC3			no	no	-0.504682	8.42204	1.79e-13	1.36e-11
XLOC_044408	MGLL		11343	yes	no	-0.589434	4.85776	1.84e-13	1.39e-11
XLOC_056956	GPNMB		10457	yes	no	-0.621263	4.6779	1.91e-13	1.43e-11
XLOC_040986	LGALS1		3956	yes	no	-0.567081	6.85965	2.12e-13	1.59e-11
XLOC_001625	CHRNB2		1141	yes	no	0.892563	2.94364	2.26e-13	1.68e-11
XLOC_062846	ARC		23237	yes	no	-0.487012	5.72441	2.27e-13	1.68e-11
XLOC_009714	PTPRJ		5795	yes	no	-0.516772	9.11527	2.35e-13	1.74e-11
XLOC_005104	IRF2BP2		359948	yes	no	-0.510128	7.59311	2.42e-13	1.78e-11
XLOC_020492	DISP2		85455	yes	no	0.980163	2.56276	2.44e-13	1.79e-11
XLOC_026055	SCPEP1		59342	yes	no	0.871218	3.36901	2.56e-13	1.87e-11
XLOC_054729	MRPS18A		55168	yes	no	-0.617123	5.60177	2.71e-13	1.98e-11
XLOC_052291	-			no	no	0.93756	3.14633	2.85e-13	2.07e-11
XLOC_021119	ACAN		176	yes	no	-0.644289	4.26356	3.38e-13	2.45e-11
XLOC_007258	DDIT4		54541	yes	no	-0.513096	7.72305	3.67e-13	2.65e-11
XLOC_023649	SNAI3-AS1	ENSG00000260630		no	no	0.583129	5.08685	3.75e-13	2.69e-11
XLOC_046674	RAPGEF2		9693	yes	no	-0.520713	7.11307	3.82e-13	2.73e-11
XLOC_073208	PCYT1B		9468	yes	no	0.674594	3.93911	3.97e-13	2.83e-11
XLOC_045820	PCDH7		5099	yes	no	-0.506086	7.00843	4.04e-13	2.88e-11
XLOC_038813	KIF16B		55614	yes	no	-0.424027	5.62837	4.21e-13	2.98e-11
XLOC_056549	-			no	no	1.25469	1.8255	4.29e-13	3.03e-11
XLOC_062870	PYCRL		65263	yes	no	0.606844	4.47548	4.43e-13	3.11e-11
XLOC_065850	AL590708.1,GOLGA2			no	no	-0.476045	5.55526	4.52e-13	3.17e-11
XLOC_059492	ZNF746,ZNF767			no	no	0.450684	5.50211	4.7e-13	3.28e-11
XLOC_028596	SETBP1		26040	yes	no	-0.702055	3.7739	4.78e-13	3.33e-11
XLOC_023057	STX4		6810	yes	no	0.554411	4.48542	4.87e-13	3.38e-11
XLOC_001786	HSD17B7		51478	yes	no	0.433901	6.00171	5.84e-13	4.04e-11
XLOC_064164	PCA3	ENSG00000225937		no	no	1.1847	1.93041	6.37e-13	4.39e-11
XLOC_042637	LNP1		348801	yes	no	-0.748527	3.53992	6.45e-13	4.43e-11
XLOC_021743	PRTG		283659	yes	no	-0.467379	5.60723	6.48e-13	4.43e-11
XLOC_013203	-			no	no	-3.48341	1.39775	6.68e-13	4.55e-11
XLOC_012214	HYOU1		10525	no	no	-0.494851	8.49041	6.69e-13	4.55e-11
XLOC_059608	-			no	no	-1.11625	1.99502	7.4e-13	5.01e-11
XLOC_038654	COL20A1		57642	yes	no	-0.531128	6.32661	8.13e-13	5.49e-11
XLOC_004186	TDRKH		11022	yes	no	0.439211	5.99243	8.32e-13	5.6e-11
XLOC_001252	CHI3L2		1117	yes	no	1.36002	1.37875	8.44e-13	5.66e-11
XLOC_029145	B4GALT6		9331	yes	no	-0.481451	5.65548	9.08e-13	6.07e-11
XLOC_004625	APOBEC4		403314	yes	no	0.909917	2.66211	9.54e-13	6.36e-11
XLOC_033531	AC092168.2,NPAS2			no	no	-0.523012	5.38506	1.03e-12	6.84e-11
XLOC_005052	CCSAP		126731	yes	no	-0.511538	7.9734	1.04e-12	6.9e-11
XLOC_019418	ZFP36L1		677	yes	no	-0.699147	3.99546	1.06e-12	6.98e-11
XLOC_014893	LIMA1		51474	yes	no	-0.529853	7.33268	1.06e-12	6.98e-11
XLOC_050067	PCDHB10,PCDHB16,PCDHB9			no	no	-0.478886	5.14641	1.09e-12	7.11e-11
XLOC_072248	MAGED1		9500	no	no	-0.50183	7.73791	1.1e-12	7.19e-11
XLOC_016518	NBEA		26960	yes	no	-0.462984	6.08604	1.19e-12	7.75e-11
XLOC_003909	KCND3		3752	yes	no	-0.552969	4.86526	1.24e-12	8.06e-11
XLOC_059840	-			no	no	-2.36937	1.56268	1.26e-12	8.12e-11
XLOC_057509	AC002454.1	ENSG00000237819		no	no	-0.842245	3.4187	1.28e-12	8.23e-11
XLOC_052471	-			no	no	-0.608603	4.98747	1.31e-12	8.41e-11
XLOC_065060	KIAA1161		57462	yes	no	0.486637	5.05914	1.39e-12	8.93e-11
XLOC_063656	SLC1A1		6505	yes	no	-0.439369	5.36688	1.57e-12	1e-10
XLOC_022148	NTRK3		4916	yes	no	-0.533773	7.00155	1.63e-12	1.03e-10
XLOC_039189	ZMYND8		23613	yes	no	-0.483388	7.47597	1.63e-12	1.03e-10
XLOC_062685	ENPP2,RP11-99I9.2			no	no	-0.55071	6.9915	1.87e-12	1.18e-10
XLOC_072598	PLP1		5354	yes	no	-0.60683	7.5095	1.91e-12	1.21e-10
XLOC_054497	FLOT1		10211	no	no	-0.409793	5.61917	2.05e-12	1.29e-10
XLOC_031385	DHPS		1725	yes	no	-0.444028	5.45105	2.12e-12	1.33e-10
XLOC_011895	FAM181B		220382	yes	no	-0.668781	5.43434	2.13e-12	1.33e-10
XLOC_066261	-			no	no	-0.482238	6.12932	2.24e-12	1.4e-10
XLOC_051399	AC063976.6,P4HA2			no	no	-0.874021	3.253	2.28e-12	1.42e-10
XLOC_052884	ID4		3400	yes	no	-0.560285	6.39992	2.43e-12	1.51e-10
XLOC_043375	CCDC50		152137	yes	no	-0.430901	6.36788	2.98e-12	1.84e-10
XLOC_041481	LARGE		9215	yes	no	-0.498228	5.03815	3.09e-12	1.9e-10
XLOC_032627	-			no	no	-0.502744	5.70677	3.14e-12	1.92e-10
XLOC_065757	RAB14		51552	yes	no	-0.424338	6.29283	3.15e-12	1.92e-10
XLOC_046034	LPHN3		23284	no	no	-0.491104	8.76719	3.41e-12	2.08e-10
XLOC_036321	TRAK2		66008	yes	no	0.417578	6.22806	3.47e-12	2.11e-10
XLOC_057646	LRRC17		10234	yes	no	1.3377	1.9389	3.51e-12	2.12e-10
XLOC_054403	HIST1H2BJ		8970	yes	no	-0.669744	6.54328	3.54e-12	2.13e-10
XLOC_038268	FAM182A	ENSG00000125804		yes	no	-0.94191	2.65398	3.54e-12	2.13e-10
XLOC_011566	MACROD1		28992	yes	no	-0.495413	5.01675	3.77e-12	2.26e-10
XLOC_029363	CTD-2541J13.1	ENSG00000260578		no	yes	-1.16146	2.87947	3.94e-12	2.36e-10
XLOC_009152	-			no	no	-1.93387	0.652383	3.95e-12	2.36e-10
XLOC_072296	MAGED2		10916	yes	no	-0.51055	8.76984	4.49e-12	2.67e-10
XLOC_028440	LDLRAD4		753	yes	no	-0.606433	5.12586	4.68e-12	2.77e-10
XLOC_016910	MCF2L		23263	yes	no	-0.4157	6.36661	5.21e-12	3.08e-10
XLOC_023288	RP11-357N13.7			no	yes	0.669226	3.84059	5.28e-12	3.11e-10
XLOC_017740	-			no	no	-1.19181	1.93811	5.33e-12	3.13e-10
XLOC_003139	SYNC		81493	yes	no	-0.484041	7.22204	5.54e-12	3.24e-10
XLOC_038068	TRIB3		57761	yes	no	0.419515	5.77059	5.55e-12	3.24e-10
XLOC_036297	SATB2		23314	yes	no	-0.43362	6.07083	5.94e-12	3.46e-10
XLOC_039056	LINC00657	ENSG00000260032		no	yes	-0.497129	8.96666	6.37e-12	3.7e-10
XLOC_071857	PLCXD1		55344	yes	no	-0.477582	7.0006	6.91e-12	4e-10
XLOC_044626	WWTR1		25937	yes	no	-0.519015	7.19985	7.08e-12	4.09e-10
XLOC_010040	RAB1B		81876	yes	no	-0.532164	4.76255	7.33e-12	4.22e-10
XLOC_054903	KCNQ5		56479	yes	no	0.580122	5.16523	7.68e-12	4.41e-10
XLOC_029259	ACAA2,MYO5B,RP11-886H22.1			no	no	-0.495668	7.63027	7.79e-12	4.46e-10
XLOC_008769	VAX1		11023	yes	no	-0.61839	4.04651	7.85e-12	4.48e-10
XLOC_056867	AC006042.8			no	no	-0.477629	6.60986	8.77e-12	5e-10
XLOC_034815	-			no	no	-0.86794	3.19032	8.87e-12	5.04e-10
XLOC_071992	SAT1		6303	yes	no	-0.616251	7.68453	8.96e-12	5.07e-10
XLOC_050973	-			no	no	-0.730628	3.4944	1.01e-11	5.71e-10
XLOC_055535	MIR3939			no	no	0.573508	4.95788	1.02e-11	5.75e-10
XLOC_015384	LUM		4060	yes	no	1.04009	2.12159	1.02e-11	5.75e-10
XLOC_002111	NEK7		140609	yes	no	-0.404136	6.03718	1.06e-11	5.94e-10
XLOC_026088	VMP1		81671	yes	no	-0.495187	7.2335	1.08e-11	6.02e-10
XLOC_038982	C20orf112		140688	yes	no	-0.420023	5.80952	1.4e-11	7.78e-10
XLOC_010241	RP11-21L23.2	ENSG00000261578		no	no	-0.866235	3.00207	1.43e-11	7.96e-10
XLOC_030056	CALR		811	yes	no	-0.473081	8.36192	1.46e-11	8.06e-10
XLOC_064606	SLC27A4		10999	yes	no	0.515203	5.07348	1.46e-11	8.08e-10
XLOC_049895	PRRC1		133619	yes	no	-0.478884	6.56532	1.53e-11	8.41e-10
XLOC_040539	-			no	no	-1.06404	2.24104	1.62e-11	8.88e-10
XLOC_045014	FGF12		2257	yes	no	-0.513656	5.27924	1.65e-11	9.01e-10
XLOC_007620	MXI1		4601	yes	no	-0.428874	6.27446	1.68e-11	9.15e-10
XLOC_021844	PPIB		5479	yes	no	-0.473255	8.49855	1.82e-11	9.92e-10
XLOC_053994	RP11-307P5.1,SAMD5			no	no	0.697087	5.4359	1.89e-11	1.03e-09
XLOC_049267	RAI14		26064	yes	no	-0.492832	6.83604	1.94e-11	1.05e-09
XLOC_003266	SLC2A1		6513	yes	no	-0.474387	5.86996	1.97e-11	1.07e-09
XLOC_051598	TNIP1		10318	yes	no	-0.516678	5.06498	1.99e-11	1.07e-09
XLOC_008693	ARL3		403	yes	no	-0.522329	4.3663	2e-11	1.07e-09
XLOC_035871	AC078882.1,LRP1B			no	no	-0.399535	5.65282	2.01e-11	1.08e-09
XLOC_033162	UGP2		7360	yes	no	-0.493626	7.73007	2.04e-11	1.09e-09
XLOC_027449	TMEM100		55273	yes	no	-0.675494	3.8222	2.05e-11	1.09e-09
XLOC_059839	-			no	no	-1.78365	1.87969	2.08e-11	1.11e-09
XLOC_062242	RP11-102F4.3,SLCO5A1			no	no	-0.388865	5.7543	2.17e-11	1.15e-09
XLOC_056927	ITGB8		3696	yes	no	-0.472046	7.57328	2.21e-11	1.17e-09
XLOC_029603	-			no	no	-0.997917	2.62058	2.24e-11	1.18e-09
XLOC_002575	CHCHD4P5			no	no	0.839006	4.3691	2.25e-11	1.18e-09
XLOC_056664	-			no	no	-0.670604	4.34604	2.34e-11	1.23e-09
XLOC_047903	ZNF827		152485	yes	no	-0.497122	5.00883	2.44e-11	1.28e-09
XLOC_023927	LITAF		9516	yes	no	-0.462635	7.8016	2.53e-11	1.32e-09
XLOC_002781	ENO1		2023	yes	no	-0.487	11.2536	2.56e-11	1.33e-09
XLOC_064774	TUBB4B		10383	yes	no	0.511642	7.37501	2.58e-11	1.34e-09
XLOC_041086	PNPLA3,SAMM50			no	no	0.469306	7.3693	2.79e-11	1.44e-09
XLOC_015071	CTDSP2,MIR26A2			no	no	-0.487126	7.13401	2.97e-11	1.53e-09
XLOC_048888	-			no	no	-1.82399	0.736986	2.98e-11	1.53e-09
XLOC_004809	ELK4		2005	yes	no	-0.487209	7.16019	3.06e-11	1.57e-09
XLOC_034489	DNAJB2		3300	yes	no	-0.485175	4.81814	3.62e-11	1.86e-09
XLOC_025573	RP11-338L22.2	ENSG00000263477		no	no	0.862319	2.86619	3.72e-11	1.9e-09
XLOC_039197	SULF2		55959	yes	no	-0.477021	6.40195	3.77e-11	1.92e-09
XLOC_029227	ST8SIA5		29906	yes	no	-0.407995	6.08702	3.84e-11	1.95e-09
XLOC_043529	SEC13		6396	yes	no	-0.433415	5.98806	3.87e-11	1.96e-09
XLOC_025169	ENO3		2027	yes	no	-0.49618	4.63516	3.94e-11	1.99e-09
XLOC_073834	CHRDL1		91851	yes	no	-0.498143	6.67087	3.97e-11	2e-09
XLOC_002301	FLVCR1		28982	yes	no	0.471341	6.79573	4.09e-11	2.06e-09
XLOC_044727	SSR3		6747	yes	no	-0.474406	8.32946	4.19e-11	2.11e-09
XLOC_023644	ZNF469		84627	yes	no	-0.579238	5.05135	4.2e-11	2.11e-09
XLOC_006881	ZEB1		6935	yes	no	-0.484463	7.44231	4.28e-11	2.14e-09
XLOC_073896	FAM70A		55026	no	no	-0.448817	5.33364	4.45e-11	2.22e-09
XLOC_012505	-			no	no	-0.690759	3.41752	4.47e-11	2.22e-09
XLOC_023452	WWP2		11060	yes	no	-0.458454	7.37328	4.51e-11	2.24e-09
XLOC_031408	CTC-425F1.4	ENSG00000267458		no	no	-0.49853	5.16204	4.6e-11	2.28e-09
XLOC_016819	DNAJC3		5611	yes	no	-0.480237	6.01556	4.82e-11	2.38e-09
XLOC_038935	ACSS1		84532	yes	no	-0.38863	6.31846	5e-11	2.46e-09
XLOC_057393	CLIP2		7461	no	no	-0.421963	5.66574	5.1e-11	2.51e-09
XLOC_054904	KCNQ5-AS2			no	no	0.808706	3.67645	5.15e-11	2.52e-09
XLOC_032803	LPIN1		23175	yes	no	0.471811	7.53264	5.25e-11	2.57e-09
XLOC_048089	GPM6A		2823	yes	no	-0.417572	6.22022	5.27e-11	2.57e-09
XLOC_046872	RP11-440L14.1	ENSG00000249592		no	no	-0.392501	5.92467	5.34e-11	2.6e-09
XLOC_058570	URGCP		55665	yes	no	0.389744	5.81088	5.67e-11	2.75e-09
XLOC_001195	PRMT6		55170	yes	no	0.47131	5.10287	5.88e-11	2.85e-09
XLOC_060280	-			no	no	-0.828513	2.92989	5.95e-11	2.87e-09
XLOC_009920	DAGLA		747	yes	no	-0.55027	4.25398	6.06e-11	2.92e-09
XLOC_041123	FAM19A5		25817	yes	no	-0.573309	5.08414	6.23e-11	2.99e-09
XLOC_015690	RP11-173P15.3	ENSG00000256364		no	no	-0.450124	4.99909	6.26e-11	3e-09
XLOC_055869	-			no	no	-0.964644	2.27893	6.27e-11	3e-09
XLOC_049431	DIMT1		27292	yes	no	-0.565427	4.43676	6.44e-11	3.07e-09
XLOC_013660	LRP1		4035	yes	no	-0.456877	5.38138	6.66e-11	3.17e-09
XLOC_029602	-			no	no	-1.00859	2.29444	7.06e-11	3.35e-09
XLOC_010594	CEP164		22897	yes	no	0.383813	5.63724	7.09e-11	3.36e-09
XLOC_010654	SORL1		6653	yes	no	-0.42515	5.89218	7.15e-11	3.38e-09
XLOC_027383	ZNF652		22834	yes	no	-0.451277	6.68386	7.24e-11	3.41e-09
XLOC_064503	GSN,RP11-477J21.5			no	no	-0.443343	6.37071	7.89e-11	3.71e-09
XLOC_011733	PPFIA1		8500	yes	no	2.10426	0.0868435	8.08e-11	3.79e-09
XLOC_036025	FIGN		55137	yes	no	-0.578546	4.22115	8.59e-11	4.01e-09
XLOC_021131	TICRR		90381	yes	no	0.408276	6.2558	8.6e-11	4.01e-09
XLOC_006725	CAMK1D		57118	yes	no	-0.409812	5.39934	8.68e-11	4.04e-09
XLOC_032077	PLEKHA4		57664	yes	no	-0.441934	5.41914	8.99e-11	4.18e-09
XLOC_021149	RP11-697E2.7			no	no	-0.588194	4.04306	9.36e-11	4.34e-09
XLOC_046446	AC021205.1,FGF2			no	no	-0.37597	5.93283	9.4e-11	4.35e-09
XLOC_057664	MLL5		55904	yes	no	-0.439116	6.93177	1.02e-10	4.69e-09
XLOC_004802	DSTYK		25778	yes	no	-0.469757	6.83664	1.02e-10	4.71e-09
XLOC_057089	EPDR1,GPR141,NME8			no	no	0.397648	5.61669	1.1e-10	5.06e-09
XLOC_051010	COL4A3BP		10087	yes	no	-0.367378	6.03519	1.1e-10	5.06e-09
XLOC_052295	-			no	no	0.964564	2.33173	1.11e-10	5.07e-09
XLOC_059830	-			no	no	-2.40441	0.588938	1.11e-10	5.07e-09
XLOC_020569	PDIA3		2923	yes	no	-0.459929	8.41431	1.13e-10	5.15e-09
XLOC_072434	FTX	ENSG00000230590		no	yes	0.544658	5.20636	1.14e-10	5.18e-09
XLOC_001669	RP11-139I14.2	ENSG00000237390		no	no	-0.787991	2.80812	1.17e-10	5.3e-09
XLOC_033288	HK2		3099	yes	no	-0.512173	7.5668	1.18e-10	5.33e-09
XLOC_051476	CDC25C		995	yes	no	0.484086	4.51977	1.19e-10	5.36e-09
XLOC_052942	HIST1H1E		3008	yes	no	-0.521391	9.1719	1.21e-10	5.47e-09
XLOC_064409	RP11-287A8.6,SLC44A1			no	no	-0.459669	9.02044	1.25e-10	5.64e-09
XLOC_043539	AC090939.1,VGLL4			no	no	-0.438874	6.6782	1.27e-10	5.68e-09
XLOC_052890	CDKAL1		54901	yes	no	-0.439024	5.2744	1.33e-10	5.93e-09
XLOC_041612	NAGA		4668	yes	no	0.397197	5.47395	1.33e-10	5.94e-09
XLOC_043564	IQSEC1		9922	yes	no	-0.705613	3.51492	1.34e-10	5.95e-09
XLOC_041316	AP000346.2,AP000347.4,ASLP1,C22orf43,GUSBP11			no	no	0.425824	5.97746	1.36e-10	6.02e-09
XLOC_041033	TNRC6B		23112	yes	no	-0.434702	7.87048	1.42e-10	6.29e-09
XLOC_035391	RETSAT		54884	yes	no	0.410132	5.24375	1.47e-10	6.51e-09
XLOC_073179	SH3KBP1		30011	yes	no	-0.462615	7.74242	1.48e-10	6.51e-09
XLOC_058436	AC004593.3	ENSG00000235669		no	no	1.33149	1.51437	1.48e-10	6.51e-09
XLOC_011641	CTSF		8722	yes	no	0.517161	4.56181	1.49e-10	6.51e-09
XLOC_042961	IL20RB,NCK1			no	no	-0.403043	6.19483	1.49e-10	6.51e-09
XLOC_015561	MMAB		326625	yes	no	0.438527	5.75958	1.49e-10	6.51e-09
XLOC_008873	BNIP3		664	yes	no	-0.594602	5.46351	1.61e-10	7.02e-09
XLOC_057700	AC003989.4			no	no	1.02669	2.51665	1.61e-10	7.02e-09
XLOC_045788	SOD3		6649	yes	no	-0.921618	2.63758	1.79e-10	7.8e-09
XLOC_064630	PPP2R4		5524	yes	no	-0.4505	6.78515	1.81e-10	7.86e-09
XLOC_024638	CHST6		4166	yes	no	-0.414619	5.40196	1.83e-10	7.9e-09
XLOC_007836	IDI1		3422	yes	no	0.451501	8.09615	1.93e-10	8.33e-09
XLOC_044535	COPB2		9276	yes	no	-0.450384	7.84058	2.08e-10	8.94e-09
XLOC_043208	FNDC3B		64778	yes	no	-0.459349	6.84145	2.12e-10	9.08e-09
XLOC_064548	NEK6		10783	yes	no	-0.421962	5.89453	2.12e-10	9.08e-09
XLOC_047762	SPATA5		166378	yes	no	0.384714	5.67248	2.12e-10	9.09e-09
XLOC_021447	GOLGA8A,GOLGA8B			no	no	0.496578	5.92482	2.23e-10	9.51e-09
XLOC_015998	-			no	no	-0.525635	4.86573	2.26e-10	9.63e-09
XLOC_050827	AC008937.2	ENSG00000237705		no	no	-0.651963	3.79267	2.34e-10	9.95e-09
XLOC_064172	PRUNE2		158471	yes	no	1.41142	1.22627	2.36e-10	1e-08
XLOC_007330	ZMIZ1		57178	yes	no	-0.513556	4.55519	2.38e-10	1.01e-08
XLOC_002208	KLHDC8A		55220	yes	no	-0.80275	2.90522	2.4e-10	1.01e-08
XLOC_035607	AC018730.1			no	no	-0.717201	3.7666	2.47e-10	1.04e-08
XLOC_073142	PIGA		5277	yes	no	-0.453672	6.00378	2.57e-10	1.08e-08
XLOC_006031	-			no	no	-1.08624	1.63309	2.65e-10	1.11e-08
XLOC_034060	PDK1		5163	yes	no	-0.527381	6.82659	2.65e-10	1.11e-08
XLOC_021678	SECISBP2L		9728	yes	no	-0.413217	6.36742	2.66e-10	1.11e-08
XLOC_042886	COPG1		22820	yes	no	-0.436422	6.99493	2.69e-10	1.12e-08
XLOC_015687	POP5		51367	yes	no	0.557052	4.1169	2.85e-10	1.19e-08
XLOC_041303	GNAZ		2781	yes	no	0.635649	4.80362	2.9e-10	1.2e-08
XLOC_073645	SATL1		340562	yes	no	-0.42132	5.32392	2.99e-10	1.24e-08
XLOC_013934	Metazoa_SRP	ENSG00000253143		no	no	-0.415	5.71851	3.08e-10	1.28e-08
XLOC_004281	RUSC1-AS1		284618	no	no	0.437139	7.74051	3.09e-10	1.28e-08
XLOC_058626	COBL		23242	yes	no	-0.419658	5.62776	3.16e-10	1.3e-08
XLOC_044908	RP11-145M9.4	ENSG00000269728		no	yes	-0.491697	4.95688	3.22e-10	1.33e-08
XLOC_047082	LGI2		55203	yes	no	-0.493816	6.77981	3.27e-10	1.34e-08
XLOC_054559	AGER,PBX2,XXbac-BPG300A18.13			no	no	-0.480302	4.8735	3.29e-10	1.35e-08
XLOC_058156	INSIG1		3638	yes	no	0.4584	9.06862	3.34e-10	1.36e-08
XLOC_036558	PID1		55022	yes	no	-0.474602	4.97785	3.68e-10	1.5e-08
XLOC_057686	SLC26A4		5172	yes	no	-0.77878	4.61474	3.87e-10	1.57e-08
XLOC_045436	-			no	no	-0.731234	2.97396	3.88e-10	1.57e-08
XLOC_021696	GABPB1		2553	yes	no	-0.385647	5.4318	3.89e-10	1.57e-08
XLOC_005795	-			no	no	-1.71668	0.286947	4.11e-10	1.66e-08
XLOC_034622	AGAP1		116987	yes	no	-0.443083	7.54022	4.16e-10	1.68e-08
XLOC_023625	FOXL1		2300	yes	no	-1.14587	1.66894	4.17e-10	1.68e-08
XLOC_020105	-			no	no	-1.06557	1.60862	4.37e-10	1.75e-08
XLOC_027112	FBXL20		84961	yes	no	-0.488018	4.80023	4.37e-10	1.75e-08
XLOC_000869	NFIA		4774	yes	no	-0.456006	7.28342	4.65e-10	1.86e-08
XLOC_047862	CLGN		1047	yes	no	0.446326	6.42207	4.69e-10	1.88e-08
XLOC_019340	PPP2R5E		5529	yes	no	-0.390494	5.62844	4.91e-10	1.96e-08
XLOC_047414	CNOT6L		246175	yes	no	-0.460711	6.34818	5.02e-10	2e-08
XLOC_057023	AC006978.6,ZNRF2			no	no	-0.38925	6.19006	5.05e-10	2.01e-08
XLOC_046015	REST		5978	yes	no	-0.41702	6.0315	5.22e-10	2.07e-08
XLOC_003719	GLMN		11146	yes	no	0.426199	5.15628	5.38e-10	2.13e-08
XLOC_042202	ACVR2B		93	yes	no	-0.415836	5.89849	5.59e-10	2.21e-08
XLOC_050254	HMMR		3161	yes	no	0.380702	5.92635	5.62e-10	2.22e-08
XLOC_038768	TMX4		56255	yes	no	0.475869	7.7367	5.72e-10	2.25e-08
XLOC_062531	KB-1460A1.5,ZNF706			no	no	-0.363837	6.07947	5.74e-10	2.25e-08
XLOC_000017	RP5-857K21.10,RP5-857K21.11,RP5-857K21.14			no	no	-0.811708	2.70219	5.76e-10	2.26e-08
XLOC_055152	TRAF3IP2		10758	yes	no	-0.370153	5.98546	5.99e-10	2.34e-08
XLOC_060537	AF131215.1			no	no	0.422113	5.59449	6.12e-10	2.39e-08
XLOC_062354	ZNF704		619279	yes	no	-0.42965	7.60923	6.34e-10	2.47e-08
XLOC_002419	ARF1,MIR3620			no	no	-0.43415	8.68306	6.43e-10	2.5e-08
XLOC_033831	FAM201B	ENSG00000230992		no	no	-0.506744	4.99328	6.52e-10	2.53e-08
XLOC_002223	SRGAP2		23380	yes	no	-0.442692	7.71034	6.59e-10	2.55e-08
XLOC_001926	RABGAP1L		9910	yes	no	-0.388632	6.34083	6.72e-10	2.6e-08
XLOC_039317	RP11-93B14.5	ENSG00000232803		no	no	-0.45208	5.51006	6.75e-10	2.6e-08
XLOC_031949	KCNN4		3783	yes	no	-1.07038	1.66423	6.97e-10	2.69e-08
XLOC_012971	GAPDH		2597	yes	no	-0.456953	11.6613	7.27e-10	2.8e-08
XLOC_036176	CCDC141,TTN,U7			no	no	-0.745331	3.13549	7.59e-10	2.91e-08
XLOC_059838	-			no	no	-2.13296	1.59492	7.88e-10	3.02e-08
XLOC_052938	HIST1H3C		8352	yes	no	-2.10042	-0.00854417	7.89e-10	3.02e-08
XLOC_073132	GPM6B		2824	yes	no	-0.444771	9.69218	8.04e-10	3.07e-08
XLOC_011636	SLC29A2		3177	yes	no	0.433753	5.9337	8.07e-10	3.07e-08
XLOC_002182	ZBED6,ZC3H11A			no	no	-0.450492	8.98834	8.45e-10	3.21e-08
XLOC_055202	CEP85L		387119	yes	no	-0.428929	7.06532	8.81e-10	3.34e-08
XLOC_052947	HIST1H2BF		8343	yes	no	-0.463289	6.8335	9.27e-10	3.51e-08
XLOC_040169	TMEM50B		757	no	no	-0.376062	5.43121	9.51e-10	3.59e-08
XLOC_058257	DAGLB,KDELR2			no	no	-0.441652	8.07742	9.57e-10	3.61e-08
XLOC_025793	EIF1		10209	yes	no	-0.522739	6.56145	9.62e-10	3.62e-08
XLOC_004242	GATAD2B		57459	no	no	-0.445076	6.61499	9.7e-10	3.64e-08
XLOC_049238	CDH6,RP11-152K4.1			no	no	0.650372	5.1761	9.98e-10	3.74e-08
XLOC_064171	PRUNE2		158471	yes	no	1.77439	1.01982	1.02e-09	3.83e-08
XLOC_074551	-			no	no	-0.822934	2.9642	1.03e-09	3.83e-08
XLOC_054378	HIST1H1C		3006	yes	no	-0.457075	9.72167	1.04e-09	3.86e-08
XLOC_011664	CDK2AP2		10263	yes	no	-0.723002	3.46492	1.04e-09	3.89e-08
XLOC_049665	LINC00461	ENSG00000245526		no	yes	-0.522631	4.22797	1.07e-09	3.96e-08
XLOC_021390	NDNL2		56160	yes	no	0.460307	4.5835	1.07e-09	3.97e-08
XLOC_012252	HSPA8,SNORD14C,SNORD14D			no	no	-0.436633	10.9788	1.13e-09	4.2e-08
XLOC_041528	MFNG		4242	yes	no	-0.562001	4.26472	1.14e-09	4.21e-08
XLOC_035074	SRBD1		55133	yes	no	0.358333	5.69402	1.17e-09	4.3e-08
XLOC_016919	LAMP1		3916	yes	no	0.392285	5.50266	1.21e-09	4.46e-08
XLOC_014214	MLEC		9761	yes	no	-0.419724	7.72438	1.24e-09	4.55e-08
XLOC_029075	NPC1		4864	yes	no	0.370951	5.8305	1.25e-09	4.58e-08
XLOC_006938	HSD17B7P2			no	no	0.574821	3.74272	1.3e-09	4.76e-08
XLOC_039955	LSS		4047	yes	no	1.39777	3.26177	1.33e-09	4.87e-08
XLOC_019558	SPTLC2		9517	yes	no	-0.339603	5.97085	1.37e-09	4.99e-08
XLOC_033684	DPP10		57628	yes	no	-0.501267	4.98554	1.37e-09	4.99e-08
XLOC_041005	KDELR3		11015	yes	no	-0.62012	4.79633	1.38e-09	5.02e-08
XLOC_029109	ZNF521		25925	yes	no	-0.36466	6.18987	1.42e-09	5.15e-08
XLOC_043241	AC007620.3	ENSG00000242539		no	no	-0.36062	5.84086	1.43e-09	5.18e-08
XLOC_056663	-			no	no	-0.699999	3.20925	1.57e-09	5.68e-08
XLOC_058244	AC006483.1,ACTB			no	no	-0.461637	10.3147	1.59e-09	5.72e-08
XLOC_032270	PPP1R12C		54776	yes	no	0.462847	5.02149	1.61e-09	5.82e-08
XLOC_052987	HIST1H3H		8357	yes	no	-0.532595	6.41192	1.7e-09	6.11e-08
XLOC_000313	RP11-628K18.1			no	no	0.667766	3.56457	1.7e-09	6.11e-08
XLOC_040890	TUG1	ENSG00000253352		no	yes	-0.426363	7.341	1.71e-09	6.12e-08
XLOC_022027	ACSBG1		23205	yes	no	-0.432643	6.39296	1.71e-09	6.12e-08
XLOC_028694	NEDD4L		23327	yes	no	-0.408385	6.20273	1.72e-09	6.13e-08
XLOC_001510	CA14		23632	no	no	-0.452838	6.37897	1.75e-09	6.24e-08
XLOC_064907	NFIB		4781	yes	no	-0.4231	6.75386	1.78e-09	6.33e-08
XLOC_059342	CNOT4		4850	yes	no	-0.381191	5.7899	1.82e-09	6.47e-08
XLOC_051517	AC005618.1,TAF7			no	no	-0.431179	7.0933	1.89e-09	6.7e-08
XLOC_043905	SLC26A6		65010	yes	no	0.493303	4.54273	1.96e-09	6.95e-08
XLOC_061093	CRISPLD1		83690	yes	no	-0.521395	5.2177	2.05e-09	7.24e-08
XLOC_010461	ARHGAP42,TMEM133			no	no	-0.409538	6.5937	2.09e-09	7.36e-08
XLOC_065485	OGN		4969	yes	no	1.11214	2.18119	2.23e-09	7.85e-08
XLOC_001600	S100A1		6271	yes	no	-0.494739	4.40556	2.26e-09	7.93e-08
XLOC_013266	TSPAN11		441631	yes	no	-0.445287	5.32476	2.27e-09	7.98e-08
XLOC_054358	AL512428.1,FAM65B,RP3-369A17.5			no	no	-0.719417	3.08178	2.3e-09	8.04e-08
XLOC_003326	PIK3R3,RP11-322N21.2			no	no	0.419773	7.19504	2.3e-09	8.04e-08
XLOC_049822	COMMD10		51397	yes	no	-0.466086	4.6634	2.52e-09	8.8e-08
XLOC_008721	SORCS1		114815	yes	no	-0.425011	5.95026	2.53e-09	8.83e-08
XLOC_051518	DIAPH1		1729	yes	no	-0.405569	7.33611	2.54e-09	8.84e-08
XLOC_054203	PXDC1		221749	yes	no	-0.391646	5.18393	2.61e-09	9.06e-08
XLOC_051528	SPRY4		81848	yes	no	-0.439087	7.66828	2.68e-09	9.28e-08
XLOC_060688	BNIP3L		665	yes	no	-0.493151	5.98156	2.7e-09	9.34e-08
XLOC_001771	FCRLB		127943	yes	no	-0.67078	3.14378	2.73e-09	9.42e-08
XLOC_053891	EYA4		2070	yes	no	-0.422951	6.74804	2.74e-09	9.43e-08
XLOC_025220	MPDU1		9526	yes	no	0.397074	5.23079	2.8e-09	9.64e-08
XLOC_055617	-			no	no	-2.14149	-0.144332	2.86e-09	9.8e-08
XLOC_056371	-			no	no	0.949221	2.20161	2.95e-09	1.01e-07
XLOC_054609	NUDT3		11165	yes	no	-0.422061	7.00482	3.02e-09	1.03e-07
XLOC_028574	C18orf21		83608	yes	no	-0.448295	4.9897	3.03e-09	1.04e-07
XLOC_053652	POU3F2		5454	yes	no	-0.427769	7.82135	3.04e-09	1.04e-07
XLOC_057629	CUX1		1523	no	no	-0.415318	6.84158	3.08e-09	1.05e-07
XLOC_058460	AVL9,RP9P			no	no	-0.557232	4.87919	3.09e-09	1.05e-07
XLOC_013932	NUDT4		11163	yes	no	-0.428556	7.58133	3.12e-09	1.06e-07
XLOC_010356	TMEM135		65084	yes	no	0.407159	5.74844	3.2e-09	1.08e-07
XLOC_027258	HDAC5		10014	yes	no	-0.453404	6.5639	3.21e-09	1.08e-07
XLOC_001305	HIPK1		204851	yes	no	-0.419822	7.68792	3.31e-09	1.12e-07
XLOC_047698	ANK2		287	yes	no	0.908608	2.1535	3.36e-09	1.13e-07
XLOC_017370	SPRY2		10253	yes	no	-0.475751	7.25092	3.45e-09	1.16e-07
XLOC_054652	Metazoa_SRP	ENSG00000253143		no	no	0.934451	2.24021	3.48e-09	1.17e-07
XLOC_032956	EHD3		30845	yes	no	-0.408408	6.47623	3.59e-09	1.2e-07
XLOC_030782	EMC10		284361	yes	no	0.606168	3.44793	3.65e-09	1.22e-07
XLOC_038623	CDH4		1002	yes	no	-0.853832	3.06753	3.7e-09	1.24e-07
XLOC_012630	-			no	no	-1.52622	0.581554	3.72e-09	1.24e-07
XLOC_047407	CCNI		10983	yes	no	-0.403513	7.63214	3.77e-09	1.26e-07
XLOC_072074	PRRG1,RP11-357K9.2,TM4SF2,TSPAN7			no	no	-0.396233	6.37545	3.86e-09	1.28e-07
XLOC_065110	RNF38		152006	yes	no	-0.39118	5.18216	3.88e-09	1.29e-07
XLOC_045752	TAPT1-AS1	ENSG00000263327		no	no	0.551846	3.69008	3.88e-09	1.29e-07
XLOC_056336	-			no	no	0.751033	2.77494	3.97e-09	1.31e-07
XLOC_064241	CTSL1		1514	yes	no	0.632429	3.34215	3.99e-09	1.32e-07
XLOC_028690	AC090340.1,ONECUT2			no	no	-0.4612	5.64821	4.04e-09	1.33e-07
XLOC_051385	FBN2		2201	yes	no	-0.436773	4.65886	4.19e-09	1.38e-07
XLOC_030357	DPY19L3		147991	yes	yes	-0.41133	6.56736	4.2e-09	1.38e-07
XLOC_072386	FOXO4		4303	yes	no	-0.53258	4.13397	4.26e-09	1.4e-07
XLOC_053092	DDR1,MIR4640			no	no	-0.376875	5.44196	4.33e-09	1.42e-07
XLOC_056565	-			no	no	-1.2514	1.15423	4.37e-09	1.43e-07
XLOC_061323	CTHRC1		115908	yes	no	-0.401927	6.42495	4.56e-09	1.49e-07
XLOC_053686	AIM1		202	yes	no	-0.581652	4.06669	4.56e-09	1.49e-07
XLOC_005769	-			no	no	-0.499025	4.95205	4.59e-09	1.49e-07
XLOC_018497	EIF2B2		8892	yes	no	-0.500697	4.85932	4.66e-09	1.51e-07
XLOC_013246	PPFIBP1,REP15			no	no	-0.413378	8.22545	4.67e-09	1.52e-07
XLOC_014768	AC121334.1,KIF21A			no	no	-0.407012	8.38081	4.73e-09	1.53e-07
XLOC_005089	SIPA1L2		57568	yes	no	-0.524273	8.30403	4.74e-09	1.53e-07
XLOC_001767	FCGR2B,FCGR2C			no	no	-0.947562	1.97421	4.78e-09	1.54e-07
XLOC_002912	ATP13A2		23400	yes	no	0.425905	5.20845	4.82e-09	1.55e-07
XLOC_008319	ARID5B		84159	yes	no	-0.690768	3.02805	5.27e-09	1.7e-07
XLOC_062669	TRPS1		7227	yes	no	-0.43083	6.96762	5.58e-09	1.79e-07
XLOC_003995	WARS2		10352	yes	no	-0.429097	4.72522	5.62e-09	1.8e-07
XLOC_006029	-			no	no	-0.868848	2.41635	5.66e-09	1.81e-07
XLOC_064914	TTC39B		158219	yes	no	-0.707558	4.31184	5.67e-09	1.81e-07
XLOC_041546	KCNJ4		3761	yes	no	-1.11565	1.51535	5.68e-09	1.81e-07
XLOC_011234	TRAF6		7189	yes	no	-0.433343	4.85329	5.71e-09	1.82e-07
XLOC_045641	STK32B		55351	yes	no	-0.401159	6.09594	5.71e-09	1.82e-07
XLOC_064859	PLGRKT		55848	yes	no	0.602293	3.43406	5.75e-09	1.83e-07
XLOC_030942	TTYH1		57348	no	no	-0.440623	7.52893	5.78e-09	1.83e-07
XLOC_062011	CTD-2544N14.3	ENSG00000253645		no	no	-0.856429	2.17704	5.8e-09	1.84e-07
XLOC_003070	EYA3		2140	yes	no	-0.348161	6.29169	5.87e-09	1.86e-07
XLOC_038308	RP5-1085F17.3	ENSG00000260257		no	yes	-0.539901	4.02814	5.96e-09	1.88e-07
XLOC_021155	IQGAP1		8826	yes	no	-0.398963	8.23568	5.98e-09	1.88e-07
XLOC_028926	ZFP161		7541	yes	no	-0.48205	4.62075	5.98e-09	1.88e-07
XLOC_055226	HDDC2		51020	yes	no	-0.35434	6.36442	6.03e-09	1.89e-07
XLOC_019399	TMEM229B		161145	yes	no	-0.549962	3.7269	6.13e-09	1.92e-07
XLOC_010609	ARCN1		372	no	no	-0.417477	7.54083	6.31e-09	1.98e-07
XLOC_058764	GUSB		2990	yes	no	0.351179	5.53629	6.76e-09	2.11e-07
XLOC_045994	SRD5A3		79644	yes	no	0.577879	3.56054	6.82e-09	2.13e-07
XLOC_056552	-			no	no	1.86077	-0.0895678	6.84e-09	2.13e-07
XLOC_036138	WIPF1		7456	yes	no	-0.368548	5.89842	6.98e-09	2.17e-07
XLOC_044024	ARF4		378	yes	no	-0.442262	6.71232	7.26e-09	2.26e-07
XLOC_032285	SHISA7		729956	yes	no	-0.791257	2.73176	7.36e-09	2.28e-07
XLOC_041389	CHEK2		11200	yes	no	0.381525	5.72003	7.48e-09	2.32e-07
XLOC_011690	SUV420H1		51111	yes	no	-0.357531	5.64709	7.68e-09	2.37e-07
XLOC_002172	PPFIA4		8497	yes	no	-0.388665	5.38464	8.06e-09	2.49e-07
XLOC_005051	RP5-1061H20.3,RP5-1061H20.4			no	no	-0.428717	4.71492	8.2e-09	2.53e-07
XLOC_064553	Metazoa_SRP	ENSG00000253143		no	no	1.12816	1.89105	8.42e-09	2.59e-07
XLOC_051793	GPRIN1		114787	yes	no	0.494283	4.43767	8.44e-09	2.59e-07
XLOC_071877	GYG2		8908	yes	no	-0.458727	4.68556	8.46e-09	2.6e-07
XLOC_004993	ACBD3		64746	yes	no	-0.413803	6.88446	8.62e-09	2.64e-07
XLOC_058589	PURB		5814	yes	no	-0.419585	6.83753	9.13e-09	2.79e-07
XLOC_001766	HSPA6		3310	yes	no	-1.07711	1.81119	9.21e-09	2.81e-07
XLOC_020853	CORO2B		10391	yes	no	-0.438514	5.2233	9.36e-09	2.85e-07
XLOC_041226	CLTCL1		8218	no	no	0.422624	4.56918	9.49e-09	2.89e-07
XLOC_040314	ZNF295		49854	yes	no	-0.394621	6.22073	9.63e-09	2.93e-07
XLOC_021694	HDC		3067	yes	no	1.30233	1.01632	1.05e-08	3.2e-07
XLOC_038956	RP4-610C12.3,RP4-610C12.4			no	no	-0.807437	2.58093	1.09e-08	3.31e-07
XLOC_036940	-			no	no	-0.882256	2.19591	1.11e-08	3.36e-07
XLOC_022018	PEAK1		79834	yes	no	-0.397687	8.03665	1.13e-08	3.42e-07
XLOC_038739	RASSF2		9770	yes	no	-0.383801	7.52292	1.15e-08	3.48e-07
XLOC_047090	SEL1L3		23231	yes	no	-0.537022	7.28512	1.18e-08	3.55e-07
XLOC_005996	-			no	no	-1.20196	1.2221	1.19e-08	3.57e-07
XLOC_073928	RP1-161N10.1,TENM1			no	no	-0.369883	5.50732	1.22e-08	3.66e-07
XLOC_006620	ZMYND11		10771	no	no	-0.347175	5.9279	1.22e-08	3.67e-07
XLOC_026667	PMP22		5376	yes	no	-0.490397	4.39397	1.26e-08	3.76e-07
XLOC_074982	-			no	no	1.36523	1.16995	1.29e-08	3.85e-07
XLOC_004943	DUSP10		11221	yes	no	-0.658626	2.99783	1.3e-08	3.89e-07
XLOC_047523	UNC5C		8633	yes	no	-0.438491	6.5699	1.31e-08	3.91e-07
XLOC_042618	RP11-319J24.3,ST3GAL6			no	no	-0.339406	5.79987	1.35e-08	4.04e-07
XLOC_055559	WDR27		253769	yes	no	0.321686	6.01463	1.42e-08	4.21e-07
XLOC_053294	CNPY3,RP3-475N16.1			no	no	-0.360763	5.82141	1.47e-08	4.36e-07
XLOC_063103	-			no	no	-1.47346	0.555313	1.51e-08	4.49e-07
XLOC_000144	UBE4B		10277	yes	no	-0.332848	6.2574	1.52e-08	4.51e-07
XLOC_049685	NR2F1		7025	yes	no	-0.353256	5.48792	1.56e-08	4.6e-07
XLOC_039251	ZNF217		7764	yes	no	-0.50687	7.93189	1.57e-08	4.63e-07
XLOC_019185	MDGA2		161357	yes	no	-0.506676	4.30716	1.58e-08	4.65e-07
XLOC_023321	NUP93		9688	yes	no	-0.392929	7.69802	1.59e-08	4.69e-07
XLOC_002958	RAP1GAP		5909	yes	no	-0.41943	5.36972	1.6e-08	4.71e-07
XLOC_040244	RUNX1		861	yes	no	-0.376438	6.08249	1.61e-08	4.73e-07
XLOC_004710	C1orf98	ENSG00000203721		yes	no	-0.579306	3.50366	1.72e-08	5.04e-07
XLOC_010786	GLB1L2		89944	yes	no	0.441271	5.13274	1.73e-08	5.05e-07
XLOC_001441	BCL9		607	no	no	-0.381401	5.74637	1.8e-08	5.26e-07
XLOC_044987	MASP1		5648	yes	no	-0.61929	3.51741	1.83e-08	5.35e-07
XLOC_073468	ITIH6		347365	yes	no	-0.830962	3.05971	1.84e-08	5.37e-07
XLOC_055758	-			no	no	-1.41892	0.839487	1.87e-08	5.44e-07
XLOC_030933	PRPF31		26121	no	no	0.335753	5.70097	1.88e-08	5.45e-07
XLOC_055109	SEC63		11231	yes	no	-0.48895	5.9999	1.88e-08	5.45e-07
XLOC_002770	ERRFI1		54206	yes	no	-0.460368	6.69555	1.88e-08	5.45e-07
XLOC_034821	NBAS		51594	yes	no	-0.387327	7.90351	1.89e-08	5.45e-07
XLOC_022588	ARHGDIG,ITFG3			no	no	0.350179	5.9581	1.91e-08	5.5e-07
XLOC_025763	RARA		5914	yes	no	-0.539021	4.25208	1.93e-08	5.56e-07
XLOC_053298	RRP36		88745	yes	no	0.362559	5.37093	1.95e-08	5.63e-07
XLOC_034258	SATB2-AS1	ENSG00000225953		no	no	-0.546869	4.14639	1.96e-08	5.65e-07
XLOC_017092	MINOS1P1			no	no	0.890203	1.89274	1.99e-08	5.72e-07
XLOC_054997	PKMP3,SNHG5,SNORD50A,SNORD50B			no	no	-0.404165	6.39936	2.1e-08	6.02e-07
XLOC_043337	EIF4A2,SNORA4,SNORA63,SNORA81,SNORD2			no	no	-0.411846	8.89481	2.12e-08	6.08e-07
XLOC_003193	C1orf109		54955	yes	no	0.346887	5.30384	2.16e-08	6.17e-07
XLOC_025671	AP2B1,RPL17P42			no	no	-0.452284	6.96179	2.17e-08	6.2e-07
XLOC_059140	AC004917.1,CCDC71L			no	no	-0.423878	4.6029	2.18e-08	6.2e-07
XLOC_015653	TAOK3		51347	yes	no	-0.325753	6.32068	2.27e-08	6.45e-07
XLOC_062698	HAS2		3037	yes	no	-0.703221	3.0577	2.34e-08	6.65e-07
XLOC_047550	TRMT10A		93587	yes	no	-0.656134	3.44741	2.35e-08	6.67e-07
XLOC_043027	AC107021.1,RP11-274H2.2			no	no	-1.22612	1.25752	2.41e-08	6.84e-07
XLOC_056865	AC006465.3,GLCCI1			no	no	-0.394841	8.08155	2.42e-08	6.85e-07
XLOC_029403	NETO1,RP11-713C5.1			no	no	-0.389548	6.84478	2.43e-08	6.88e-07
XLOC_003429	DHCR24,RP11-67L3.6			no	no	0.388099	8.38971	2.44e-08	6.88e-07
XLOC_009377	PPFIBP2		8495	yes	no	-0.386805	5.0825	2.45e-08	6.9e-07
XLOC_043433	PAK2		5062	yes	no	-0.404084	6.90155	2.51e-08	7.07e-07
XLOC_029821	NFIC		4782	yes	no	-0.598434	4.86984	2.54e-08	7.14e-07
XLOC_000568	DNALI1		7802	yes	no	-0.521066	4.09262	2.55e-08	7.17e-07
XLOC_055156	LAMA4		3910	no	no	-0.391012	7.39998	2.64e-08	7.4e-07
XLOC_003778	DPYD		1806	yes	no	-0.445748	4.60968	2.65e-08	7.42e-07
XLOC_022002	CSPG4		1464	yes	no	-0.39918	8.31656	2.72e-08	7.59e-07
XLOC_044345	POLQ		10721	yes	no	0.364262	5.98096	2.72e-08	7.59e-07
XLOC_005772	-			no	no	-0.461999	4.45508	2.73e-08	7.61e-07
XLOC_022844	AF001548.5,MIR484,NDE1			no	no	-0.388125	7.31846	2.82e-08	7.84e-07
XLOC_064132	C9orf85		138241	yes	no	-0.415994	4.75064	2.84e-08	7.91e-07
XLOC_074007	FAM127B		26071	yes	no	-0.653286	3.13781	2.92e-08	8.11e-07
XLOC_041242	DGCR6L		85359	yes	no	0.769101	3.22047	2.99e-08	8.28e-07
XLOC_043051	TM4SF1		4071	yes	no	-0.643853	3.01592	3.01e-08	8.33e-07
XLOC_006030	-			no	no	-0.982505	1.86855	3.04e-08	8.4e-07
XLOC_022613	CHTF18		63922	yes	no	0.490204	5.05051	3.12e-08	8.61e-07
XLOC_004180	POGZ		23126	yes	no	-0.358458	6.37362	3.13e-08	8.63e-07
XLOC_017663	-			no	no	-0.901488	1.88446	3.15e-08	8.66e-07
XLOC_061320	BAALC		79870	yes	no	-0.37671	8.12263	3.16e-08	8.68e-07
XLOC_064554	MIR181A2HG	ENSG00000224020		no	no	0.69232	2.89016	3.19e-08	8.76e-07
XLOC_072433	RAB11FIP1P1			no	no	0.432278	5.07987	3.2e-08	8.76e-07
XLOC_018932	OSGEP		55644	yes	no	0.525552	4.2449	3.2e-08	8.77e-07
XLOC_058459	KBTBD2		25948	yes	no	-0.394411	7.0716	3.33e-08	9.11e-07
XLOC_059354	AC078842.3,PTN			no	no	-0.401078	9.18368	3.35e-08	9.16e-07
XLOC_063491	-			no	no	-0.402243	5.74695	3.38e-08	9.2e-07
XLOC_021677	SHC4		399694	yes	no	-0.565122	3.45291	3.44e-08	9.38e-07
XLOC_054392	HIST1H4H		8365	yes	no	-0.430021	6.8822	3.45e-08	9.39e-07
XLOC_046167	MRPL1		65008	yes	no	0.528642	4.22164	3.51e-08	9.54e-07
XLOC_072184	EBP,PORCN			no	no	0.351131	5.54634	3.58e-08	9.72e-07
XLOC_038172	BTBD3		22903	yes	no	-0.379743	7.72909	3.63e-08	9.84e-07
XLOC_036643	HES6		55502	yes	no	0.436886	7.46822	3.66e-08	9.9e-07
XLOC_057621	RP11-395B7.7	ENSG00000260336		no	no	-0.484158	4.10561	3.7e-08	1e-06
XLOC_017087	HSPH1		10808	yes	no	-0.40293	7.38356	3.74e-08	1.01e-06
XLOC_019199	RP11-649E7.5	ENSG00000258377		no	no	0.353909	5.40021	3.76e-08	1.01e-06
XLOC_010845	AC132217.4,IGF2,INS,INS-IGF2			no	no	-0.49638	5.21462	3.79e-08	1.02e-06
XLOC_051424	VDAC1		7416	yes	no	-0.383114	8.38928	3.79e-08	1.02e-06
XLOC_049113	MIR4458,RP11-480D4.3			no	no	-0.455401	4.23036	3.85e-08	1.03e-06
XLOC_020631	GALK2		2585	yes	no	-0.36489	5.67926	3.93e-08	1.05e-06
XLOC_041132	CRELD2		79174	yes	no	-0.432389	4.93144	3.98e-08	1.06e-06
XLOC_054585	COL11A2		1302	no	no	-0.493657	6.99252	3.99e-08	1.07e-06
XLOC_001516	RPRD2		23248	no	no	-0.328028	6.09993	4e-08	1.07e-06
XLOC_053319	VEGFA		7422	yes	no	-0.445205	8.0151	4.03e-08	1.08e-06
XLOC_055595	-			no	no	-1.05743	1.44579	4.05e-08	1.08e-06
XLOC_055200	-			no	no	-1.7366	-0.0256338	4.08e-08	1.08e-06
XLOC_044971	DGKG,ETV5			no	no	-0.38093	7.99716	4.18e-08	1.11e-06
XLOC_061949	PPP2CB		5516	yes	no	-0.376457	5.44509	4.35e-08	1.15e-06
XLOC_061643	CSMD1		64478	yes	no	-1.24814	0.780426	4.42e-08	1.17e-06
XLOC_056551	-			no	no	1.36206	1.062	4.42e-08	1.17e-06
XLOC_050518	RP11-480D4.1,RP11-480D4.2			no	no	-0.813993	2.19105	4.42e-08	1.17e-06
XLOC_036166	AC074286.1,AC079305.9,NFE2L2			no	no	-0.41032	6.90585	4.45e-08	1.17e-06
XLOC_027468	RP11-159D12.2,RP11-159D12.5,SRSF1			no	no	-0.385469	9.15907	4.46e-08	1.17e-06
XLOC_021972	SEMA7A		8482	yes	no	-0.480207	4.27138	4.68e-08	1.23e-06
XLOC_021011	KIAA1024		23251	yes	no	-0.471935	4.3278	4.94e-08	1.3e-06
XLOC_051084	CTC-281B15.1			no	no	0.460937	5.14525	4.96e-08	1.3e-06
XLOC_032809	RP11-333O1.1	ENSG00000261117		no	yes	-0.80597	2.82859	4.97e-08	1.3e-06
XLOC_026565	DVL2		1856	yes	no	0.37021	5.12674	4.97e-08	1.3e-06
XLOC_020572	GAPDHP55			no	no	1.12815	1.37793	5.16e-08	1.35e-06
XLOC_056289	-			no	no	0.552123	3.72906	5.16e-08	1.35e-06
XLOC_031944	CADM4		199731	yes	no	-0.407794	7.41549	5.17e-08	1.35e-06
XLOC_075032	-			no	no	-0.890443	1.8437	5.19e-08	1.35e-06
XLOC_053811	ASF1A		25842	yes	no	-0.327004	5.98424	5.24e-08	1.36e-06
XLOC_030295	CTD-2291D10.4,ZNF730			no	no	0.379167	5.13739	5.32e-08	1.38e-06
XLOC_001395	SRGAP2B		647135	no	no	-0.398102	4.69092	5.34e-08	1.38e-06
XLOC_027622	PRKCA		5578	yes	no	1.01704	1.55225	5.34e-08	1.38e-06
XLOC_026368	BAHCC1,RP11-1055B8.6			no	no	-0.371809	5.42421	5.4e-08	1.4e-06
XLOC_051142	LINC00461,MIR9-2			no	no	-0.389949	8.51623	5.42e-08	1.4e-06
XLOC_063644	VLDLR		7436	yes	no	-0.513063	4.03145	5.44e-08	1.4e-06
XLOC_055327	PERP		64065	yes	no	0.575533	3.44052	5.47e-08	1.41e-06
XLOC_074547	-			no	no	-0.475265	4.91544	5.59e-08	1.44e-06
XLOC_043065	TSC22D2		9819	yes	no	-0.338568	5.50609	5.64e-08	1.45e-06
XLOC_053750	C6orf3	complex		no	no	-0.731491	2.71265	5.66e-08	1.45e-06
XLOC_012183	PCSK7		9159	yes	no	0.359045	5.74612	5.66e-08	1.45e-06
XLOC_036949	-			no	no	-0.990876	2.64924	5.74e-08	1.47e-06
XLOC_009904	TMEM132A		54972	yes	no	0.396791	6.75433	5.81e-08	1.49e-06
XLOC_056823	AC092171.4	ENSG00000230733		no	no	0.504216	3.91991	5.87e-08	1.5e-06
XLOC_009922	FADS2,FEN1			no	no	0.390262	9.25188	5.92e-08	1.51e-06
XLOC_050150	SLC26A2		1836	yes	no	-0.394692	7.87902	5.92e-08	1.51e-06
XLOC_028784	DOK6		220164	yes	no	-0.392985	5.14263	5.95e-08	1.51e-06
XLOC_052180	-			no	no	-1.07181	1.51346	6.01e-08	1.53e-06
XLOC_057821	STRIP2		57464	yes	no	0.481985	4.32359	6.07e-08	1.54e-06
XLOC_023021	TAOK2		9344	yes	no	0.399873	6.86872	6.11e-08	1.55e-06
XLOC_035306	PRADC1		84279	yes	no	0.522525	4.01464	6.14e-08	1.55e-06
XLOC_051330	LOX		4015	yes	no	-0.56	3.96033	6.22e-08	1.57e-06
XLOC_053398	FBXO9,Metazoa_SRP			no	no	0.327836	5.74463	6.34e-08	1.6e-06
XLOC_072158	TIMP1		7076	yes	no	-0.326294	5.95036	6.47e-08	1.63e-06
XLOC_050361	TSPAN17		26262	yes	no	0.438784	4.50727	6.51e-08	1.64e-06
XLOC_001874	C1orf112		55732	yes	no	0.335341	5.32145	6.52e-08	1.64e-06
XLOC_057410	NSUN5P1,STAG3L1,TRIM73			no	no	0.39604	5.23268	6.59e-08	1.65e-06
XLOC_005076	FAM89A,MIR1182			no	no	-0.302215	6.06387	6.6e-08	1.65e-06
XLOC_034043	GAD1		2571	yes	no	-0.335733	5.47572	6.66e-08	1.67e-06
XLOC_031100	PPAP2C		8612	yes	no	-0.428308	4.89901	6.77e-08	1.69e-06
XLOC_039136	RIMS4		140730	yes	no	0.38987	4.98251	6.9e-08	1.72e-06
XLOC_007398	PAPSS2		9060	yes	no	-0.492597	4.14655	7e-08	1.75e-06
XLOC_044967	IGF2BP2		10644	yes	no	-0.380213	7.11272	7.11e-08	1.77e-06
XLOC_032806	AC096559.1	ENSG00000224184		no	yes	-0.572653	4.11179	7.16e-08	1.78e-06
XLOC_037242	-			no	no	-1.22878	0.914647	7.29e-08	1.81e-06
XLOC_033287	SEMA4F		10505	yes	no	0.443439	4.47297	7.4e-08	1.84e-06
XLOC_014630	ST8SIA1,U1			no	no	-0.376488	6.53407	7.42e-08	1.84e-06
XLOC_007355	TSPAN14		81619	yes	no	-0.336322	5.5036	7.45e-08	1.84e-06
XLOC_050410	CANX		821	yes	no	-0.382458	10.1909	7.51e-08	1.86e-06
XLOC_022122	RNU7-79P			no	no	0.715581	2.40377	7.58e-08	1.87e-06
XLOC_027736	FOXJ1,RNF157			no	no	-0.365954	7.88141	7.66e-08	1.89e-06
XLOC_055077	GRIK2		2898	yes	no	0.421448	4.76415	7.79e-08	1.92e-06
XLOC_053776	MARCKS		4082	yes	no	-0.382724	8.32939	7.83e-08	1.93e-06
XLOC_002197	MDM4		4194	yes	no	-0.369491	7.92811	7.89e-08	1.94e-06
XLOC_005068	AGT,RP11-99J16__A.2			no	no	-0.726642	2.76321	7.92e-08	1.95e-06
XLOC_046235	SPP1		6696	yes	no	-1.32426	2.16648	8.03e-08	1.97e-06
XLOC_062861	RP13-582O9.5	ENSG00000253716		no	no	-0.763796	2.42173	8.03e-08	1.97e-06
XLOC_018085	BNIP3P1			no	no	-0.706996	3.92835	8.1e-08	1.98e-06
XLOC_029314	ALPK2		115701	yes	no	-1.34557	0.710438	8.37e-08	2.04e-06
XLOC_012254	CLMP		79827	yes	no	-0.387293	5.0394	8.38e-08	2.04e-06
XLOC_011939	RAB38		23682	yes	no	-0.761101	2.59712	8.39e-08	2.04e-06
XLOC_007742	HTRA1		5654	yes	no	-0.307944	5.77548	8.41e-08	2.05e-06
XLOC_056545	-			no	no	-0.482721	3.87656	8.44e-08	2.05e-06
XLOC_026132	DCAF7		10238	yes	no	-0.367014	7.37858	8.78e-08	2.13e-06
XLOC_066082	-			no	no	-1.1289	1.0203	8.79e-08	2.13e-06
XLOC_004274	GBAP1,RP11-263K19.6			no	no	0.437792	4.47367	8.81e-08	2.13e-06
XLOC_061657	MCPH1		79648	yes	no	1.71197	0.135989	8.85e-08	2.14e-06
XLOC_028708	ZNF532		55205	yes	no	-0.364113	7.5596	9.08e-08	2.19e-06
XLOC_063053	-			no	no	-0.67771	3.09279	9.14e-08	2.21e-06
XLOC_003240	RIMS3		9783	yes	no	-0.45116	4.60246	9.31e-08	2.25e-06
XLOC_010653	SC5DL		6309	yes	no	0.403971	7.44648	9.38e-08	2.26e-06
XLOC_072276	GPR173		54328	no	no	-0.545235	3.61503	9.79e-08	2.36e-06
XLOC_031148	MKNK2		2872	yes	no	0.394922	5.05054	1.01e-07	2.44e-06
XLOC_047060	LCORL		254251	yes	no	-0.378586	7.05183	1.02e-07	2.45e-06
XLOC_044664	SERP1		27230	yes	no	-0.359576	7.4505	1.04e-07	2.5e-06
XLOC_034045	GORASP2		26003	yes	no	-0.333602	5.9606	1.05e-07	2.52e-06
XLOC_063858	UBE2R2		54926	yes	no	-0.38455	5.30699	1.05e-07	2.52e-06
XLOC_054379	HIST1H1T		3010	yes	no	-0.872814	1.77924	1.07e-07	2.56e-06
XLOC_054981	PGM3		5238	yes	no	-0.369957	7.01545	1.08e-07	2.58e-06
XLOC_022089	AP3B2,RP11-752G15.4			no	no	0.58658	3.44843	1.09e-07	2.6e-06
XLOC_009999	TM7SF2,VPS51			no	no	0.40161	6.45666	1.1e-07	2.62e-06
XLOC_021952	ADPGK		83440	yes	no	0.311655	6.05879	1.1e-07	2.62e-06
XLOC_059126	LHFPL3-AS1	ENSG00000226869		no	no	-0.777396	2.61486	1.14e-07	2.71e-06
XLOC_033055	CRIPT		9419	yes	no	-0.314834	5.84981	1.15e-07	2.72e-06
XLOC_010624	CCDC84		338657	no	no	0.432805	4.85063	1.15e-07	2.72e-06
XLOC_054712	CUL7,MRPL2			no	no	-0.310751	5.53979	1.17e-07	2.78e-06
XLOC_010797	AC069287.1,BET1L			no	no	-0.503469	3.60698	1.18e-07	2.78e-06
XLOC_002306	PROX1		5629	yes	no	-0.34753	6.35858	1.2e-07	2.83e-06
XLOC_064711	RXRA		6256	no	no	-0.364471	5.69225	1.21e-07	2.85e-06
XLOC_052732	-			no	no	-0.777191	3.05445	1.22e-07	2.87e-06
XLOC_004558	ASTN1		460	yes	no	-0.308194	5.77395	1.24e-07	2.91e-06
XLOC_074134	GABRA3		2556	yes	no	-0.612608	2.9243	1.25e-07	2.93e-06
XLOC_044909	GNB4		59345	yes	no	-0.381794	6.82478	1.27e-07	2.97e-06
XLOC_035165	FANCL		55120	yes	no	0.310441	5.62142	1.29e-07	3.03e-06
XLOC_035273	ASPRV1,PCBP1-AS1			no	no	-0.339638	6.09852	1.3e-07	3.05e-06
XLOC_057597	CTB-161A2.3,CTB-161A2.4,PILRA,PILRB			no	no	0.414737	6.49407	1.33e-07	3.11e-06
XLOC_039231	ADNP		23394	yes	no	-0.419259	7.40673	1.35e-07	3.15e-06
XLOC_060974	RAB2A		5862	yes	no	-0.31495	6.31292	1.36e-07	3.18e-06
XLOC_029364	DSEL		92126	no	no	-0.369844	6.20144	1.39e-07	3.23e-06
XLOC_052267	-			no	no	0.697238	2.51718	1.39e-07	3.24e-06
XLOC_056788	NUDT1		4521	yes	no	0.423501	4.47137	1.46e-07	3.4e-06
XLOC_007205	TET1		80312	yes	no	-0.375494	6.03639	1.48e-07	3.44e-06
XLOC_002482	RP4-781K5.2	ENSG00000228830		no	no	-0.440031	4.13666	1.54e-07	3.57e-06
XLOC_032835	GEN1,SMC6			no	no	0.365701	6.69305	1.55e-07	3.58e-06
XLOC_010660	UBASH3B		84959	yes	no	-0.617962	4.2703	1.57e-07	3.62e-06
XLOC_003917	PPM1J,RHOC			no	no	-0.384998	7.90703	1.62e-07	3.73e-06
XLOC_047875	INPP4B		8821	yes	no	-0.415139	7.80495	1.63e-07	3.77e-06
XLOC_014560	DUSP16		80824	yes	no	-0.40178	6.64949	1.64e-07	3.78e-06
XLOC_054882	COL9A1		1297	yes	no	-0.380791	6.80671	1.71e-07	3.93e-06
XLOC_002754	NOL9		79707	yes	no	0.32903	6.11199	1.76e-07	4.04e-06
XLOC_052176	-			no	no	-0.703295	2.78379	1.77e-07	4.06e-06
XLOC_065517	C9orf3		84909	yes	no	0.638369	3.47968	1.79e-07	4.11e-06
XLOC_047396	SCARB2		950	yes	no	-0.373375	8.34497	1.8e-07	4.12e-06
XLOC_057736	KCND2		3751	yes	no	-0.370656	8.30935	1.82e-07	4.16e-06
XLOC_033079	AC073082.1,GTF2A1L,STON1,STON1-GTF2A1L			no	no	-0.372329	5.11377	1.87e-07	4.28e-06
XLOC_019580	CEP128		145508	yes	no	0.40777	4.47753	1.9e-07	4.33e-06
XLOC_054030	MTHFD1L		25902	yes	no	-0.316171	6.01888	1.9e-07	4.33e-06
XLOC_019671	CLMN,CTD-2240H23.2			no	no	-0.441043	4.83457	1.9e-07	4.33e-06
XLOC_037580	-			no	no	-0.908444	1.50097	1.92e-07	4.37e-06
XLOC_073945	APLN		8862	yes	no	-0.906099	1.86145	1.93e-07	4.39e-06
XLOC_023247	HEATR3		55027	yes	no	0.322318	5.54809	1.99e-07	4.52e-06
XLOC_011905	RP11-727A23.5	ENSG00000247137		no	yes	0.611887	3.34732	2.04e-07	4.62e-06
XLOC_055705	-			no	no	-1.27159	1.0276	2.08e-07	4.71e-06
XLOC_056563	-			no	no	-1.33204	0.503782	2.1e-07	4.75e-06
XLOC_062162	TOX		9760	yes	no	-0.50315	3.80212	2.12e-07	4.79e-06
XLOC_020016	-			no	no	-1.03686	1.32667	2.13e-07	4.8e-06
XLOC_002695	RP4-758J18.10,RP4-758J18.9			no	no	-0.79147	2.4384	2.13e-07	4.8e-06
XLOC_042676	RP11-446H18.3			no	no	0.707529	2.71481	2.14e-07	4.82e-06
XLOC_026126	TANC2		26115	yes	no	-0.321268	5.77989	2.14e-07	4.83e-06
XLOC_057802	CALU		813	yes	no	-0.375709	8.7269	2.16e-07	4.86e-06
XLOC_017664	-			no	no	-0.838053	1.84193	2.17e-07	4.87e-06
XLOC_019137	SEC23A		10484	yes	no	-0.36488	6.94089	2.19e-07	4.9e-06
XLOC_020901	ARIH1,MIR630,RP11-1006G14.4			no	no	-0.36117	7.19186	2.19e-07	4.91e-06
XLOC_044855	PLD1		5337	yes	no	0.522098	3.77641	2.21e-07	4.94e-06
XLOC_074770	-			no	no	-0.785887	2.01304	2.21e-07	4.95e-06
XLOC_005198	SMYD3-IT1	ENSG00000230184		no	no	0.773675	2.9295	2.22e-07	4.95e-06
XLOC_002216	AC119673.1			yes	no	-0.358183	8.0627	2.22e-07	4.95e-06
XLOC_004280	RP11-21N7.2			no	no	0.368519	5.83989	2.23e-07	4.97e-06
XLOC_056548	-			no	no	1.88495	0.227353	2.26e-07	5.02e-06
XLOC_005777	-			no	no	-0.729826	3.72386	2.32e-07	5.15e-06
XLOC_073144	PIR		8544	yes	no	-0.390375	4.7382	2.34e-07	5.2e-06
XLOC_001960	EIF4A1P11,SNORA67			no	no	0.633599	2.96055	2.35e-07	5.21e-06
XLOC_009501	LDHA		3939	yes	no	-0.446471	8.5993	2.35e-07	5.22e-06
XLOC_071901	TBL1X		6907	yes	no	-0.361177	5.5065	2.37e-07	5.24e-06
XLOC_025001	-			no	no	-1.55979	0.943785	2.37e-07	5.24e-06
XLOC_036529	AP1S3		130340	yes	no	-0.547443	3.85901	2.38e-07	5.26e-06
XLOC_037581	-			no	no	-0.886498	1.73815	2.39e-07	5.27e-06
XLOC_063324	-			no	no	-1.78271	0.488824	2.43e-07	5.34e-06
XLOC_000461	GMEB1		10691	yes	no	-0.388517	4.69663	2.49e-07	5.48e-06
XLOC_045492	-			no	no	-0.641864	3.09924	2.51e-07	5.51e-06
XLOC_019654	ASB2		51676	yes	no	-0.57615	3.73188	2.55e-07	5.59e-06
XLOC_051266	STARD4		134429	yes	no	0.369466	6.93136	2.59e-07	5.69e-06
XLOC_025562	TP53I13		90313	yes	no	0.478415	4.42253	2.6e-07	5.71e-06
XLOC_044591	RP11-274H2.5	ENSG00000261051		no	no	-1.16396	1.3934	2.61e-07	5.71e-06
XLOC_056338	-			no	no	0.74989	3.19009	2.63e-07	5.74e-06
XLOC_004927	AURKAPS1,RAB3GAP2			no	no	-0.366685	7.99335	2.65e-07	5.79e-06
XLOC_009627	PRR5L		79899	yes	no	-0.922556	2.01152	2.65e-07	5.79e-06
XLOC_061088	GDAP1		54332	yes	no	0.49112	3.70828	2.67e-07	5.82e-06
XLOC_036980	-			no	no	-0.59563	4.21583	2.69e-07	5.85e-06
XLOC_071906	CLCN4		1183	yes	no	0.326291	5.49677	2.74e-07	5.96e-06
XLOC_065897	AL358781.1			no	no	-0.430684	4.22754	2.75e-07	5.98e-06
XLOC_003659	DDAH1		23576	yes	no	-0.364777	7.48976	2.8e-07	6.07e-06
XLOC_057713	AC020606.1,FOXP2			no	no	0.707966	2.27102	2.88e-07	6.23e-06
XLOC_062565	RP11-318M2.3	ENSG00000253851		no	no	-0.362503	5.54786	2.88e-07	6.24e-06
XLOC_062790	ASAP1		50807	yes	no	-0.331167	6.21642	2.91e-07	6.29e-06
XLOC_063126	-			no	no	-1.29274	1.39303	2.92e-07	6.3e-06
XLOC_022978	SBK1		388228	yes	no	-0.408433	5.54734	2.92e-07	6.31e-06
XLOC_035232	RAB1A		5861	yes	no	-0.409893	7.13241	2.93e-07	6.31e-06
XLOC_041693	MAPK11		5600	yes	no	0.592102	3.60111	2.94e-07	6.33e-06
XLOC_016811	GPC6		10082	yes	no	-0.456107	4.8484	2.94e-07	6.33e-06
XLOC_059143	COG5		10466	yes	no	-0.374953	6.96808	2.96e-07	6.36e-06
XLOC_005024	TRIM17		51127	yes	no	0.601384	3.17449	2.98e-07	6.39e-06
XLOC_053430	BEND6		221336	yes	no	0.712955	2.6996	2.98e-07	6.39e-06
XLOC_065604	ABCA1		19	yes	no	-0.671673	2.99708	3.07e-07	6.57e-06
XLOC_054330	U6	ENSG00000266839		no	no	0.509909	4.14838	3.08e-07	6.59e-06
XLOC_059186	AC073346.2			yes	no	0.336832	5.52694	3.09e-07	6.6e-06
XLOC_035076	PRKCE		5581	yes	no	0.417702	4.87463	3.09e-07	6.6e-06
XLOC_023336	CX3CL1		6376	yes	no	-0.564287	3.96411	3.16e-07	6.75e-06
XLOC_023672	SPG7		6687	yes	no	0.319001	6.28419	3.25e-07	6.92e-06
XLOC_059233	RP4-797C5.2	ENSG00000231295		no	no	-1.06298	1.10248	3.25e-07	6.92e-06
XLOC_056384	-			no	no	1.43797	0.752953	3.28e-07	6.98e-06
XLOC_011881	TENM4		26011	yes	no	-0.416192	4.92986	3.31e-07	7.04e-06
XLOC_016094	-			no	no	0.743857	2.35043	3.34e-07	7.08e-06
XLOC_053230	C6orf89		221477	yes	no	0.349879	6.42808	3.34e-07	7.08e-06
XLOC_046154	FAM47E,RP11-67M24.5,STBD1			no	no	-0.41085	4.44331	3.35e-07	7.1e-06
XLOC_021726	ARPP19		10776	yes	no	-0.355203	8.37867	3.37e-07	7.13e-06
XLOC_032740	AC010729.1,SOX11			no	no	-0.389802	9.19481	3.43e-07	7.24e-06
XLOC_014028	CHST11		50515	yes	no	-0.354185	6.45823	3.48e-07	7.34e-06
XLOC_043114	TIPARP		25976	yes	no	-0.357762	8.52653	3.49e-07	7.37e-06
XLOC_052136	-			no	no	-0.491332	4.6432	3.54e-07	7.44e-06
XLOC_042813	FAM162A		26355	yes	no	-0.433061	6.41299	3.56e-07	7.49e-06
XLOC_074230	-			no	no	-1.4401	0.210592	3.61e-07	7.59e-06
XLOC_012570	-			no	no	0.80307	2.2221	3.63e-07	7.61e-06
XLOC_001944	FAM5B		57795	yes	no	-0.366341	4.79331	3.67e-07	7.69e-06
XLOC_027492	SKA2		348235	yes	no	-0.354526	6.48035	3.77e-07	7.9e-06
XLOC_062689	DSCC1		79075	yes	no	0.369007	4.8838	3.79e-07	7.92e-06
XLOC_021723	MYO5C		55930	yes	no	0.378789	5.00059	3.86e-07	8.06e-06
XLOC_002731	TP73-AS1	ENSG00000227372		no	no	0.289136	5.88278	3.86e-07	8.06e-06
XLOC_058910	PCLO		27445	yes	no	0.428332	4.38414	3.88e-07	8.1e-06
XLOC_028062	-			no	no	-1.22989	1.17283	3.91e-07	8.15e-06
XLOC_050355	HIGD2A		192286	yes	no	-0.355909	5.1856	3.94e-07	8.2e-06
XLOC_057699	AC003989.3			no	no	0.902151	1.57521	4.04e-07	8.4e-06
XLOC_052814	TMEM14C		51522	yes	no	0.297901	5.7716	4.09e-07	8.49e-06
XLOC_001171	RP11-421L21.3	ENSG00000233184		no	no	0.328275	5.36246	4.1e-07	8.51e-06
XLOC_064453	KIAA1958		158405	yes	no	-0.374348	7.19044	4.16e-07	8.62e-06
XLOC_039956	AP001469.5	ENSG00000223901		no	no	0.79348	2.66931	4.22e-07	8.73e-06
XLOC_055517	PDE10A,RP11-252P19.3			no	no	-0.322798	5.89014	4.23e-07	8.74e-06
XLOC_025121	RAP1GAP2		23108	yes	no	0.319264	5.29429	4.23e-07	8.74e-06
XLOC_035778	SMPD4		55627	yes	no	0.387176	4.66383	4.31e-07	8.9e-06
XLOC_044958	MAGEF1		64110	yes	no	-0.308583	6.13247	4.34e-07	8.96e-06
XLOC_042775	TIMMDC1		51300	yes	no	0.332001	5.4065	4.38e-07	9.03e-06
XLOC_056703	-			no	no	-0.782032	2.1005	4.4e-07	9.06e-06
XLOC_072995	DUSP9		1852	no	no	-0.322358	5.26996	4.43e-07	9.1e-06
XLOC_012043	RP11-690D19.3	ENSG00000260966		no	no	-0.66357	2.96295	4.43e-07	9.1e-06
XLOC_049367	RP11-461C13.1			no	no	0.386416	4.6422	4.47e-07	9.18e-06
XLOC_021742	PYGO1		26108	yes	no	-0.357671	6.54668	4.5e-07	9.22e-06
XLOC_025538	NEK8		284086	yes	no	0.654778	2.52951	4.59e-07	9.4e-06
XLOC_054382	HIST1H2AD,HIST1H3D			no	no	-0.43352	7.83329	4.61e-07	9.43e-06
XLOC_027847	ARHGDIA		396	yes	no	-0.344072	6.37336	4.61e-07	9.43e-06
XLOC_015546	CORO1C,SELPLG			no	no	-0.379931	7.38353	4.63e-07	9.46e-06
XLOC_004603	ZNF648		127665	yes	no	1.53642	-0.0381963	4.65e-07	9.48e-06
XLOC_052950	HIST1H2AE		3012	yes	no	-0.429915	7.56164	4.8e-07	9.78e-06
XLOC_033331	DNAH6		1768	yes	no	1.73517	-0.173786	4.85e-07	9.86e-06
XLOC_027281	GFAP		2670	yes	no	-1.23455	0.586322	4.9e-07	9.96e-06
XLOC_054404	HIST1H2BK		85236	yes	no	-0.41238	5.33319	4.98e-07	1.01e-05
XLOC_072462	ATP7A,RP5-1000K24.2			no	no	-0.356926	5.55703	4.98e-07	1.01e-05
XLOC_003082	SNHG12,SNORA16A,SNORA44,SNORA61,SNORD99			no	no	0.412747	5.10202	5.03e-07	1.02e-05
XLOC_062899	FBXL6,TMEM249			no	no	0.641801	3.47877	5.05e-07	1.02e-05
XLOC_036689	PASK		23178	yes	no	0.350625	5.09244	5.12e-07	1.04e-05
XLOC_051850	RASGEF1C		255426	yes	no	-0.586755	3.07028	5.13e-07	1.04e-05
XLOC_034577	PTMA		5757	yes	no	-0.358388	9.56342	5.13e-07	1.04e-05
XLOC_051144	MEF2C		4208	yes	no	-0.351105	7.73526	5.15e-07	1.04e-05
XLOC_021210	MIR1469,NR2F2			no	no	-0.500434	3.6584	5.15e-07	1.04e-05
XLOC_064141	ANXA1		301	yes	no	-0.959254	2.37937	5.16e-07	1.04e-05
XLOC_064556	NR6A1		2649	yes	no	0.605023	4.18447	5.21e-07	1.05e-05
XLOC_028773	CTD-2541J13.2	ENSG00000263424		no	no	-0.325453	5.7358	5.27e-07	1.06e-05
XLOC_053410	MLIP,RP11-411K7.1			no	no	0.670922	2.52664	5.33e-07	1.07e-05
XLOC_055154	FYN		2534	yes	no	-0.345708	7.46001	5.37e-07	1.08e-05
XLOC_029996	LDLR		3949	yes	no	0.351432	7.09236	5.38e-07	1.08e-05
XLOC_057437	PTPN12		5782	yes	no	-0.350171	5.93601	5.45e-07	1.09e-05
XLOC_021688	GALK2		2585	yes	no	-0.584087	3.2537	5.51e-07	1.1e-05
XLOC_044875	NLGN1-AS1	ENSG00000228213		no	no	0.61524	3.51219	5.56e-07	1.11e-05
XLOC_018310	PELI2		57161	yes	no	-0.372207	4.90549	5.58e-07	1.11e-05
XLOC_072314	UBQLN2		29978	yes	no	-0.352651	4.99097	5.65e-07	1.12e-05
XLOC_000176	PLOD1		5351	yes	no	-0.346311	6.96484	5.75e-07	1.14e-05
XLOC_050818	-			no	no	-0.736858	2.24554	5.85e-07	1.16e-05
XLOC_064189	RP11-79D8.2,TLE4			no	no	-0.42996	4.44686	5.91e-07	1.17e-05
XLOC_012401	-			no	no	0.312424	6.07324	5.99e-07	1.19e-05
XLOC_052179	-			no	no	-0.99613	1.579	6.05e-07	1.2e-05
XLOC_049122	SEMA5A		9037	yes	no	-0.61229	2.91366	6.05e-07	1.2e-05
XLOC_013214	RP11-625L16.1	ENSG00000255745		no	yes	-0.359853	7.84051	6.11e-07	1.21e-05
XLOC_036933	-			no	no	-0.934802	1.84495	6.16e-07	1.22e-05
XLOC_033151	B3GNT2		10678	yes	no	0.399533	4.44303	6.2e-07	1.22e-05
XLOC_043217	NLGN1		22871	yes	no	-0.311277	6.23415	6.22e-07	1.23e-05
XLOC_072408	PHKA1		5255	no	no	0.496441	3.7595	6.23e-07	1.23e-05
XLOC_027504	RNFT1,RP11-178C3.3,RP11-178C3.5,TBC1D3P1-DHX40P1			no	no	0.452128	3.83008	6.24e-07	1.23e-05
XLOC_041445	MORC2		22880	yes	no	-0.361225	6.00846	6.31e-07	1.24e-05
XLOC_023613	GSE1,RP11-680G10.1			no	no	-0.3479	5.73993	6.34e-07	1.25e-05
XLOC_041059	SREBF2		6721	yes	no	-0.344787	8.29457	6.43e-07	1.26e-05
XLOC_019620	NRDE2		55051	yes	no	-0.392357	4.61666	6.48e-07	1.27e-05
XLOC_050887	ZSWIM6		57688	yes	no	0.418205	4.59675	6.66e-07	1.3e-05
XLOC_058256	FAM220A		84792	yes	no	0.387564	4.85992	6.79e-07	1.33e-05
XLOC_013488	CERS5		91012	yes	no	0.713898	3.22322	6.81e-07	1.33e-05
XLOC_054240	CAGE1,SSR1			no	no	-0.349123	8.41376	7e-07	1.37e-05
XLOC_001733	AL121987.1,PEA15			no	no	-0.378585	6.88585	7.1e-07	1.39e-05
XLOC_006519	-			no	no	-0.529539	3.69833	7.13e-07	1.39e-05
XLOC_050069	PCDHB12		56124	yes	no	-1.26154	1.19294	7.2e-07	1.4e-05
XLOC_008311	CCDC6		8030	yes	no	-0.331666	5.78871	7.22e-07	1.4e-05
XLOC_065348	PTAR1		375743	yes	no	-0.361298	8.22661	7.24e-07	1.41e-05
XLOC_006982	ZNF22		7570	yes	no	-0.347577	4.91932	7.25e-07	1.41e-05
XLOC_013493	CERS5		91012	yes	no	0.89679	1.51293	7.26e-07	1.41e-05
XLOC_044313	ZBTB20		26137	yes	no	-0.358571	6.78235	7.26e-07	1.41e-05
XLOC_016826	MBNL2		10150	yes	no	-0.340812	5.04825	7.34e-07	1.42e-05
XLOC_032286	ISOC2		79763	yes	no	-0.416183	5.22993	7.46e-07	1.44e-05
XLOC_005774	-			no	no	-0.421235	5.35325	7.5e-07	1.45e-05
XLOC_055129	CD164		8763	yes	no	-0.364524	8.74774	7.74e-07	1.49e-05
XLOC_007200	HNRNPH3		3189	yes	no	-0.55584	6.06661	7.83e-07	1.51e-05
XLOC_002928	CAPZB		832	yes	no	-0.360607	5.65451	7.84e-07	1.51e-05
XLOC_060275	-			no	no	-0.646432	2.84015	8.01e-07	1.54e-05
XLOC_035267	NFU1		27247	yes	no	0.386983	4.58281	8.1e-07	1.56e-05
XLOC_014546	RP11-785H5.2	ENSG00000256712		no	no	0.424746	4.14873	8.15e-07	1.57e-05
XLOC_033653	SLC20A1		6574	yes	no	0.347426	6.40791	8.19e-07	1.57e-05
XLOC_026895	TLCD1		116238	yes	no	0.619646	3.12633	8.2e-07	1.57e-05
XLOC_019318	SIX4		51804	yes	no	-0.321298	5.78297	8.33e-07	1.6e-05
XLOC_006221	-			no	no	-0.402066	4.51635	8.43e-07	1.61e-05
XLOC_050907	CENPK		64105	yes	no	0.322337	6.23356	8.48e-07	1.62e-05
XLOC_040400	C21orf58		54058	yes	no	0.373371	4.95465	8.5e-07	1.62e-05
XLOC_023064	KAT8		84148	yes	no	-0.293068	6.05675	8.96e-07	1.71e-05
XLOC_011371	-			no	no	-0.516656	4.05721	9.01e-07	1.72e-05
XLOC_056356	-			no	no	1.10466	1.34544	9.1e-07	1.73e-05
XLOC_042896	-			no	no	0.34945	4.7604	9.15e-07	1.74e-05
XLOC_004148	ANP32E		81611	no	no	-0.41435	8.26494	9.17e-07	1.74e-05
XLOC_005012	JMJD4		65094	yes	no	0.356776	5.51	9.34e-07	1.78e-05
XLOC_032960	SLC30A6		55676	yes	no	0.282144	6.01389	9.49e-07	1.8e-05
XLOC_064770	NDOR1		27158	yes	no	0.445712	4.25224	9.62e-07	1.82e-05
XLOC_019994	-			no	no	-1.56126	0.883217	9.63e-07	1.82e-05
XLOC_009408	ZNF143		7702	yes	no	-0.386744	4.9245	9.72e-07	1.84e-05
XLOC_051675	RNF145		153830	yes	no	-0.275003	5.98692	9.78e-07	1.85e-05
XLOC_042098	NR1D2		9975	yes	no	-0.323217	5.87133	9.81e-07	1.85e-05
XLOC_061476	-			no	no	-0.34192	8.67464	9.82e-07	1.85e-05
XLOC_066081	-			no	no	-1.50753	-0.035977	9.86e-07	1.86e-05
XLOC_073898	CUL4B		8450	yes	no	-0.372686	6.62418	9.88e-07	1.86e-05
XLOC_042772	ARHGAP31		57514	yes	no	-0.290139	5.98475	9.92e-07	1.87e-05
XLOC_019588	SEL1L		6400	yes	no	-0.360823	6.4331	1.01e-06	1.89e-05
XLOC_022988	SH2B1		25970	yes	no	0.305817	5.66528	1.01e-06	1.9e-05
XLOC_060705	ESCO2		157570	yes	no	0.30018	5.36969	1.02e-06	1.92e-05
XLOC_053566	MRAP2		112609	yes	no	-0.471974	4.11209	1.03e-06	1.92e-05
XLOC_015391	EEA1		8411	yes	no	-0.360144	6.60609	1.03e-06	1.92e-05
XLOC_010210	XRRA1		143570	yes	no	0.669367	2.36965	1.03e-06	1.92e-05
XLOC_013519	DAZAP2		9802	yes	no	-0.309838	6.37453	1.03e-06	1.92e-05
XLOC_049550	HMGCR		3156	yes	no	0.36077	9.89905	1.04e-06	1.95e-05
XLOC_001349	RP11-418J17.1	ENSG00000231365		no	no	0.346332	6.41405	1.05e-06	1.96e-05
XLOC_009600	KIAA1549L		25758	yes	no	-0.405505	4.18114	1.06e-06	1.97e-05
XLOC_071987	PTCHD1		139411	yes	no	-0.326905	5.87553	1.06e-06	1.98e-05
XLOC_044010	FAM208A		23272	yes	no	-0.338473	7.60166	1.07e-06	1.99e-05
XLOC_008628	MMS19		64210	yes	no	-0.286829	6.07872	1.11e-06	2.06e-05
XLOC_017449	-			no	no	-0.882956	2.32584	1.15e-06	2.14e-05
XLOC_038490	EYA2,RP5-1050K3.3			no	no	-0.35498	4.82506	1.17e-06	2.16e-05
XLOC_008557	PPP1R3C		5507	yes	no	-0.620332	3.1621	1.17e-06	2.17e-05
XLOC_041062	SEPT3		55964	yes	no	-0.328724	6.53288	1.19e-06	2.19e-05
XLOC_031392	AC020934.1,HOOK2,RTBDN			no	no	0.473423	4.01002	1.2e-06	2.22e-05
XLOC_033909	MBD5		55777	yes	no	-0.386843	4.67408	1.2e-06	2.22e-05
XLOC_020936	PPCDC		60490	yes	no	0.576016	3.59024	1.21e-06	2.23e-05
XLOC_064461	RGS3		5998	yes	no	-0.362214	6.52665	1.24e-06	2.3e-05
XLOC_056286	-			no	no	0.594159	2.76603	1.27e-06	2.33e-05
XLOC_000260	CROCC		9696	yes	no	0.288139	5.74471	1.28e-06	2.35e-05
XLOC_053327	HSP90AB1		3326	yes	no	-0.385858	10.3722	1.28e-06	2.36e-05
XLOC_059685	-			no	no	-1.61315	-0.10678	1.28e-06	2.36e-05
XLOC_042060	RAB5A		5868	yes	no	-0.3912	5.00078	1.29e-06	2.37e-05
XLOC_044694	TMEM14E		645843	yes	no	0.351143	6.77869	1.31e-06	2.4e-05
XLOC_018347	DAAM1		23002	yes	no	-0.37317	5.04574	1.31e-06	2.4e-05
XLOC_025571	SNORA70			no	no	1.30086	0.470612	1.31e-06	2.41e-05
XLOC_052941	HIST1H2AC		8334	yes	no	-0.397759	7.53502	1.32e-06	2.41e-05
XLOC_026308	SEPT9		10801	no	no	-0.359887	8.39938	1.32e-06	2.42e-05
XLOC_059567	PTPRN2		5799	yes	no	-0.329721	5.05519	1.32e-06	2.42e-05
XLOC_036346	RAPH1		65059	yes	no	-0.442718	5.40947	1.36e-06	2.48e-05
XLOC_002547	PLD5		200150	yes	no	0.392486	4.91162	1.37e-06	2.5e-05
XLOC_005168	PLD5		200150	yes	no	-0.577179	4.31502	1.38e-06	2.5e-05
XLOC_004074	PRKAB2		5565	no	no	-0.31051	6.11997	1.38e-06	2.5e-05
XLOC_014179	FBXW8		26259	yes	no	-0.320749	5.42056	1.38e-06	2.5e-05
XLOC_002270	LINC00467	ENSG00000153363		no	yes	0.681951	3.13701	1.38e-06	2.5e-05
XLOC_062727	MTSS1		9788	yes	no	-0.329214	6.17907	1.38e-06	2.5e-05
XLOC_005503	-			no	no	-0.850778	1.61092	1.38e-06	2.51e-05
XLOC_003735	RP4-717I23.3	ENSG00000223745		no	no	0.382037	5.18805	1.39e-06	2.52e-05
XLOC_024581	MTSS1L		92154	yes	no	-0.326806	5.30839	1.4e-06	2.54e-05
XLOC_007564	GBF1		8729	yes	no	-0.295203	6.099	1.41e-06	2.54e-05
XLOC_033136	PAPOLG		64895	yes	no	-0.279283	5.7978	1.42e-06	2.57e-05
XLOC_007813	MTG1,PAOX			no	no	0.430184	4.08226	1.44e-06	2.6e-05
XLOC_019487	ENTPD5		957	yes	no	0.433929	4.07583	1.47e-06	2.65e-05
XLOC_073235	NR0B1		190	yes	no	-0.379279	4.37031	1.5e-06	2.7e-05
XLOC_004564	RASAL2		9462	yes	no	0.446487	4.39558	1.52e-06	2.73e-05
XLOC_056333	-			no	no	0.768713	2.83148	1.52e-06	2.73e-05
XLOC_002290	NENF		29937	yes	no	0.342571	6.17736	1.53e-06	2.75e-05
XLOC_027244	ETV4		2118	yes	no	-0.287174	6.07857	1.54e-06	2.77e-05
XLOC_021819	CA12		771	yes	no	-0.289588	5.77543	1.56e-06	2.81e-05
XLOC_040536	-			no	no	0.593669	2.95605	1.57e-06	2.81e-05
XLOC_010077	AIP		9049	yes	no	-0.372522	4.87713	1.58e-06	2.82e-05
XLOC_028905	LPIN2		9663	yes	no	-0.284926	5.87487	1.59e-06	2.85e-05
XLOC_025980	NXPH3		11248	yes	no	-0.830038	1.74165	1.61e-06	2.88e-05
XLOC_049701	RHOBTB3		22836	yes	no	-0.348665	9.50126	1.63e-06	2.91e-05
XLOC_005550	-			no	no	-0.738228	2.12297	1.65e-06	2.94e-05
XLOC_054828	BMP5		653	yes	no	-1.47564	0.461715	1.66e-06	2.95e-05
XLOC_002302	VASH2		79805	yes	no	0.321239	5.95841	1.66e-06	2.96e-05
XLOC_066002	FAM166A		401565	yes	no	0.350885	4.86725	1.66e-06	2.96e-05
XLOC_028835	SALL3		27164	no	no	-0.354068	7.2857	1.68e-06	2.99e-05
XLOC_042247	CCBP2,FAM198A,KRBOX1,ZNF662			no	no	-0.314137	5.56048	1.68e-06	2.99e-05
XLOC_001958	SETP10			no	no	0.71795	3.1933	1.69e-06	3e-05
XLOC_040662	SDF2L1		23753	yes	no	-0.475506	4.29078	1.7e-06	3.02e-05
XLOC_036974	-			no	no	-0.648172	3.53447	1.72e-06	3.05e-05
XLOC_034175	ZNF804A		91752	yes	no	-0.423236	3.89597	1.74e-06	3.08e-05
XLOC_046549	7SK	complex		no	no	0.911327	1.28399	1.74e-06	3.08e-05
XLOC_050623	CDH10		1008	yes	no	-0.330855	7.35802	1.75e-06	3.08e-05
XLOC_004133	HIST2H2BF,RP11-196G18.21			no	no	-0.410124	7.64652	1.75e-06	3.09e-05
XLOC_044495	STAG1		10274	yes	no	-0.280984	5.67503	1.76e-06	3.1e-05
XLOC_013747	HMGA2		8091	yes	no	-0.337754	7.56194	1.77e-06	3.12e-05
XLOC_013760	DYRK2		8445	yes	no	-0.34224	6.79225	1.79e-06	3.15e-05
XLOC_034877	C2orf44		80304	yes	no	0.292576	6.32825	1.79e-06	3.15e-05
XLOC_049401	GPBP1		65056	yes	no	-0.34008	7.96127	1.79e-06	3.15e-05
XLOC_045983	RP11-231C18.1,RP11-231C18.2			no	no	-0.526073	5.66955	1.8e-06	3.16e-05
XLOC_039697	CXADR		1525	yes	no	-0.297993	6.04524	1.81e-06	3.17e-05
XLOC_055149	REV3L		5980	yes	no	-0.334929	9.41126	1.81e-06	3.18e-05
XLOC_034366	AC010731.4,ADAM23			no	no	0.277314	5.65837	1.85e-06	3.23e-05
XLOC_000230	FBLIM1		54751	yes	no	-0.369242	5.10562	1.86e-06	3.25e-05
XLOC_022992	LAT,RP11-264B17.3,SPNS1			no	no	0.341263	5.24229	1.86e-06	3.26e-05
XLOC_049398	SETD9		133383	yes	no	-0.441533	3.91553	1.87e-06	3.27e-05
XLOC_021908	ANP32A		8125	yes	no	-0.352834	7.77264	1.88e-06	3.29e-05
XLOC_065704	ZFP37		7539	yes	no	-0.495443	3.97672	1.9e-06	3.31e-05
XLOC_015460	UHRF1BP1L		23074	yes	no	-0.299721	5.80088	1.92e-06	3.34e-05
XLOC_021997	SIN3A		25942	yes	no	-0.294773	6.01847	1.92e-06	3.34e-05
XLOC_053837	MIR3144			no	no	0.57598	2.88494	1.92e-06	3.35e-05
XLOC_073380	TFE3		7030	no	no	-0.390999	4.78018	1.93e-06	3.35e-05
XLOC_011506	SLC15A3		51296	yes	no	0.683765	2.2098	1.95e-06	3.39e-05
XLOC_041367	HPS4		89781	yes	no	-0.328802	7.38327	1.96e-06	3.39e-05
XLOC_074592	-			no	no	-0.7102	2.26351	1.99e-06	3.44e-05
XLOC_044593	PLOD2		5352	yes	no	-0.370926	6.89078	1.99e-06	3.44e-05
XLOC_059341	WDR91		29062	yes	no	0.363012	4.73343	2e-06	3.46e-05
XLOC_010802	IFITM3		10410	yes	no	-0.807901	1.82481	2.02e-06	3.49e-05
XLOC_026512	PELP1		27043	yes	no	0.311155	5.2917	2.02e-06	3.49e-05
XLOC_005079	C1orf131		128061	yes	no	0.339991	4.88218	2.02e-06	3.49e-05
XLOC_064421	RP11-508N12.4,ZNF462			no	no	-0.334403	7.16576	2.04e-06	3.52e-05
XLOC_065960	NACC2		138151	yes	no	-0.289808	5.84043	2.04e-06	3.52e-05
XLOC_024564	NOB1		28987	yes	no	-0.292287	5.85088	2.06e-06	3.55e-05
XLOC_011621	EIF1AD		84285	yes	no	0.396747	4.48294	2.07e-06	3.55e-05
XLOC_050265	WWC1		23286	yes	no	-0.304552	5.43654	2.07e-06	3.55e-05
XLOC_006246	-			no	no	-0.459729	4.61529	2.07e-06	3.56e-05
XLOC_034496	TMEM198		130612	yes	no	0.515256	3.4652	2.08e-06	3.56e-05
XLOC_056980	SNX10		29887	yes	no	-0.352578	7.47087	2.09e-06	3.59e-05
XLOC_044006	WNT5A		7474	yes	no	-0.65016	2.74461	2.11e-06	3.61e-05
XLOC_021854	PIF1		80119	yes	no	0.42588	4.50572	2.12e-06	3.63e-05
XLOC_023790	ERVK13-1,PDPK2,RP11-20I23.12			no	no	0.34597	5.17603	2.15e-06	3.67e-05
XLOC_050571	FAM134B		54463	yes	no	-0.299365	5.41124	2.17e-06	3.71e-05
XLOC_012992	C1S,EMG1,U47924.19			no	no	0.295376	5.56346	2.23e-06	3.8e-05
XLOC_014969	AAAS		8086	yes	no	-0.341044	5.51107	2.23e-06	3.8e-05
XLOC_051674	EBF1		1879	yes	no	-0.38836	4.76239	2.23e-06	3.8e-05
XLOC_003559	GNG12		55970	yes	no	-0.320971	7.87849	2.28e-06	3.87e-05
XLOC_034146	AC009948.5	ENSG00000223960		no	no	0.441039	4.17247	2.28e-06	3.88e-05
XLOC_026439	YWHAE		7531	yes	no	-0.385021	8.21282	2.29e-06	3.9e-05
XLOC_048152	MLF1IP		79682	yes	no	0.318151	5.32716	2.33e-06	3.96e-05
XLOC_043166	SERPINI1		5274	yes	no	0.662947	3.17892	2.33e-06	3.96e-05
XLOC_065394	PRUNE2		158471	yes	no	0.357079	6.94689	2.34e-06	3.96e-05
XLOC_066552	-			no	no	0.841296	1.66918	2.35e-06	3.97e-05
XLOC_036420	MYL1		4632	yes	no	-0.646608	3.10721	2.38e-06	4.02e-05
XLOC_060174	-			no	no	-0.677384	2.46876	2.42e-06	4.09e-05
XLOC_058826	DNAJC30		84277	no	no	0.653068	2.43784	2.42e-06	4.1e-05
XLOC_063896	CA9		768	yes	no	-1.21685	2.15359	2.43e-06	4.1e-05
XLOC_009591	QSER1		79832	yes	no	-0.432648	6.58923	2.45e-06	4.13e-05
XLOC_044343	RABL3		285282	yes	no	-0.414691	4.19225	2.47e-06	4.16e-05
XLOC_009567	CTD-3138F19.1	ENSG00000254734		no	no	0.33076	6.17127	2.47e-06	4.17e-05
XLOC_021749	RFX7		64864	yes	no	-0.434457	6.44569	2.48e-06	4.18e-05
XLOC_057591	CNPY4		245812	yes	no	0.39951	4.47389	2.51e-06	4.22e-05
XLOC_007849	KLF6		1316	yes	no	-0.351384	6.2066	2.52e-06	4.24e-05
XLOC_049621	ATG10		83734	yes	no	0.369113	4.54207	2.6e-06	4.36e-05
XLOC_057614	SLC12A9,TRIP6			no	no	0.344739	5.19309	2.65e-06	4.44e-05
XLOC_003194	EPHA10		284656	yes	no	0.606941	2.81879	2.66e-06	4.46e-05
XLOC_022633	TELO2		9894	yes	no	0.393061	4.69632	2.7e-06	4.51e-05
XLOC_030630	BCL3		602	yes	no	-1.08733	1.33847	2.7e-06	4.52e-05
XLOC_072463	PGK1		5230	no	no	-0.399865	9.34807	2.73e-06	4.56e-05
XLOC_048591	-			no	no	-1.41159	0.120287	2.73e-06	4.56e-05
XLOC_018354	PPM1A		5494	yes	no	-0.308825	6.28695	2.74e-06	4.57e-05
XLOC_014545	TAS2R18			no	no	0.42805	4.19004	2.78e-06	4.64e-05
XLOC_004075	FMO5		2330	no	no	-0.502888	3.39028	2.8e-06	4.66e-05
XLOC_015397	UBE2N		7334	yes	no	-0.319277	7.23983	2.82e-06	4.69e-05
XLOC_027257	LSM12		124801	yes	no	-0.29627	6.03814	2.83e-06	4.7e-05
XLOC_014910	CSRNP2		81566	yes	no	0.319099	5.28084	2.9e-06	4.82e-05
XLOC_065121	ZBTB5		9925	yes	no	-0.295902	5.42052	2.91e-06	4.82e-05
XLOC_000483	ZCCHC17		51538	yes	no	-0.291399	5.88221	2.92e-06	4.85e-05
XLOC_000309	PINK1		65018	yes	no	0.415306	3.90992	2.93e-06	4.86e-05
XLOC_046265	PDLIM5		10611	yes	no	-0.320406	7.46734	2.97e-06	4.91e-05
XLOC_002571	KIF26B		55083	yes	no	-0.290322	5.96326	2.98e-06	4.94e-05
XLOC_064735	RP11-432J22.2	ENSG00000238058		no	no	0.426852	4.2654	3e-06	4.95e-05
XLOC_012440	-			no	no	0.405764	4.54597	3e-06	4.95e-05
XLOC_013634	AC034102.1,RAB5B			no	no	-0.285657	6.17945	3e-06	4.95e-05
XLOC_000119	RP4-633I8.1			no	no	0.68531	2.66521	3.01e-06	4.96e-05
XLOC_065441	ZCCHC6		79670	yes	no	-0.295758	5.71551	3.03e-06	4.99e-05
XLOC_046601	PRSS48		345062	yes	no	0.79775	3.14329	3.03e-06	5e-05
XLOC_023857	ROGDI		79641	yes	no	0.543869	3.24076	3.04e-06	5e-05
XLOC_019991	-			no	no	-1.1375	1.62882	3.12e-06	5.12e-05
XLOC_036532	SERPINE2		5270	yes	no	-0.331834	6.7934	3.12e-06	5.13e-05
XLOC_014556	LRP6		4040	yes	no	-0.332245	8.26047	3.15e-06	5.16e-05
XLOC_053753	C6orf225		619208	no	no	0.420791	4.14729	3.18e-06	5.22e-05
XLOC_010046	RP11-867G23.8			yes	no	0.398786	4.28843	3.25e-06	5.32e-05
XLOC_029529	-			no	no	-0.580154	3.22547	3.26e-06	5.33e-05
XLOC_002900	NBPF1		55672	no	no	0.282877	6.29091	3.27e-06	5.36e-05
XLOC_041908	-			no	no	1.10285	0.920526	3.29e-06	5.38e-05
XLOC_047154	APBB2		323	yes	no	-0.315137	7.84913	3.36e-06	5.48e-05
XLOC_030423	HAUS5		23354	yes	no	0.405035	4.3641	3.4e-06	5.54e-05
XLOC_040097	GRIK1		2897	yes	no	-0.683764	2.92033	3.42e-06	5.58e-05
XLOC_007829	DIP2C		22982	yes	no	-0.329296	5.59982	3.45e-06	5.62e-05
XLOC_050165	GM2A		2760	yes	no	0.620366	2.75869	3.48e-06	5.66e-05
XLOC_053341	SUPT3H		8464	yes	no	0.786536	1.61943	3.49e-06	5.67e-05
XLOC_065929	AL590710.1,VAV2			no	no	-0.294995	5.35097	3.53e-06	5.73e-05
XLOC_039803	IFNGR2		3460	no	no	-0.258165	6.1034	3.54e-06	5.75e-05
XLOC_030381	CEBPG		1054	yes	no	-0.309846	6.37893	3.59e-06	5.82e-05
XLOC_044960	C3orf70		285382	yes	no	-0.308394	5.2924	3.62e-06	5.86e-05
XLOC_052140	-			no	no	-0.56126	2.91254	3.63e-06	5.88e-05
XLOC_016831	FARP1		10160	yes	no	-0.320513	7.15627	3.67e-06	5.94e-05
XLOC_022610	FAM173A,METRN			no	no	-0.38368	6.86026	3.72e-06	6.02e-05
XLOC_008202	BMS1P1			no	no	0.388447	4.11242	3.76e-06	6.08e-05
XLOC_007644	TCF7L2		6934	yes	no	-0.480746	3.51706	3.77e-06	6.08e-05
XLOC_042184	GOLGA4		2803	yes	no	-0.351781	7.82437	3.78e-06	6.09e-05
XLOC_034273	NIF3L1		60491	yes	no	0.317265	5.25072	3.78e-06	6.09e-05
XLOC_058434	CPVL		54504	yes	no	0.509818	3.69694	3.79e-06	6.1e-05
XLOC_000811	RP4-784A16.5	ENSG00000225675		no	no	0.489187	3.26907	3.81e-06	6.14e-05
XLOC_064871	RANBP6		26953	yes	no	-0.303868	5.50578	3.82e-06	6.14e-05
XLOC_022893	LYRM1		57149	yes	no	-0.2735	5.9703	3.88e-06	6.23e-05
XLOC_007287	FUT11		170384	yes	no	-0.461099	3.80511	3.88e-06	6.24e-05
XLOC_026363	AZI1		22994	yes	no	1.06448	0.938943	3.89e-06	6.25e-05
XLOC_030296	RP11-369G6.2			no	no	1.42155	0.232773	3.91e-06	6.27e-05
XLOC_031986	ERCC2		2068	yes	no	0.305574	5.52508	3.92e-06	6.28e-05
XLOC_058118	SLC4A2		6522	yes	no	0.327547	6.42002	3.93e-06	6.28e-05
XLOC_058641	SEC61G		23480	yes	no	-0.320015	5.66988	3.94e-06	6.3e-05
XLOC_019338	RP11-696D21.2	ENSG00000258943		no	yes	-0.918781	1.6711	3.96e-06	6.32e-05
XLOC_020171	-			no	no	-1.09656	0.704826	3.96e-06	6.32e-05
XLOC_053762	LAMA4		3910	no	no	-0.709224	2.61971	4.04e-06	6.45e-05
XLOC_043206	TMEM212		389177	yes	no	0.306272	5.73549	4.05e-06	6.45e-05
XLOC_057738	ING3		54556	yes	no	-0.371822	4.60345	4.07e-06	6.48e-05
XLOC_012367	AP000911.1,IGSF9B,RP11-259P6.1			no	no	-0.376716	6.60086	4.07e-06	6.48e-05
XLOC_038679	MYT1		4661	yes	no	-0.290328	6.1317	4.11e-06	6.54e-05
XLOC_027530	BRIP1		83990	yes	no	0.280296	5.73621	4.12e-06	6.55e-05
XLOC_063631	KANK1,RP11-31F19.1			no	no	-0.313929	7.66677	4.14e-06	6.57e-05
XLOC_002088	TROVE2		6738	yes	no	-0.354611	9.65098	4.16e-06	6.61e-05
XLOC_000986	RNA5SP20			no	no	0.399271	5.05539	4.17e-06	6.61e-05
XLOC_033569	RP11-13J10.1	ENSG00000269707		no	no	-0.42441	4.12157	4.17e-06	6.61e-05
XLOC_029510	-			no	no	-1.40842	0.00279771	4.18e-06	6.61e-05
XLOC_055031	UBE2J1		51465	yes	no	-0.262722	6.03865	4.33e-06	6.85e-05
XLOC_028417	TUBB6		84617	yes	no	0.301193	6.07323	4.34e-06	6.86e-05
XLOC_014783	GXYLT1		283464	yes	no	0.314574	5.6196	4.38e-06	6.91e-05
XLOC_015640	HRK		8739	yes	no	-0.380378	4.26061	4.38e-06	6.92e-05
XLOC_018125	NPAS3		64067	yes	no	-0.282944	5.57768	4.4e-06	6.94e-05
XLOC_059302	UBE2H		7328	yes	no	-0.335026	7.26009	4.46e-06	7.02e-05
XLOC_007602	SORCS3		22986	yes	no	-0.506953	3.26885	4.48e-06	7.05e-05
XLOC_051480	HSPA9		3313	yes	no	-0.329464	9.03652	4.5e-06	7.07e-05
XLOC_058890	MAGI2		9863	yes	no	-0.346703	4.68845	4.59e-06	7.21e-05
XLOC_025728	CISD3		284106	yes	no	0.384215	4.10605	4.62e-06	7.25e-05
XLOC_074125	CD99L2		83692	no	no	0.290075	5.58246	4.65e-06	7.29e-05
XLOC_005083	EGLN1		54583	yes	no	-0.324115	7.25626	4.69e-06	7.35e-05
XLOC_045440	-			no	no	-1.24927	0.215555	4.69e-06	7.35e-05
XLOC_026168	AC005544.1,CACNG4			no	no	-0.399122	4.654	4.78e-06	7.48e-05
XLOC_051599	ANXA6		309	yes	no	-0.312465	6.76353	4.79e-06	7.48e-05
XLOC_005017	C1orf35		79169	yes	no	0.347196	4.75678	4.83e-06	7.54e-05
XLOC_072533	DIAPH2		1730	yes	no	-0.324803	6.44757	4.84e-06	7.56e-05
XLOC_007368	CDHR1		92211	yes	no	0.444008	3.67893	4.85e-06	7.56e-05
XLOC_031227	PLIN3		10226	yes	no	-0.351842	4.91215	4.86e-06	7.58e-05
XLOC_004766	CYB5R1		51706	yes	no	0.337757	4.68855	4.88e-06	7.61e-05
XLOC_011589	ATG2A		23130	yes	no	0.505099	3.6125	4.92e-06	7.66e-05
XLOC_057002	CREB5		9586	yes	no	-0.479075	6.72932	4.94e-06	7.68e-05
XLOC_053199	ZNF76		7629	yes	no	0.419401	4.30586	4.95e-06	7.68e-05
XLOC_029826	MFSD12		126321	yes	no	0.560207	2.77566	4.95e-06	7.68e-05
XLOC_065097	HINT2		84681	yes	no	0.423233	3.96973	5.03e-06	7.8e-05
XLOC_024580	COG4		25839	yes	no	0.268912	6.10344	5.11e-06	7.93e-05
XLOC_006774	ARL5B		221079	yes	no	-0.363433	6.69298	5.12e-06	7.93e-05
XLOC_041149	MAPK8IP2		23542	yes	no	0.536563	2.88117	5.14e-06	7.95e-05
XLOC_042059	KCNH8		131096	yes	no	-0.446845	3.6436	5.15e-06	7.96e-05
XLOC_045594	MAEA		10296	yes	no	0.280405	5.44714	5.18e-06	8e-05
XLOC_058600	IGFBP3		3486	yes	no	-0.831187	3.67142	5.2e-06	8.03e-05
XLOC_025574	snoU13	ENSG00000243321		no	no	0.69054	2.93685	5.2e-06	8.03e-05
XLOC_053290	KIAA0240		23506	yes	no	-0.386593	4.1417	5.21e-06	8.04e-05
XLOC_049145	TRIO		7204	yes	no	-0.319756	9.66289	5.27e-06	8.12e-05
XLOC_041001	MAFF		23764	yes	no	-0.552725	3.8043	5.29e-06	8.15e-05
XLOC_072204	PPP1R3F		89801	no	no	-0.450386	3.49551	5.32e-06	8.19e-05
XLOC_011898	RAB30		27314	yes	no	-0.339041	4.5561	5.37e-06	8.25e-05
XLOC_050805	MIR5687			no	no	0.707691	2.41735	5.37e-06	8.25e-05
XLOC_038445	TTPAL		79183	yes	no	0.272211	5.74165	5.4e-06	8.28e-05
XLOC_014720	RP11-956A19.1			no	no	0.806226	2.20777	5.4e-06	8.28e-05
XLOC_065498	EEF1DP2,ZNF484			no	no	-0.302193	5.92013	5.44e-06	8.34e-05
XLOC_002460	TSNAX		7257	yes	no	0.308407	6.59254	5.49e-06	8.41e-05
XLOC_073301	MAOB		4129	yes	no	-0.716954	1.99952	5.62e-06	8.6e-05
XLOC_052762	RP1-140K8.1	ENSG00000233068		no	yes	-1.46127	0.393935	5.64e-06	8.62e-05
XLOC_001088	RPAP2		79871	yes	no	0.257096	5.95121	5.67e-06	8.67e-05
XLOC_074983	-			no	no	1.12792	0.881056	5.68e-06	8.67e-05
XLOC_054493	PPP1R18		170954	no	no	-0.420373	3.66157	5.73e-06	8.75e-05
XLOC_012215	H2AFX		3014	yes	no	0.339574	6.34744	5.77e-06	8.8e-05
XLOC_015013	CD63		967	yes	no	-0.306745	7.97167	5.85e-06	8.91e-05
XLOC_008544	PANK1,RP11-80H5.5			no	no	0.336604	4.81645	5.86e-06	8.92e-05
XLOC_060653	POLR3D		661	yes	no	-0.274704	6.15539	5.92e-06	9.01e-05
XLOC_062815	ZFAT		57623	yes	no	-0.443889	3.83024	5.94e-06	9.02e-05
XLOC_006245	-			no	no	-0.529776	2.97576	5.94e-06	9.02e-05
XLOC_074180	LAGE3		8270	no	no	0.424714	4.03258	5.94e-06	9.02e-05
XLOC_017150	FOXO1		2308	yes	no	-0.308481	5.37649	5.96e-06	9.04e-05
XLOC_050843	RAB3C		115827	yes	no	0.714499	2.06343	5.99e-06	9.08e-05
XLOC_024586	FTSJD1		55783	yes	no	0.324968	5.09641	6.02e-06	9.11e-05
XLOC_047638	LEF1		51176	yes	no	-0.262034	5.95755	6.02e-06	9.11e-05
XLOC_054375	HIST1H3B		8358	yes	no	-0.379045	8.05471	6.11e-06	9.24e-05
XLOC_004384	COPA		1314	yes	no	-0.322591	8.45984	6.12e-06	9.25e-05
XLOC_055011	ZNF292		23036	yes	no	1.73291	0.272959	6.14e-06	9.27e-05
XLOC_013580	HOXC8		3224	yes	no	-0.573156	3.22118	6.21e-06	9.37e-05
XLOC_002691	CCNL2		81669	yes	no	0.352728	7.04941	6.23e-06	9.4e-05
XLOC_004319	HDGF		3068	yes	no	-0.319426	8.69455	6.29e-06	9.47e-05
XLOC_004307	MEF2D		4209	yes	no	-0.36691	5.08265	6.3e-06	9.47e-05
XLOC_028749	PHLPP1		23239	yes	no	-0.270844	5.63369	6.3e-06	9.47e-05
XLOC_013073	AC018630.1			yes	no	0.427394	4.31402	6.3e-06	9.47e-05
XLOC_053927	TNFAIP3		7128	yes	no	-0.548122	2.82435	6.36e-06	9.55e-05
XLOC_030696	DHX34		9704	yes	no	0.281776	5.72557	6.38e-06	9.57e-05
XLOC_027202	ACLY		47	no	no	0.332451	9.86952	6.41e-06	9.61e-05
XLOC_019331	RP11-355I22.2	ENSG00000258903		no	yes	-0.346802	4.9296	6.46e-06	9.68e-05
XLOC_000173	CLCN6,NPPA-AS1			no	no	0.31032	5.06207	6.5e-06	9.73e-05
XLOC_010634	CBL		867	yes	no	-0.333972	6.63442	6.51e-06	9.74e-05
XLOC_060619	PSD3		23362	yes	no	0.48528	3.34892	6.54e-06	9.77e-05
XLOC_049573	AC008581.1,HMGB1P35,ZBED3-AS1			no	no	0.300937	5.52311	6.56e-06	9.8e-05
XLOC_036381	KLF7		8609	yes	no	-0.32274	4.77063	6.59e-06	9.83e-05
XLOC_065476	NFIL3		4783	yes	no	-0.378917	4.62318	6.66e-06	9.93e-05
XLOC_060253	-			no	no	-0.654728	2.76339	6.67e-06	9.94e-05
XLOC_003141	YARS		8565	yes	no	-0.322783	7.14471	6.68e-06	9.95e-05
XLOC_052651	-			no	no	-0.520966	3.65229	6.69e-06	9.95e-05
XLOC_006345	-			no	no	0.828203	1.39611	6.72e-06	9.99e-05
XLOC_052815	SYCP2L,TMEM14B			no	no	0.279979	5.35956	6.72e-06	9.99e-05
XLOC_016901	SOX1		6656	yes	no	-0.377714	4.19435	6.73e-06	9.99e-05
XLOC_039029	GGT7		2686	yes	no	0.259401	5.72115	6.73e-06	9.99e-05
XLOC_053008	ZNF192P1			no	no	-0.548694	2.81372	6.79e-06	0.000100655
XLOC_055232	EPB41L2		2037	yes	no	-0.334784	7.70871	6.8e-06	0.000100745
XLOC_023827	SLX4		84464	yes	no	0.348244	4.97369	6.81e-06	0.000100745
XLOC_039440	-			no	no	-1.4459	0.0813182	6.82e-06	0.000100911
XLOC_058559	GLI3		2737	yes	no	-0.399442	4.46006	6.84e-06	0.000101126
XLOC_046428	RP11-33B1.1,RP11-33B1.3			no	no	-0.329948	5.7211	6.86e-06	0.000101335
XLOC_032024	DACT3		147906	yes	no	-0.343375	4.50974	6.87e-06	0.000101335
XLOC_039340	GMEB2		26205	yes	no	-0.425079	4.18428	6.87e-06	0.000101377
XLOC_016617	FNDC3A		22862	yes	no	-0.309173	7.17388	7e-06	0.000103173
XLOC_019420	ACTN1,HMGN1P3			no	no	-0.317144	6.49439	7.01e-06	0.000103177
XLOC_042535	ROBO2		6092	yes	no	-0.380863	4.11671	7.07e-06	0.000104077
XLOC_050888	RPL3P6			no	no	0.641751	2.8728	7.08e-06	0.000104102
XLOC_000171	AGTRAP		57085	yes	no	0.388191	4.45158	7.08e-06	0.000104102
XLOC_015168	GRIP1		23426	yes	no	-0.507811	3.3238	7.15e-06	0.000104936
XLOC_028607	RNF165		494470	yes	no	-0.319702	5.17945	7.15e-06	0.000104936
XLOC_036178	SESTD1		91404	yes	no	-0.290803	5.61983	7.23e-06	0.000106063
XLOC_014988	CBX5,MIR3198-2			no	no	-0.323023	9.58359	7.38e-06	0.00010819
XLOC_033490	ARID5A		10865	yes	no	-0.342608	4.83674	7.4e-06	0.00010832
XLOC_062832	CTA-204B4.6,EIF2C2			no	no	-0.329757	7.58639	7.41e-06	0.000108475
XLOC_034986	FAM98A		25940	yes	no	-0.342006	7.0408	7.46e-06	0.000109048
XLOC_041100	NUP50		10762	yes	no	0.316602	7.34812	7.51e-06	0.000109773
XLOC_059382	JHDM1D		80853	yes	no	-0.332983	6.26713	7.52e-06	0.00010985
XLOC_004313	NES		10763	yes	no	-0.332512	9.25174	7.59e-06	0.000110656
XLOC_016452	CDK8		1024	yes	no	-0.289756	5.49982	7.61e-06	0.000110962
XLOC_022873	CTD-2349B8.1,ITPRIPL2,SYT17			no	no	-0.298781	5.14108	7.65e-06	0.000111457
XLOC_004635	TRMT1L		81627	yes	no	0.254703	5.94325	7.66e-06	0.000111557
XLOC_018034	LRP10		26020	yes	no	0.358198	4.2946	7.76e-06	0.000112922
XLOC_073881	SEPT6		23157	yes	no	-0.321075	6.75904	7.78e-06	0.000113128
XLOC_011861	AP000580.1,RSF1			no	no	-0.311429	7.74094	7.82e-06	0.000113628
XLOC_063803	IFT74		80173	yes	no	0.407546	4.01739	7.86e-06	0.000114106
XLOC_072618	RNF128		79589	yes	no	-0.382064	5.07374	7.98e-06	0.000115714
XLOC_000290	PQLC2		54896	yes	no	0.493424	3.62558	8.1e-06	0.000117332
XLOC_013591	COPZ1		22818	yes	no	-0.301303	7.50275	8.27e-06	0.000119746
XLOC_025601	NF1		4763	yes	no	-0.326863	7.62998	8.29e-06	0.000119907
XLOC_013568	PCBP2,PRR13			no	no	-0.419583	6.97112	8.33e-06	0.000120462
XLOC_036948	-			no	no	-0.820763	1.45501	8.34e-06	0.000120576
XLOC_009513	NAV2		89797	yes	no	-0.506576	3.07867	8.41e-06	0.000121473
XLOC_009616	CD44		960	yes	no	-0.582055	2.93152	8.46e-06	0.000122031
XLOC_012187	FXYD2,FXYD6,FXYD6-FXYD2,RP11-728F11.1			no	no	-0.309792	6.74487	8.55e-06	0.0001233
XLOC_046164	SEPT11		55752	yes	no	-0.317735	8.13276	8.56e-06	0.000123409
XLOC_024786	DBNDD1		79007	yes	no	-0.307608	5.8138	8.59e-06	0.000123672
XLOC_015400	SOCS2-AS1	ENSG00000246985		no	no	-0.82643	2.11077	8.74e-06	0.000125731
XLOC_013268	DDX11		1663	yes	no	0.300848	5.16224	8.75e-06	0.000125776
XLOC_002782	ENO1-IT1	ENSG00000236269		no	no	-0.776954	2.2058	8.85e-06	0.000127198
XLOC_013665	AC126614.1,U6			no	no	0.70174	2.5467	9.03e-06	0.000129637
XLOC_052163	-			no	no	-1.01606	0.825485	9.17e-06	0.000131457
XLOC_073599	Metazoa_SRP	ENSG00000253143		no	no	0.425399	4.67249	9.17e-06	0.000131457
XLOC_010535	C11orf57		55216	no	no	-0.265184	5.8727	9.27e-06	0.000132839
XLOC_005128	ERO1LB		56605	yes	no	-0.309813	5.76948	9.33e-06	0.000133504
XLOC_027467	VEZF1		7716	yes	no	-0.319503	6.71461	9.37e-06	0.000134003
XLOC_046659	AC079233.1,GRIA2			no	no	-0.388754	4.67452	9.41e-06	0.000134519
XLOC_057819	AHCYL2		23382	yes	no	-0.259475	5.68149	9.47e-06	0.000135241
XLOC_058208	INTS1		26173	yes	no	0.312145	6.34475	9.48e-06	0.000135389
XLOC_059131	SRPK2		6733	yes	no	-0.302454	7.28444	9.52e-06	0.000135788
XLOC_065306	AL353763.1,AL353763.2,MIR1299			no	no	0.482769	3.30517	9.79e-06	0.000139603
XLOC_036282	PGAP1		80055	yes	no	-0.362274	7.35267	9.9e-06	0.000140956
XLOC_027411	LRRC59		55379	yes	no	-0.318478	7.62675	1.01e-05	0.000143421
XLOC_064766	MAN1B1		11253	yes	no	0.257551	5.97144	1.01e-05	0.000143535
XLOC_000895	ALG6		29929	yes	no	0.306013	5.11836	1.01e-05	0.000143805
XLOC_058571	AC004951.5,AC004951.6,AC004985.12,POLR2J4			no	no	0.364068	5.43369	1.02e-05	0.000144842
XLOC_022991	MIR4517,NFATC2IP			no	no	0.265756	6.19829	1.02e-05	0.000144949
XLOC_011816	ARRB1		408	yes	no	-0.292288	5.95376	1.02e-05	0.000145069
XLOC_061253	SDC2		6383	yes	no	-0.296346	5.49552	1.03e-05	0.000145988
XLOC_056327	-			no	no	0.997206	1.85476	1.03e-05	0.00014622
XLOC_045646	WFS1		7466	yes	no	0.423917	3.62745	1.03e-05	0.00014622
XLOC_074615	-			no	no	1.06333	0.476347	1.04e-05	0.000146632
XLOC_001235	AHCYL1		10768	yes	no	-0.318584	7.729	1.04e-05	0.000147595
XLOC_046304	RP11-10L12.1			no	no	0.830846	1.38471	1.05e-05	0.000147681
XLOC_011128	SVIP		258010	yes	no	0.33194	4.61115	1.05e-05	0.00014816
XLOC_008401	P4HA1		5033	yes	no	-0.406092	6.86997	1.06e-05	0.000148857
XLOC_001416	ANKRD34A,LIX1L			no	no	-0.303361	7.28745	1.06e-05	0.000148865
XLOC_007496	HOGA1,PI4K2A			no	no	0.335075	4.43017	1.06e-05	0.000149881
XLOC_010324	C11orf82,RP11-659G9.1			no	no	0.28505	5.65661	1.07e-05	0.000150583
XLOC_073869	KLHL13,RP1-169K13.3			no	no	-0.27087	5.78861	1.07e-05	0.000150806
XLOC_033167	LGALSL		29094	yes	no	-0.338534	6.2411	1.08e-05	0.0001513
XLOC_000407	HMGN2		3151	yes	no	0.317817	7.44772	1.08e-05	0.0001513
XLOC_004170	CDC42SE1,RP11-316M1.11			no	no	-0.302362	7.27907	1.08e-05	0.0001513
XLOC_034237	CCDC150		284992	yes	no	0.427459	4.03049	1.08e-05	0.000151425
XLOC_056360	-			no	no	1.01628	0.882989	1.09e-05	0.000152152
XLOC_052175	-			no	no	-0.763557	2.05323	1.09e-05	0.000153055
XLOC_046488	PCDH10		57575	yes	no	-0.263209	6.25243	1.09e-05	0.000153148
XLOC_023503	AC004158.3	ENSG00000260664		no	yes	0.424193	4.05096	1.1e-05	0.000154036
XLOC_060276	-			no	no	-0.798763	1.54815	1.1e-05	0.000154036
XLOC_034683	SEPT2		4735	yes	no	-0.312653	9.01463	1.1e-05	0.000154036
XLOC_028253	-			no	no	-1.30999	0.39997	1.1e-05	0.000154036
XLOC_023813	RP11-473M20.16	ENSG00000261889		no	no	-0.933167	1.43843	1.12e-05	0.000155691
XLOC_046741	SAP30		8819	yes	no	-0.276052	5.28643	1.12e-05	0.000155797
XLOC_073837	DCX		1641	yes	no	-0.267991	5.9565	1.12e-05	0.000156256
XLOC_022694	TNFRSF12A		51330	yes	no	-0.380276	5.05174	1.12e-05	0.000156256
XLOC_025435	CCDC144C			no	no	-0.578657	2.69086	1.12e-05	0.000156256
XLOC_035328	LOXL3		84695	yes	no	-0.262085	6.02811	1.14e-05	0.000158907
XLOC_060741	DCTN6,LEPROTL1			no	no	-0.303431	6.83498	1.14e-05	0.000158907
XLOC_031817	CAPN12		147968	yes	no	-0.435729	3.65105	1.15e-05	0.000160101
XLOC_050031	CTB-35F21.1,CXXC5			no	no	-0.308788	5.81696	1.15e-05	0.000160101
XLOC_032600	-			no	no	-0.594943	2.55744	1.16e-05	0.00016012
XLOC_034731	ADI1		55256	yes	no	0.274871	5.48644	1.16e-05	0.000161105
XLOC_015927	-			no	no	0.527856	3.35695	1.17e-05	0.00016182
XLOC_042227	ZNF621		285268	yes	no	-0.26339	5.61736	1.18e-05	0.000162781
XLOC_062787	FAM49B,MIR5194,U7			no	no	0.332116	10.698	1.18e-05	0.0001633
XLOC_001956	TOR3A		64222	yes	no	0.263441	5.8604	1.18e-05	0.000163429
XLOC_002004	NPL		80896	yes	no	0.361855	4.36079	1.19e-05	0.000164669
XLOC_034341	ABI2		10152	yes	no	-0.314255	7.68728	1.2e-05	0.000165928
XLOC_001645	FDPS		2224	yes	no	0.335466	8.6318	1.21e-05	0.000166124
XLOC_016106	-			no	no	0.758914	2.48288	1.22e-05	0.000167568
XLOC_002262	SYT14		255928	yes	no	0.519979	3.31195	1.22e-05	0.000168019
XLOC_035891	GTDC1		79712	yes	no	-0.501765	3.14949	1.22e-05	0.000168092
XLOC_053802	SLC35F1		222553	yes	no	-0.303306	7.75609	1.22e-05	0.000168096
XLOC_073598	MIR374B,MIR421			no	no	0.337013	4.77916	1.23e-05	0.000168664
XLOC_066010	ZMYND19		116225	yes	no	0.309962	5.02393	1.23e-05	0.000169289
XLOC_044792	SLITRK3		22865	yes	no	-0.564822	2.89264	1.24e-05	0.000170751
XLOC_038391	SNHG11,SNORA39,SNORA60			no	no	0.480636	3.34503	1.25e-05	0.000171869
XLOC_003610	PIGK		10026	yes	no	0.264024	6.09645	1.26e-05	0.000172089
XLOC_055404	LRP11		84918	yes	no	0.274918	5.99684	1.26e-05	0.000172099
XLOC_058620	FIGNL1		63979	yes	no	0.285501	6.39014	1.26e-05	0.000172841
XLOC_035408	IMMT		10989	yes	no	-0.269503	5.53138	1.27e-05	0.000172952
XLOC_012403	-			no	no	0.331771	4.83963	1.28e-05	0.000174867
XLOC_058774	GS1-124K5.11	ENSG00000229180		no	yes	0.514905	3.43159	1.3e-05	0.000176786
XLOC_030173	FAM129C		199786	yes	no	0.425189	3.53004	1.32e-05	0.000180034
XLOC_015713	RSRC2		65117	yes	no	-0.301679	6.55425	1.33e-05	0.000181721
XLOC_065444	GAS1		2619	yes	no	-0.297013	6.22459	1.34e-05	0.000182175
XLOC_046654	RP11-612J15.2			no	no	0.464361	3.40428	1.34e-05	0.000182175
XLOC_034849	SDC1		6382	yes	no	0.270288	6.17312	1.35e-05	0.000184024
XLOC_014702	FAM60A		58516	yes	no	-0.335799	7.31843	1.35e-05	0.000184176
XLOC_001274	MOV10		4343	yes	no	-0.261747	6.34837	1.37e-05	0.00018586
XLOC_004465	ANKRD36BP1			yes	no	0.317045	6.42676	1.37e-05	0.000186398
XLOC_032001	NOVA2		4858	yes	no	-0.579583	3.41481	1.4e-05	0.000189357
XLOC_044926	RP11-275H4.1	ENSG00000241231		no	yes	0.465195	6.48524	1.4e-05	0.000189937
XLOC_055727	-			no	no	-1.25517	0.208949	1.41e-05	0.000190825
XLOC_004084	NBPF24		200030	yes	no	0.507269	3.37594	1.42e-05	0.000191807
XLOC_004897	PROX1-AS1	ENSG00000230461		no	no	-0.387128	5.03026	1.42e-05	0.000192225
XLOC_023356	NDRG4		65009	yes	no	0.33026	5.25972	1.43e-05	0.000193083
XLOC_065489	ASPN		54829	yes	no	0.739709	2.15772	1.44e-05	0.000194666
XLOC_040505	-			no	no	-0.89499	1.25376	1.45e-05	0.000195853
XLOC_031104	SHC2		25759	yes	no	-0.380063	4.08103	1.45e-05	0.000196068
XLOC_014965	CSAD,RP11-1136G11.7			no	no	0.381848	4.15079	1.47e-05	0.000198529
XLOC_014770	ABCD2		225	yes	no	0.615119	2.36627	1.48e-05	0.000199175
XLOC_007140	PCDH15		65217	yes	no	0.772112	1.56797	1.48e-05	0.000199175
XLOC_019239	NID2		22795	yes	no	-0.38448	4.11153	1.49e-05	0.000200878
XLOC_065290	RP11-236F9.4			no	no	-0.692348	1.93268	1.5e-05	0.000201834
XLOC_029559	-			no	no	-0.663661	2.02226	1.51e-05	0.000203225
XLOC_018292	SAMD4A		23034	no	no	-0.397518	5.14605	1.51e-05	0.000203225
XLOC_051565	SH3TC2		79628	yes	no	0.429111	4.27666	1.52e-05	0.000204127
XLOC_047416	MRPL1		65008	yes	no	0.931564	0.805001	1.53e-05	0.000205293
XLOC_002287	PPP2R5A,RP11-384C4.2			no	no	-0.277545	6.14231	1.54e-05	0.000206437
XLOC_025767	IGFBP4		3487	yes	no	-0.460869	3.63838	1.54e-05	0.000206817
XLOC_054724	GTPBP2		54676	yes	no	-0.245075	5.81836	1.55e-05	0.000207027
XLOC_001215	TMEM167B		56900	yes	no	-0.279041	5.75297	1.55e-05	0.000207438
XLOC_041627	POLDIP3		84271	yes	no	-0.298505	6.94669	1.55e-05	0.000207726
XLOC_056339	-			no	no	0.866964	1.13985	1.56e-05	0.000209015
XLOC_057563	BRI3		25798	yes	no	-0.3547	4.58362	1.57e-05	0.000209025
XLOC_012987	C12orf57,RNU7-1			no	no	-0.272582	6.14977	1.57e-05	0.000209878
XLOC_054085	RP11-732M18.3,TULP4			no	no	-0.29626	7.25348	1.58e-05	0.000210033
XLOC_049467	PIK3R1		5295	yes	no	-0.301457	7.2606	1.58e-05	0.000210033
XLOC_036975	-			no	no	-0.776546	2.0138	1.58e-05	0.000210033
XLOC_073944	SMARCA1		6594	yes	no	-0.308589	7.44609	1.58e-05	0.000210294
XLOC_049327	CTD-2636A23.2	ENSG00000261604		no	no	0.456519	3.26927	1.59e-05	0.000210855
XLOC_029312	RP11-845C23.3	ENSG00000267396		no	no	-0.837639	1.59757	1.59e-05	0.000210949
XLOC_002423	OBSCN		84033	yes	no	-0.315981	5.774	1.59e-05	0.000210949
XLOC_047235	SCFD2		152579	yes	no	-0.316449	7.14915	1.6e-05	0.000211767
XLOC_025541	RPL31P58			no	no	0.618757	2.23026	1.61e-05	0.000213173
XLOC_044392	KLF15		28999	yes	no	-0.35411	4.68474	1.64e-05	0.000217094
XLOC_049766	FER		2241	yes	no	-0.259103	6.1598	1.64e-05	0.000217449
XLOC_074981	-			no	no	1.39986	-0.17232	1.65e-05	0.000217827
XLOC_017048	GPR12		2835	yes	no	-0.307921	4.9189	1.66e-05	0.00021919
XLOC_024193	C16orf93		90835	yes	no	0.583137	2.74963	1.66e-05	0.000219584
XLOC_038346	PROCR		10544	yes	no	0.682685	2.15552	1.67e-05	0.000220606
XLOC_021944	PKM		5315	yes	no	-0.300985	9.98211	1.67e-05	0.000220829
XLOC_040441	-			no	no	-1.47335	0.259671	1.69e-05	0.000222296
XLOC_049417	DEPDC1B		55789	yes	no	0.409685	3.6309	1.69e-05	0.00022307
XLOC_033698	INSIG2		51141	yes	no	-0.609576	3.76238	1.69e-05	0.00022307
XLOC_022787	SNN		8303	yes	no	-0.341807	5.49132	1.7e-05	0.000223227
XLOC_064157	PCSK5		5125	yes	no	-1.93822	1.37797	1.7e-05	0.000223227
XLOC_050068	PCDHB11		56125	yes	no	-0.795696	1.48224	1.7e-05	0.000223227
XLOC_015141	C12orf66		144577	yes	no	-0.347906	4.52104	1.7e-05	0.000223227
XLOC_017476	UBAC2-AS1	ENSG00000228889		no	no	1.0269	0.93005	1.7e-05	0.000223645
XLOC_014562	GPR19		2842	yes	no	0.66407	2.38861	1.7e-05	0.000223679
XLOC_044434	H1FX		8971	yes	no	-0.336053	6.68278	1.71e-05	0.000224165
XLOC_004409	C1orf192		257177	yes	no	-0.314218	4.77945	1.71e-05	0.000224165
XLOC_043310	-			no	no	-0.501951	3.16707	1.71e-05	0.000224165
XLOC_021924	TLE3		7090	yes	no	-0.288944	5.26621	1.72e-05	0.000224725
XLOC_058239	TNRC18		84629	yes	no	-0.36629	6.66797	1.74e-05	0.000228169
XLOC_025139	CYB5D2		124936	yes	no	0.55276	3.04218	1.76e-05	0.000230352
XLOC_007779	DOCK1		1793	yes	no	-0.270318	6.18849	1.78e-05	0.000232252
XLOC_074741	-			no	no	0.537859	3.14286	1.79e-05	0.000233367
XLOC_064623	TBC1D13		54662	yes	no	0.335619	4.58536	1.81e-05	0.000235642
XLOC_059309	COPG2		26958	no	no	-0.443954	3.65919	1.81e-05	0.000236473
XLOC_021230	IGF1R		3480	yes	no	-0.349474	7.84845	1.84e-05	0.000239611
XLOC_010053	PELI3		246330	yes	no	0.460711	3.55728	1.84e-05	0.000239664
XLOC_056058	-			no	no	-0.649092	2.12545	1.85e-05	0.000240245
XLOC_017121	ALG5		29880	yes	no	0.428519	4.35471	1.86e-05	0.000241483
XLOC_061460	-			no	no	0.410492	4.24054	1.87e-05	0.000242368
XLOC_060522	TNKS		8658	yes	no	-0.301572	7.03673	1.87e-05	0.000243299
XLOC_053744	BRD7P4			no	no	0.473136	3.99608	1.88e-05	0.000243549
XLOC_021454	ACTC1		70	yes	no	-0.549772	3.39745	1.89e-05	0.000245086
XLOC_064658	ASS1		445	yes	no	-0.465547	3.60311	1.89e-05	0.000245135
XLOC_036976	-			no	no	-0.4765	3.52559	1.9e-05	0.000246205
XLOC_050015	CTNNA1		1495	yes	no	-0.296627	8.32996	1.92e-05	0.000248276
XLOC_025986	KAT7		11143	yes	no	-0.319594	6.61771	1.92e-05	0.000248276
XLOC_055442	CNKSR3		154043	yes	no	-0.279007	5.64506	1.93e-05	0.000249271
XLOC_065857	WDR34		89891	yes	no	0.361015	4.98406	1.93e-05	0.000249511
XLOC_041265	AC007308.1			yes	no	0.598398	2.22987	1.94e-05	0.000250984
XLOC_074744	-			no	no	0.365919	4.9785	1.95e-05	0.000250984
XLOC_007123	PCDH15		65217	yes	no	1.17131	0.360997	1.95e-05	0.000251481
XLOC_057504	AKAP9		10142	yes	no	-0.308382	8.62685	1.96e-05	0.000252163
XLOC_004690	ZBTB41		360023	yes	no	-0.268404	5.89167	1.96e-05	0.000252711
XLOC_009216	PTDSS2		81490	yes	no	0.358205	4.51335	1.97e-05	0.000253389
XLOC_057636	CTA-313A17.5			no	yes	0.533908	2.7997	1.97e-05	0.000253592
XLOC_031086	CTD-2619J13.16,ZNF324B,ZNF584			no	no	0.298042	5.97603	1.98e-05	0.000254013
XLOC_072990	BGN		633	no	no	-0.592093	3.21161	1.99e-05	0.000255026
XLOC_050824	AC008391.1,AC008391.2,CTC-236F12.4			no	no	-0.370128	4.62114	2.01e-05	0.000258605
XLOC_058315	ETV1		2115	yes	no	-0.302174	7.77127	2.03e-05	0.00026039
XLOC_036461	AC009469.1,TNS1			no	no	-0.41902	4.17051	2.04e-05	0.000261891
XLOC_043968	DUSP7		1849	yes	no	-0.432587	4.58655	2.09e-05	0.000267785
XLOC_053136	SKIV2L		6499	no	no	0.265706	5.72699	2.1e-05	0.000268245
XLOC_050071	PCDHB14		56122	yes	no	-0.813769	1.31183	2.14e-05	0.000273871
XLOC_051192	ERAP1		51752	yes	no	-0.248581	6.11963	2.16e-05	0.000276659
XLOC_018372	LINC00643,RP11-355I22.6			no	no	-0.867197	1.17241	2.17e-05	0.000277357
XLOC_002036	PLA2G4A		5321	yes	no	-0.291791	6.95343	2.2e-05	0.000281385
XLOC_039831	DOPEY2		9980	yes	no	0.297359	5.41015	2.21e-05	0.000281651
XLOC_036503	OBSL1		23363	yes	no	-0.320018	6.63729	2.21e-05	0.000281932
XLOC_007491	PGAM1		5223	yes	no	-0.288527	6.87079	2.21e-05	0.000282013
XLOC_053274	MDFI		4188	yes	no	-0.352478	5.42554	2.21e-05	0.000282082
XLOC_062412	-			no	no	-0.983783	3.32945	2.23e-05	0.000283436
XLOC_065535	ZNF367		195828	yes	no	-0.34101	5.09048	2.25e-05	0.000286555
XLOC_050650	DROSHA		29102	yes	no	-0.277505	6.01409	2.26e-05	0.00028772
XLOC_003272	MED8		112950	yes	no	-0.333603	4.65337	2.27e-05	0.000287952
XLOC_013506	DIP2B		57609	yes	no	-0.29266	7.91033	2.27e-05	0.000288064
XLOC_037041	-			no	no	-1.14199	0.862305	2.27e-05	0.000288322
XLOC_004811	NUCKS1		64710	yes	no	-0.312374	9.66785	2.28e-05	0.000289331
XLOC_061185	DECR1		1666	yes	no	0.428462	3.91795	2.29e-05	0.00029026
XLOC_040015	BTG3		10950	yes	no	-0.268764	5.67931	2.32e-05	0.000293736
XLOC_004191	THEM4		117145	yes	no	0.345347	4.48465	2.35e-05	0.000296862
XLOC_015532	CRY1		1407	yes	no	-0.254263	5.50978	2.35e-05	0.000297256
XLOC_057571	ZNF789		285989	yes	no	0.347274	5.03228	2.36e-05	0.00029783
XLOC_001882	GORAB		92344	yes	no	-0.31073	4.88181	2.39e-05	0.00030133
XLOC_057781	SND1		27044	yes	no	-0.290227	8.5674	2.42e-05	0.000305238
XLOC_038306	DNMT3B		1789	yes	no	0.472825	3.4728	2.42e-05	0.000305427
XLOC_056137	-			no	no	-0.530328	2.75687	2.42e-05	0.000305504
XLOC_071976	SMS		6611	yes	no	-0.301507	7.52188	2.42e-05	0.000305504
XLOC_040794	SMARCB1		6598	yes	no	-0.299334	6.17457	2.44e-05	0.00030676
XLOC_044337	GPR156		165829	yes	no	1.32918	0.48482	2.46e-05	0.000309516
XLOC_056562	-			no	no	-1.32947	0.36876	2.48e-05	0.00031143
XLOC_058128	PRKAG2-AS1	ENSG00000239911		no	no	-0.985243	0.65842	2.48e-05	0.000311822
XLOC_009153	-			no	no	-1.13442	0.817423	2.49e-05	0.000312805
XLOC_044927	RP11-4B14.1			no	no	0.640057	3.67032	2.53e-05	0.000317217
XLOC_001211	GPSM2		29899	yes	no	-0.287846	7.486	2.54e-05	0.000318141
XLOC_054937	RP11-474L11.5			no	no	0.422581	3.6471	2.54e-05	0.000319025
XLOC_072737	AL356213.1,GRIA3			no	no	-0.581143	3.01289	2.55e-05	0.000319267
XLOC_003422	AL357673.1,CDCP2,CYB5RL			no	no	0.307107	4.88575	2.57e-05	0.00032222
XLOC_000695	AKR1A1		10327	yes	no	-0.25337	6.02575	2.58e-05	0.000322662
XLOC_023449	NFAT5,RP11-311C24.1			no	no	-0.312237	6.66524	2.6e-05	0.000324612
XLOC_061053	AC120194.1			yes	no	-0.332185	5.02866	2.61e-05	0.000325837
XLOC_036365	INO80D		54891	yes	no	-0.269338	5.50443	2.61e-05	0.000326283
XLOC_073361	SLC38A5		92745	no	no	0.320564	4.74154	2.64e-05	0.000329021
XLOC_051492	DNAJC18		202052	yes	no	-0.310942	4.94536	2.66e-05	0.000332017
XLOC_055088	POPDC3		64208	yes	no	-0.487842	3.02961	2.66e-05	0.000332235
XLOC_027088	C17orf96		100170841	yes	no	0.338146	4.90205	2.68e-05	0.000333567
XLOC_018121	ARHGAP5		394	yes	no	-0.296242	8.135	2.68e-05	0.000333767
XLOC_041581	ST13		6767	yes	no	-0.307895	8.84018	2.69e-05	0.000334588
XLOC_045927	ATP10D		57205	yes	no	0.278062	5.18471	2.69e-05	0.000334859
XLOC_001218	SARS		6301	yes	no	-0.283359	7.79398	2.71e-05	0.000336399
XLOC_074984	-			no	no	1.238	0.0381844	2.71e-05	0.000336903
XLOC_044925	RP11-262M14.1			no	no	0.438396	8.13251	2.73e-05	0.0003383
XLOC_014539	PRR4,TAS2R30			no	no	0.364396	4.20567	2.73e-05	0.0003383
XLOC_043653	THRB		7068	yes	no	-0.373067	4.14789	2.75e-05	0.000341327
XLOC_014125	TRAFD1		10906	yes	no	0.241978	5.67456	2.76e-05	0.000342422
XLOC_020619	SLC24A5		283652	yes	no	-0.312594	5.11279	2.77e-05	0.000342825
XLOC_043991	DCP1A		55802	no	yes	-0.281007	5.37165	2.78e-05	0.000344574
XLOC_018454	SIPA1L1		26037	yes	no	-0.317545	4.9641	2.79e-05	0.000344762
XLOC_002347	MARC1		64757	yes	no	0.340669	4.67213	2.8e-05	0.000346099
XLOC_014695	IPO8		10526	yes	no	-0.283564	5.63631	2.82e-05	0.00034893
XLOC_003145	AK2		204	yes	no	-0.3029	7.41107	2.84e-05	0.00035001
XLOC_058097	KRBA1		84626	yes	no	0.283997	5.27129	2.84e-05	0.000350393
XLOC_049346	PARP8		79668	yes	no	-0.243517	5.85799	2.84e-05	0.000350436
XLOC_063550	-			no	no	-1.42892	-0.163163	2.85e-05	0.000350771
XLOC_052992	HIST1H2BO		8348	yes	no	-0.370063	6.68137	2.86e-05	0.000351793
XLOC_042636	NIT2		56954	yes	no	0.296275	4.9232	2.87e-05	0.000352966
XLOC_051556	JAKMIP2		9832	yes	no	0.299546	5.28517	2.87e-05	0.000353288
XLOC_045065	UBXN7		26043	yes	no	-0.313218	7.31026	2.9e-05	0.000356579
XLOC_018329	ACTR10		55860	yes	no	0.318274	4.78439	2.93e-05	0.000360501
XLOC_042473	KBTBD8		84541	yes	no	0.677131	2.15469	2.95e-05	0.000361548
XLOC_015810	CHFR,GOLGA3,RP11-46H11.10,RP11-46H11.5,ZNF605			no	no	-0.289726	7.29447	2.96e-05	0.000363723
XLOC_040076	ADAMTS5		11096	yes	no	-0.689535	1.93858	2.97e-05	0.0003642
XLOC_030063	IER2		9592	yes	no	-0.30023	5.00535	2.98e-05	0.000365246
XLOC_033077	FOXN2		3344	yes	no	-0.291752	7.51153	2.99e-05	0.000365768
XLOC_031534	RAB3A		5864	yes	no	-0.595562	2.65459	2.99e-05	0.0003662
XLOC_052582	-			no	no	-0.681362	2.33168	3.04e-05	0.00037218
XLOC_030622	-			no	no	-0.473703	4.12502	3.05e-05	0.000372807
XLOC_021147	GDPGP1,NGRN,RP11-697E2.6,TTLL13			no	no	-0.287704	7.21891	3.07e-05	0.000374612
XLOC_041537	SOX10		6663	yes	no	-0.364914	7.18406	3.07e-05	0.000374961
XLOC_028792	-			no	no	-0.387122	3.91352	3.08e-05	0.000375306
XLOC_066470	-			no	no	0.589755	2.54501	3.08e-05	0.000375887
XLOC_031169	CTC-265F19.2	ENSG00000267412		no	no	1.13396	0.371203	3.13e-05	0.000382015
XLOC_059322	PODXL		5420	yes	no	-0.299192	7.41766	3.19e-05	0.000387904
XLOC_004143	HIST2H2BE		8349	no	no	-0.284669	7.95031	3.19e-05	0.000388631
XLOC_011519	RAB3IL1		5866	yes	no	-0.642856	1.99498	3.2e-05	0.000389148
XLOC_007654	ADRB1		153	yes	no	0.90096	1.29914	3.2e-05	0.00038919
XLOC_062026	SFRP1		6422	yes	no	-0.287903	6.6902	3.22e-05	0.00039129
XLOC_036726	-			no	no	0.681031	1.78207	3.24e-05	0.000393317
XLOC_004378	PIGM,RP11-226L15.5			no	no	-0.243792	5.69021	3.26e-05	0.000395988
XLOC_074597	-			no	no	-0.609142	2.24255	3.27e-05	0.000395988
XLOC_043886	MAP4		4134	yes	no	-0.284732	7.16378	3.27e-05	0.000395988
XLOC_064675	POMT1		10585	yes	no	0.318167	5.03351	3.28e-05	0.000397141
XLOC_046764	NEIL3		55247	yes	no	0.339156	4.26365	3.29e-05	0.000398214
XLOC_021123	ABHD2		11057	yes	no	-0.33632	6.79025	3.34e-05	0.000403798
XLOC_031461	NOTCH3		4854	yes	no	-0.362671	5.06363	3.34e-05	0.000403798
XLOC_000320	NBPF3		84224	yes	no	0.343979	4.22995	3.35e-05	0.000404616
XLOC_028565	DTNA		1837	yes	no	-0.250813	5.4488	3.38e-05	0.000408246
XLOC_046358	CCDC109B		55013	yes	no	0.829642	1.76593	3.39e-05	0.000409263
XLOC_018933	TMEM55B		90809	yes	no	0.374388	4.42714	3.39e-05	0.000409263
XLOC_007653	AL162407.1,NHLRC2			no	no	-0.29227	6.40871	3.4e-05	0.000409263
XLOC_002298	TATDN3		128387	yes	no	0.309426	4.84805	3.41e-05	0.000409969
XLOC_065805	PPP6C		5537	yes	no	-0.251933	5.77467	3.41e-05	0.000409969
XLOC_003546	U4			no	no	0.439686	4.74575	3.41e-05	0.000409986
XLOC_047310	TMPRSS11CP			no	no	0.386884	4.23239	3.41e-05	0.000409986
XLOC_034099	WIPF1		7456	yes	no	0.45995	3.08489	3.41e-05	0.000409986
XLOC_044334	GSK3B		2932	yes	no	-0.285803	7.50405	3.42e-05	0.000411301
XLOC_006501	-			no	no	0.843959	1.11955	3.45e-05	0.0004141
XLOC_010994	LMO1		4004	yes	no	-1.17632	0.180984	3.46e-05	0.000414596
XLOC_065921	SURF4		6836	no	no	-0.284072	7.7384	3.46e-05	0.000414728
XLOC_044257	KIAA1524,RP11-381E24.1			no	no	0.245546	6.14142	3.46e-05	0.000415152
XLOC_058440	SCRN1		9805	yes	no	-0.287318	8.13341	3.48e-05	0.000416205
XLOC_023932	AC007216.1,GSPT1			no	no	-0.296855	8.46956	3.48e-05	0.000416802
XLOC_050803	DHX29		54505	yes	no	0.304751	6.60552	3.49e-05	0.000417408
XLOC_014892	CERS5		91012	yes	no	0.313223	4.88986	3.5e-05	0.000417815
XLOC_073187	RPS6KA3		6197	yes	no	-0.299801	7.83418	3.51e-05	0.000418767
XLOC_073450	RP11-258C19.4			no	no	-0.248459	5.80356	3.51e-05	0.000418972
XLOC_021530	OIP5		11339	yes	no	0.339898	4.31951	3.52e-05	0.000420138
XLOC_034171	NUP35		129401	yes	no	0.254852	6.05242	3.52e-05	0.000420138
XLOC_065839	FAM102A		399665	yes	no	-0.362093	4.22599	3.53e-05	0.00042019
XLOC_006729	OPTN		10133	yes	no	0.661319	1.85084	3.53e-05	0.00042019
XLOC_031101	MIER2		54531	yes	no	-0.368608	4.02225	3.54e-05	0.00042159
XLOC_055698	-			no	no	-1.14218	0.880072	3.55e-05	0.000422242
XLOC_059166	snoU13	ENSG00000243321		no	no	0.711337	3.02206	3.58e-05	0.000425087
XLOC_045892	RNA5SP160			no	no	0.573482	2.84358	3.58e-05	0.000425087
XLOC_020944	COMMD4		54939	yes	no	0.374604	4.60253	3.61e-05	0.000428207
XLOC_030401	AC020907.6,GRAMD1A			no	no	-0.262219	5.90718	3.61e-05	0.000428581
XLOC_053600	PNRC1		10957	yes	no	-0.291059	7.00938	3.62e-05	0.000429269
XLOC_053467	BAI3		577	yes	no	-0.255322	5.63309	3.63e-05	0.000430659
XLOC_004059	POLR3GL		84265	no	no	0.31403	4.57614	3.64e-05	0.000431591
XLOC_072589	WBP5		51186	yes	no	-0.309151	5.46077	3.69e-05	0.000436861
XLOC_056329	-			no	no	0.713536	2.16461	3.7e-05	0.000437735
XLOC_043847	KIAA1143		57456	yes	no	-0.240093	5.76077	3.73e-05	0.000440949
XLOC_043507	CAMK1		8536	yes	no	0.402227	3.89627	3.75e-05	0.000443174
XLOC_039737	GABPA		2551	yes	no	-0.285282	5.79842	3.76e-05	0.00044436
XLOC_038642	OGFR		11054	yes	no	0.270577	5.46389	3.76e-05	0.00044436
XLOC_026081	GDPD1		284161	yes	no	0.302655	5.13904	3.77e-05	0.000444891
XLOC_059234	TSPAN12		23554	yes	no	-0.291202	6.80695	3.78e-05	0.000445432
XLOC_054374	HIST1H4B		8366	yes	no	-0.419534	6.70133	3.81e-05	0.000448999
XLOC_002316	KCNK2		3776	yes	no	-0.245039	6.34511	3.81e-05	0.000449241
XLOC_000370	SRRM1		10250	yes	no	-0.294764	5.98717	3.82e-05	0.000449432
XLOC_041320	AP000349.1			yes	no	0.468366	3.74465	3.83e-05	0.000451064
XLOC_028885	SMCHD1		23347	yes	no	0.672051	2.01528	3.85e-05	0.000452408
XLOC_043131	MFSD1,RP11-379F4.4			no	no	0.309667	4.87159	3.86e-05	0.000453852
XLOC_004640	IVNS1ABP		10625	yes	no	-0.290789	8.57558	3.88e-05	0.0004551
XLOC_035148	CCDC88A		55704	yes	no	-0.286354	8.5095	3.89e-05	0.000456014
XLOC_029986	QTRT1		81890	yes	no	0.297032	5.08593	3.93e-05	0.000461048
XLOC_031413	TRMT1		55621	yes	no	0.289522	5.27553	3.95e-05	0.000462749
XLOC_037166	-			no	no	-1.11694	0.16268	3.97e-05	0.000464781
XLOC_045060	TFRC		7037	yes	no	0.293765	8.45842	3.99e-05	0.000466717
XLOC_009226	TALDO1		6888	yes	no	-0.250507	5.98626	4.03e-05	0.000471563
XLOC_053396	TMEM14A		28978	yes	no	0.500418	3.51378	4.04e-05	0.000471988
XLOC_034241	ATP5G2P3			no	no	0.803083	1.16802	4.04e-05	0.000472182
XLOC_013564	ESPL1		9700	yes	no	0.287454	5.71127	4.08e-05	0.000476171
XLOC_025135	GSG2		83903	yes	no	0.390327	4.12268	4.09e-05	0.000477977
XLOC_047567	RP11-499E18.1,SLC39A8			no	no	0.382027	4.10761	4.1e-05	0.00047842
XLOC_039335	EEF1A2		1917	yes	no	-0.288133	7.90569	4.11e-05	0.000479718
XLOC_055114	SNX3		8724	yes	no	-0.263161	6.36922	4.12e-05	0.000479863
XLOC_037618	-			no	no	-0.561339	2.87866	4.13e-05	0.000480776
XLOC_000902	CACHD1		57685	yes	no	0.322923	4.99907	4.13e-05	0.000480776
XLOC_053697	SOBP		55084	yes	no	-0.256448	6.35981	4.13e-05	0.000480776
XLOC_051152	LYSMD3		116068	no	no	-0.263184	5.77784	4.14e-05	0.000481756
XLOC_073287	CASK		8573	yes	no	-0.283405	7.10096	4.15e-05	0.000481869
XLOC_013478	SMARCD1		6602	yes	no	-0.246927	6.17419	4.15e-05	0.000481869
XLOC_024844	-			no	no	0.491486	3.09018	4.15e-05	0.000481966
XLOC_057415	MIR4651,POR			no	no	0.267918	5.79849	4.16e-05	0.000482599
XLOC_046808	ANKRD37		353322	yes	no	-0.747147	1.4599	4.17e-05	0.000483792
XLOC_009510	ZDHHC13		54503	yes	no	0.368517	4.65336	4.2e-05	0.000486397
XLOC_038975	PDRG1		81572	yes	no	0.340525	4.35912	4.21e-05	0.000487342
XLOC_003184	GRIK3		2899	yes	no	-0.290311	6.65198	4.21e-05	0.000487342
XLOC_026577	ZBTB4		57659	yes	no	-0.321356	5.12476	4.22e-05	0.000488222
XLOC_047553	LAMTOR3		8649	yes	no	-0.291362	5.32603	4.22e-05	0.00048829
XLOC_014389	RP4-816N1.7	ENSG00000258092		no	no	-0.292207	5.31425	4.24e-05	0.000489905
XLOC_013798	TBC1D15		64786	yes	no	-0.315391	5.4663	4.25e-05	0.000491126
XLOC_046818	CYP4V2,KLKB1			no	no	-0.284325	5.04161	4.27e-05	0.00049276
XLOC_074595	-			no	no	-0.983863	0.772348	4.3e-05	0.000495651
[truncated: 18,252 more rows]

## Sheet: 644
probe	Symbol	LncRNA_ID	Entrez_ID	protein_coding	fuzzy_LINC	logFC	logCPM	PValue	FDR
[truncated: 21,386 more rows]

[truncated: 4 more sheets: 100 miR, 601 miR, 421 miR, 644 miR]
