# Supplementary material for: Temozolomide-Induced RNA Interactome Uncovers Novel LncRNA Regulatory Loops in Glioblastoma
Source: Cancers (Basel). 2020 Sep 10;12(9):2583. doi: 10.3390/cancers12092583 (PMC7563839; doi:10.3390/cancers12092583)
Supplement: Supplementary file 1 [file cancers-12-02583-s001.zip › Suppl Data6-Expression correlation calculation.xlsx]

## Sheet: lncRNA-mRNA
LncRNA_ID	Entrez_ID	SCC	P-value
ENSG00000182165	55367	0.835652	2.04936e-06
ENSG00000182165	2521	-0.835652	2.04936e-06
ENSG00000206028	9603	0.835652	2.04936e-06
ENSG00000206028	26229	-0.836522	2.04986e-06
ENSG00000225339	25932	0.836522	2.04986e-06
ENSG00000206028	2239	0.834783	2.05031e-06
ENSG00000206028	5865	0.834783	2.05031e-06
ENSG00000206028	23293	-0.834783	2.05031e-06
ENSG00000225339	22818	0.834783	2.05031e-06
ENSG00000225339	372	0.834783	2.05031e-06
ENSG00000206028	80108	-0.833913	2.05279e-06
ENSG00000206028	253782	-0.833913	2.05279e-06
ENSG00000206028	26260	-0.833043	2.05688e-06
ENSG00000206028	9158	-0.833043	2.05688e-06
ENSG00000182165	1643	0.83913	2.05916e-06
ENSG00000206028	83547	-0.83913	2.05916e-06
ENSG00000206028	55794	-0.83913	2.05916e-06
ENSG00000206028	4957	-0.83913	2.05916e-06
ENSG00000206028	7750	0.83913	2.05916e-06
ENSG00000225339	133619	0.83913	2.05916e-06
ENSG00000206028	253512	-0.832174	2.06268e-06
ENSG00000225339	10691	0.832174	2.06268e-06
ENSG00000206028	7726	-0.84	2.06461e-06
ENSG00000206028	200081	-0.84	2.06461e-06
ENSG00000182165	6890	0.831304	2.07029e-06
ENSG00000182165	79778	0.831304	2.07029e-06
ENSG00000206028	2009	0.831304	2.07029e-06
ENSG00000233237	374654	0.84087	2.07111e-06
ENSG00000206028	25832	0.84087	2.07111e-06
ENSG00000233237	157697	-0.842609	2.08698e-06
ENSG00000206028	1203	-0.842609	2.08698e-06
ENSG00000206028	861	0.842609	2.08698e-06
ENSG00000206028	27258	-0.829565	2.0913e-06
ENSG00000206028	171425	0.829565	2.0913e-06
ENSG00000248318	379	-0.829565	2.0913e-06
ENSG00000206028	80852	-0.843478	2.09621e-06
ENSG00000248318	388591	0.843478	2.09621e-06
ENSG00000206028	1211	-0.828696	2.10491e-06
ENSG00000206028	79896	-0.828696	2.10491e-06
ENSG00000206028	9589	-0.828696	2.10491e-06
ENSG00000225339	394	0.828696	2.10491e-06
ENSG00000225339	57587	0.828696	2.10491e-06
ENSG00000206028	392	-0.844348	2.10622e-06
ENSG00000206028	23474	-0.844348	2.10622e-06
ENSG00000206028	54838	-0.844348	2.10622e-06
ENSG00000206028	1768	-0.845217	2.11694e-06
ENSG00000206028	10844	-0.845217	2.11694e-06
ENSG00000182165	26115	-0.827826	2.12073e-06
ENSG00000206028	162993	-0.827826	2.12073e-06
ENSG00000206028	79991	-0.827826	2.12073e-06
ENSG00000206028	11015	0.827826	2.12073e-06
ENSG00000206028	752014	-0.827826	2.12073e-06
ENSG00000248318	10628	-0.827826	2.12073e-06
ENSG00000246263	2677	0.827826	2.12073e-06
ENSG00000206028	1173	-0.846087	2.12833e-06
ENSG00000206028	51117	-0.846087	2.12833e-06
ENSG00000206028	122616	-0.826957	2.13887e-06
ENSG00000206028	5441	-0.846957	2.14031e-06
ENSG00000206028	9399	-0.846957	2.14031e-06
ENSG00000206028	5205	-0.846957	2.14031e-06
ENSG00000246263	29937	0.846957	2.14031e-06
ENSG00000206028	955	-0.847826	2.15283e-06
ENSG00000206028	9537	0.847826	2.15283e-06
ENSG00000206028	7508	-0.826087	2.15945e-06
ENSG00000206028	79718	0.826087	2.15945e-06
ENSG00000225339	1875	0.849565	2.1793e-06
ENSG00000233237	8924	-0.825217	2.18258e-06
ENSG00000206028	2161	0.825217	2.18258e-06
ENSG00000206028	9486	-0.825217	2.18258e-06
ENSG00000206028	7511	-0.825217	2.18258e-06
ENSG00000206028	221656	-0.825217	2.18258e-06
ENSG00000225339	51538	0.825217	2.18258e-06
ENSG00000225339	10236	0.851304	2.20733e-06
ENSG00000233237	23195	-0.824348	2.20837e-06
ENSG00000206028	10865	0.824348	2.20837e-06
ENSG00000225339	552889	0.824348	2.20837e-06
ENSG00000225339	3066	0.824348	2.20837e-06
ENSG00000225339	9500	0.852174	2.2218e-06
ENSG00000225339	65986	0.853043	2.23652e-06
ENSG00000225339	10933	0.853043	2.23652e-06
ENSG00000225339	1975	0.853043	2.23652e-06
ENSG00000233237	5770	0.853913	2.25145e-06
ENSG00000206028	7280	-0.822609	2.26847e-06
ENSG00000206028	51460	-0.822609	2.26847e-06
ENSG00000206028	9783	0.855652	2.28176e-06
ENSG00000206028	7165	-0.855652	2.28176e-06
ENSG00000206028	114327	-0.855652	2.28176e-06
ENSG00000206028	6840	-0.856522	2.29707e-06
ENSG00000206028	375612	0.856522	2.29707e-06
ENSG00000182165	64838	0.821739	2.30302e-06
ENSG00000206028	50804	0.821739	2.30302e-06
ENSG00000206028	65018	-0.821739	2.30302e-06
ENSG00000206028	55829	-0.857391	2.31243e-06
ENSG00000206028	22949	-0.857391	2.31243e-06
ENSG00000225339	262	0.857391	2.31243e-06
ENSG00000247157	345757	-0.857391	2.31243e-06
ENSG00000182165	26505	0.82087	2.34076e-06
ENSG00000206028	124935	-0.82087	2.34076e-06
ENSG00000225339	7572	0.82087	2.34076e-06
ENSG00000182165	51510	0.85913	2.34315e-06
ENSG00000206028	130271	0.85913	2.34315e-06
ENSG00000206028	11267	-0.85913	2.34315e-06
ENSG00000206028	1465	-0.85913	2.34315e-06
ENSG00000242474	5602	0.86	2.35846e-06
ENSG00000206028	65008	-0.86	2.35846e-06
ENSG00000206028	5499	-0.86087	2.37368e-06
ENSG00000225339	55906	0.86087	2.37368e-06
ENSG00000206028	137964	-0.82	2.38182e-06
ENSG00000206028	55662	-0.82	2.38182e-06
ENSG00000246263	10134	0.82	2.38182e-06
ENSG00000246263	79616	0.82	2.38182e-06
ENSG00000206028	9859	0.861739	2.3888e-06
ENSG00000206028	98	-0.861739	2.3888e-06
ENSG00000206028	8665	-0.862609	2.40378e-06
ENSG00000182165	26020	0.924348	2.41828e-06
ENSG00000206028	84287	-0.863478	2.41859e-06
ENSG00000206028	2005	0.81913	2.42635e-06
ENSG00000206028	4850	0.81913	2.42635e-06
ENSG00000246263	653519	0.81913	2.42635e-06
ENSG00000206028	8879	-0.864348	2.43322e-06
ENSG00000206028	48	-0.865217	2.44763e-06
ENSG00000206028	9540	-0.865217	2.44763e-06
ENSG00000182165	79834	-0.818261	2.47448e-06
ENSG00000182165	64285	0.818261	2.47448e-06
ENSG00000233237	115416	0.818261	2.47448e-06
ENSG00000206028	23053	-0.818261	2.47448e-06
ENSG00000206028	414	-0.818261	2.47448e-06
ENSG00000206028	326625	-0.818261	2.47448e-06
ENSG00000206028	93550	-0.818261	2.47448e-06
ENSG00000246263	51114	0.818261	2.47448e-06
ENSG00000225339	56907	0.818261	2.47448e-06
ENSG00000225339	5928	0.866957	2.47572e-06
ENSG00000225339	5910	0.867826	2.48936e-06
ENSG00000182165	4671	-0.868696	2.5027e-06
ENSG00000233237	11173	0.817391	2.52636e-06
ENSG00000206028	687	0.817391	2.52636e-06
ENSG00000206028	9604	-0.817391	2.52636e-06
ENSG00000206028	84305	-0.817391	2.52636e-06
ENSG00000246263	89853	0.817391	2.52636e-06
ENSG00000182165	6660	-0.870435	2.52841e-06
ENSG00000182165	374879	0.871304	2.54075e-06
ENSG00000206028	9569	0.871304	2.54075e-06
ENSG00000225339	81493	0.871304	2.54075e-06
ENSG00000182165	8795	0.872174	2.55272e-06
ENSG00000206028	84071	-0.872174	2.55272e-06
ENSG00000225339	2824	0.873043	2.56431e-06
ENSG00000206028	9844	0.873913	2.57551e-06
ENSG00000206028	23303	-0.816522	2.58216e-06
ENSG00000225339	9218	0.816522	2.58216e-06
ENSG00000242474	9423	-0.874783	2.5863e-06
ENSG00000206028	57459	0.874783	2.5863e-06
ENSG00000206028	9114	-0.875652	2.59667e-06
ENSG00000206028	136	-0.875652	2.59667e-06
ENSG00000182165	53349	0.911304	2.60443e-06
ENSG00000206028	5629	0.876522	2.60661e-06
ENSG00000206028	4201	-0.876522	2.60661e-06
ENSG00000225339	6992	0.876522	2.60661e-06
ENSG00000206028	139411	0.878261	2.62516e-06
ENSG00000182165	8878	0.87913	2.63375e-06
ENSG00000206028	6574	-0.87913	2.63375e-06
ENSG00000206028	6159	-0.815652	2.64202e-06
ENSG00000206028	84074	-0.88087	2.64953e-06
ENSG00000206028	1102	-0.88087	2.64953e-06
ENSG00000248318	79811	0.881739	2.6567e-06
ENSG00000206028	79671	-0.882609	2.66339e-06
ENSG00000206028	51693	-0.883478	2.66958e-06
ENSG00000206028	7390	-0.903478	2.6728e-06
ENSG00000206028	119	0.884348	2.67528e-06
ENSG00000206028	6834	-0.885217	2.68048e-06
ENSG00000225339	3326	0.895652	2.70325e-06
ENSG00000206028	137994	-0.893913	2.70456e-06
ENSG00000206028	79587	-0.814783	2.70612e-06
ENSG00000248318	155066	-0.814783	2.70612e-06
ENSG00000246263	10899	0.814783	2.70612e-06
ENSG00000225339	6146	0.814783	2.70612e-06
ENSG00000225339	10112	0.814783	2.70612e-06
ENSG00000182165	753	-0.813913	2.7746e-06
ENSG00000206028	11067	0.813043	2.84765e-06
ENSG00000206028	9129	0.813043	2.84765e-06
ENSG00000248318	54492	-0.813043	2.84765e-06
ENSG00000182165	88	-0.812174	2.92544e-06
ENSG00000233237	2823	-0.812174	2.92544e-06
ENSG00000206028	4093	0.812174	2.92544e-06
ENSG00000206028	163071	-0.812174	2.92544e-06
ENSG00000182165	64748	0.811304	3.00815e-06
ENSG00000233237	7597	-0.811304	3.00815e-06
ENSG00000206028	91057	-0.811304	3.00815e-06
ENSG00000182165	55654	0.810435	3.09596e-06
ENSG00000242474	25855	-0.810435	3.09596e-06
ENSG00000248318	23347	0.810435	3.09596e-06
ENSG00000225339	328	0.810435	3.09596e-06
ENSG00000225339	5783	0.810435	3.09596e-06
ENSG00000182165	274	0.809565	3.18906e-06
ENSG00000206028	26519	-0.809565	3.18906e-06
ENSG00000246263	26000	0.809565	3.18906e-06
ENSG00000225339	91272	0.809565	3.18906e-06
ENSG00000225339	5832	0.809565	3.18906e-06
ENSG00000182165	2232	0.808696	3.28765e-06
ENSG00000182165	63874	0.808696	3.28765e-06
ENSG00000206028	267	-0.808696	3.28765e-06
ENSG00000246263	78994	0.808696	3.28765e-06
ENSG00000225339	7574	-0.808696	3.28765e-06
ENSG00000182165	54677	0.807826	3.39191e-06
ENSG00000206028	7764	0.807826	3.39191e-06
ENSG00000225339	84311	0.807826	3.39191e-06
ENSG00000206028	138162	-0.806957	3.50207e-06
ENSG00000206028	85300	0.806957	3.50207e-06
ENSG00000206028	9875	-0.806957	3.50207e-06
ENSG00000206028	60626	-0.806957	3.50207e-06
ENSG00000225339	3187	0.806957	3.50207e-06
ENSG00000206028	89891	-0.806087	3.61831e-06
ENSG00000225339	7879	0.806087	3.61831e-06
ENSG00000182165	58515	0.805217	3.74086e-06
ENSG00000206028	3151	-0.804348	3.86994e-06
ENSG00000206028	284391	-0.804348	3.86994e-06
ENSG00000206028	900	-0.804348	3.86994e-06
ENSG00000182165	51244	0.803478	4.00576e-06
ENSG00000206028	84545	-0.803478	4.00576e-06
ENSG00000206028	9446	-0.803478	4.00576e-06
ENSG00000206028	493	0.803478	4.00576e-06
ENSG00000246263	3346	-0.803478	4.00576e-06
ENSG00000225339	8766	0.803478	4.00576e-06
ENSG00000225339	84328	0.803478	4.00576e-06
ENSG00000182165	390916	0.802609	4.14857e-06
ENSG00000206028	2817	-0.802609	4.14857e-06
ENSG00000206028	1329	-0.802609	4.14857e-06
ENSG00000206028	342667	0.802609	4.14857e-06
ENSG00000182165	55128	0.801739	4.29858e-06
ENSG00000206028	348262	-0.801739	4.29858e-06
ENSG00000206028	51479	-0.801739	4.29858e-06
ENSG00000248318	4832	-0.801739	4.29858e-06
ENSG00000225339	23261	0.801739	4.29858e-06
ENSG00000225339	998	0.801739	4.29858e-06
ENSG00000182165	84920	0.80087	4.45605e-06
ENSG00000233237	8470	-0.80087	4.45605e-06
ENSG00000206028	1892	-0.80087	4.45605e-06
ENSG00000225339	55863	0.80087	4.45605e-06
ENSG00000206028	4681	-0.8	4.62122e-06
ENSG00000206028	55252	-0.8	4.62122e-06
ENSG00000206028	8500	-0.8	4.62122e-06
ENSG00000206028	2768	-0.8	4.62122e-06
ENSG00000248318	23514	0.8	4.62122e-06
ENSG00000233237	158866	-0.79913	4.79435e-06
ENSG00000206028	817	-0.79913	4.79435e-06
ENSG00000206028	60492	-0.79913	4.79435e-06
ENSG00000182165	6737	0.798261	4.97568e-06
ENSG00000182165	8834	0.798261	4.97568e-06
ENSG00000206028	898	-0.798261	4.97568e-06
ENSG00000206028	80031	0.798261	4.97568e-06
ENSG00000206028	23787	-0.798261	4.97568e-06
ENSG00000225339	3178	0.798261	4.97568e-06
ENSG00000233237	51043	0.797391	5.16549e-06
ENSG00000206028	79745	0.797391	5.16549e-06
ENSG00000246263	51142	0.797391	5.16549e-06
ENSG00000225339	64854	0.797391	5.16549e-06
ENSG00000225339	391356	0.797391	5.16549e-06
ENSG00000225339	54726	0.797391	5.16549e-06
ENSG00000233237	85358	0.796522	5.36405e-06
ENSG00000206028	23236	0.796522	5.36405e-06
ENSG00000206028	5429	-0.796522	5.36405e-06
ENSG00000206028	55638	-0.796522	5.36405e-06
ENSG00000225339	285955	-0.796522	5.36405e-06
ENSG00000182165	132160	0.795652	5.57162e-06
ENSG00000182165	116442	0.795652	5.57162e-06
ENSG00000206028	81562	-0.795652	5.57162e-06
ENSG00000206028	1806	0.795652	5.57162e-06
ENSG00000225339	81034	0.795652	5.57162e-06
ENSG00000182165	1861	0.794783	5.7885e-06
ENSG00000242474	2042	0.794783	5.7885e-06
ENSG00000225339	57819	0.794783	5.7885e-06
ENSG00000206028	27	0.793913	6.01498e-06
ENSG00000206028	140688	0.793913	6.01498e-06
ENSG00000206028	9391	-0.793913	6.01498e-06
ENSG00000206028	3141	-0.793913	6.01498e-06
ENSG00000206028	83857	0.793913	6.01498e-06
ENSG00000248318	23077	0.793913	6.01498e-06
ENSG00000246263	7755	0.793913	6.01498e-06
ENSG00000225339	7322	0.793913	6.01498e-06
ENSG00000225339	5096	0.793913	6.01498e-06
ENSG00000225339	29934	0.793913	6.01498e-06
ENSG00000225339	60682	0.793913	6.01498e-06
ENSG00000182165	84895	0.793043	6.25135e-06
ENSG00000182165	55627	0.793043	6.25135e-06
ENSG00000233237	125919	0.793043	6.25135e-06
ENSG00000246263	7589	0.793043	6.25135e-06
ENSG00000246263	55204	0.793043	6.25135e-06
ENSG00000182165	23654	0.792174	6.49791e-06
ENSG00000206028	471	0.792174	6.49791e-06
ENSG00000248318	56271	-0.792174	6.49791e-06
ENSG00000246263	57513	0.792174	6.49791e-06
ENSG00000246263	115825	-0.792174	6.49791e-06
ENSG00000225339	125228	0.792174	6.49791e-06
ENSG00000225339	10600	0.792174	6.49791e-06
ENSG00000206028	10947	-0.791304	6.75497e-06
ENSG00000206028	27020	-0.791304	6.75497e-06
ENSG00000242474	29950	-0.790435	7.02286e-06
ENSG00000206028	100144748	-0.790435	7.02286e-06
ENSG00000206028	29083	-0.790435	7.02286e-06
ENSG00000206028	54478	-0.790435	7.02286e-06
ENSG00000246263	1880	-0.790435	7.02286e-06
ENSG00000246263	51094	0.790435	7.02286e-06
ENSG00000225339	59345	0.790435	7.02286e-06
ENSG00000225339	5695	0.790435	7.02286e-06
ENSG00000206028	10020	-0.789565	7.30189e-06
ENSG00000206028	64374	-0.789565	7.30189e-06
ENSG00000206028	4000	-0.789565	7.30189e-06
ENSG00000246263	50855	0.789565	7.30189e-06
ENSG00000182165	50484	0.788696	7.59239e-06
ENSG00000233237	2947	0.788696	7.59239e-06
ENSG00000206028	2132	-0.788696	7.59239e-06
ENSG00000206028	151742	0.788696	7.59239e-06
ENSG00000206028	9578	-0.788696	7.59239e-06
ENSG00000206028	493860	-0.788696	7.59239e-06
ENSG00000206028	285590	-0.788696	7.59239e-06
ENSG00000206028	55286	-0.788696	7.59239e-06
ENSG00000225339	64776	0.788696	7.59239e-06
ENSG00000225339	92591	-0.788696	7.59239e-06
ENSG00000182165	1026	0.787826	7.89471e-06
ENSG00000242474	81572	-0.787826	7.89471e-06
ENSG00000242474	8079	-0.787826	7.89471e-06
ENSG00000206028	160418	-0.787826	7.89471e-06
ENSG00000248318	6385	-0.787826	7.89471e-06
ENSG00000225339	84271	0.787826	7.89471e-06
ENSG00000225339	55065	-0.787826	7.89471e-06
ENSG00000242474	79095	-0.786957	8.20919e-06
ENSG00000233237	11160	-0.786957	8.20919e-06
ENSG00000233237	441631	0.786957	8.20919e-06
ENSG00000206028	801	-0.786957	8.20919e-06
ENSG00000206028	66000	0.786957	8.20919e-06
ENSG00000206028	79446	-0.786957	8.20919e-06
ENSG00000206028	55068	0.786957	8.20919e-06
ENSG00000206028	138311	0.786957	8.20919e-06
ENSG00000206028	1605	-0.786957	8.20919e-06
ENSG00000182165	55041	0.786087	8.53618e-06
ENSG00000182165	9766	0.786087	8.53618e-06
ENSG00000233237	367	-0.786087	8.53618e-06
ENSG00000206028	9510	0.786087	8.53618e-06
ENSG00000206028	138050	-0.786087	8.53618e-06
ENSG00000206028	57223	0.786087	8.53618e-06
ENSG00000206028	2799	-0.786087	8.53618e-06
ENSG00000225339	2534	0.786087	8.53618e-06
ENSG00000225339	51495	0.786087	8.53618e-06
ENSG00000182165	3162	0.785217	8.87604e-06
ENSG00000182165	57617	0.785217	8.87604e-06
ENSG00000182165	340554	-0.785217	8.87604e-06
ENSG00000233237	5228	0.785217	8.87604e-06
ENSG00000206028	57614	-0.785217	8.87604e-06
ENSG00000206028	5264	-0.785217	8.87604e-06
ENSG00000206028	54987	-0.785217	8.87604e-06
ENSG00000206028	10799	-0.785217	8.87604e-06
ENSG00000206028	5864	0.785217	8.87604e-06
ENSG00000248318	5598	-0.785217	8.87604e-06
ENSG00000246263	11325	-0.785217	8.87604e-06
ENSG00000225339	150372	-0.785217	8.87604e-06
ENSG00000206028	1212	-0.784348	9.22915e-06
ENSG00000206028	84875	-0.784348	9.22915e-06
ENSG00000206028	23218	0.784348	9.22915e-06
ENSG00000206028	2260	-0.784348	9.22915e-06
ENSG00000247157	5170	-0.784348	9.22915e-06
ENSG00000182165	2314	0.783478	9.59587e-06
ENSG00000233237	2551	-0.783478	9.59587e-06
ENSG00000206028	27339	-0.783478	9.59587e-06
ENSG00000206028	196385	0.783478	9.59587e-06
ENSG00000206028	23263	0.783478	9.59587e-06
ENSG00000225339	403	0.783478	9.59587e-06
ENSG00000225339	6233	0.783478	9.59587e-06
ENSG00000182165	284184	0.782609	9.9766e-06
ENSG00000182165	112483	0.782609	9.9766e-06
ENSG00000206028	352954	0.782609	9.9766e-06
ENSG00000206028	140680	0.782609	9.9766e-06
ENSG00000206028	6414	-0.782609	9.9766e-06
ENSG00000206028	11253	-0.782609	9.9766e-06
ENSG00000225339	10352	0.782609	9.9766e-06
ENSG00000225339	51096	0.782609	9.9766e-06
ENSG00000206028	6231	-0.781739	1.03717e-05
ENSG00000225339	55246	0.781739	1.03717e-05
ENSG00000225339	29117	0.781739	1.03717e-05
ENSG00000225339	51397	0.781739	1.03717e-05
ENSG00000182165	79078	0.78087	1.07817e-05
ENSG00000206028	4214	0.78087	1.07817e-05
ENSG00000206028	9812	-0.78087	1.07817e-05
ENSG00000206028	2937	-0.78087	1.07817e-05
ENSG00000206028	92126	0.78087	1.07817e-05
ENSG00000246263	403341	0.78087	1.07817e-05
ENSG00000246263	2030	0.78087	1.07817e-05
ENSG00000225339	8667	0.78087	1.07817e-05
ENSG00000206028	85315	-0.78	1.12068e-05
ENSG00000206028	10973	-0.78	1.12068e-05
ENSG00000225339	84520	0.78	1.12068e-05
ENSG00000225339	1006	-0.78	1.12068e-05
ENSG00000225339	51465	0.78	1.12068e-05
ENSG00000182165	64112	0.77913	1.16476e-05
ENSG00000182165	80333	-0.77913	1.16476e-05
ENSG00000242474	127544	-0.77913	1.16476e-05
ENSG00000206028	9776	-0.77913	1.16476e-05
ENSG00000206028	56063	-0.77913	1.16476e-05
ENSG00000248318	10019	-0.77913	1.16476e-05
ENSG00000225339	54453	0.77913	1.16476e-05
ENSG00000225339	23283	0.77913	1.16476e-05
ENSG00000182165	83667	0.778261	1.21044e-05
ENSG00000233237	94134	-0.778261	1.21044e-05
ENSG00000206028	11156	0.778261	1.21044e-05
ENSG00000206028	5625	-0.778261	1.21044e-05
ENSG00000206028	8737	-0.778261	1.21044e-05
ENSG00000206028	55256	-0.778261	1.21044e-05
ENSG00000225339	23286	0.778261	1.21044e-05
ENSG00000248318	30818	-0.767123	1.22278e-05
ENSG00000182165	84305	0.777391	1.25777e-05
ENSG00000206028	84952	0.777391	1.25777e-05
ENSG00000206028	55013	-0.777391	1.25777e-05
ENSG00000206028	2235	-0.777391	1.25777e-05
ENSG00000246263	113115	0.777391	1.25777e-05
ENSG00000225339	23168	0.777391	1.25777e-05
ENSG00000225339	55012	0.777391	1.25777e-05
ENSG00000233237	169834	-0.776522	1.30679e-05
ENSG00000206028	28966	-0.776522	1.30679e-05
ENSG00000206028	23654	-0.776522	1.30679e-05
ENSG00000206028	83786	-0.776522	1.30679e-05
ENSG00000206028	79009	-0.776522	1.30679e-05
ENSG00000248318	23351	-0.776522	1.30679e-05
ENSG00000225339	2926	0.776522	1.30679e-05
ENSG00000247157	577	0.776522	1.30679e-05
ENSG00000182165	55270	0.775652	1.35756e-05
ENSG00000233237	387758	-0.775652	1.35756e-05
ENSG00000206028	57593	0.775652	1.35756e-05
ENSG00000206028	9611	-0.775652	1.35756e-05
ENSG00000246263	21	0.775652	1.35756e-05
ENSG00000246263	29893	0.775652	1.35756e-05
ENSG00000225339	5464	0.775652	1.35756e-05
ENSG00000225339	7417	0.775652	1.35756e-05
ENSG00000247157	80331	-0.775652	1.35756e-05
ENSG00000233237	9760	-0.774783	1.41011e-05
ENSG00000206028	79139	-0.774783	1.41011e-05
ENSG00000246263	8148	-0.774783	1.41011e-05
ENSG00000246263	9942	-0.774783	1.41011e-05
ENSG00000246263	4924	0.774783	1.41011e-05
ENSG00000225339	8455	0.774783	1.41011e-05
ENSG00000206028	83723	0.773913	1.46449e-05
ENSG00000206028	57519	-0.773913	1.46449e-05
ENSG00000248318	6453	0.773913	1.46449e-05
ENSG00000246263	84331	0.773913	1.46449e-05
ENSG00000225339	3799	0.773913	1.46449e-05
ENSG00000225339	3636	0.773913	1.46449e-05
ENSG00000225339	51020	0.773913	1.46449e-05
ENSG00000182165	9231	0.773043	1.52075e-05
ENSG00000182165	2876	0.773043	1.52075e-05
ENSG00000182165	146691	0.773043	1.52075e-05
ENSG00000182165	266812	0.773043	1.52075e-05
ENSG00000182165	10488	0.773043	1.52075e-05
ENSG00000206028	8722	-0.773043	1.52075e-05
ENSG00000206028	2064	-0.773043	1.52075e-05
ENSG00000248318	858	-0.773043	1.52075e-05
ENSG00000225339	9444	0.773043	1.52075e-05
ENSG00000225339	583	0.773043	1.52075e-05
ENSG00000225339	7358	0.773043	1.52075e-05
ENSG00000182165	83982	0.772174	1.57895e-05
ENSG00000182165	55812	0.772174	1.57895e-05
ENSG00000248318	10813	0.772174	1.57895e-05
ENSG00000248318	79848	0.772174	1.57895e-05
ENSG00000247157	220213	-0.772174	1.57895e-05
ENSG00000242474	5360	-0.771304	1.63912e-05
ENSG00000206028	339287	0.771304	1.63912e-05
ENSG00000206028	26224	-0.771304	1.63912e-05
ENSG00000246263	6232	0.771304	1.63912e-05
ENSG00000225339	1072	0.771304	1.63912e-05
ENSG00000225339	4869	0.771304	1.63912e-05
ENSG00000233237	4683	-0.770435	1.70133e-05
ENSG00000206028	23240	-0.770435	1.70133e-05
ENSG00000206028	51008	-0.770435	1.70133e-05
ENSG00000246263	54466	-0.770435	1.70133e-05
ENSG00000246263	10423	0.770435	1.70133e-05
ENSG00000246263	1163	0.770435	1.70133e-05
ENSG00000246263	29058	0.770435	1.70133e-05
ENSG00000225339	689	0.770435	1.70133e-05
ENSG00000225339	23435	0.770435	1.70133e-05
ENSG00000225339	54108	0.770435	1.70133e-05
ENSG00000182165	4758	0.769565	1.76562e-05
ENSG00000206028	55753	-0.769565	1.76562e-05
ENSG00000225339	25861	-0.769565	1.76562e-05
ENSG00000182165	5916	0.768696	1.83204e-05
ENSG00000206028	27034	-0.768696	1.83204e-05
ENSG00000206028	124936	-0.768696	1.83204e-05
ENSG00000206028	3705	-0.768696	1.83204e-05
ENSG00000206028	10480	-0.768696	1.83204e-05
ENSG00000206028	11154	-0.768696	1.83204e-05
ENSG00000246263	116841	0.768696	1.83204e-05
ENSG00000233237	5912	0.767826	1.90066e-05
ENSG00000233237	5467	0.767826	1.90066e-05
ENSG00000206028	55152	-0.767826	1.90066e-05
ENSG00000248318	23047	0.767826	1.90066e-05
ENSG00000246263	22824	0.767826	1.90066e-05
ENSG00000246263	343099	0.767826	1.90066e-05
ENSG00000225339	83879	0.767826	1.90066e-05
ENSG00000225339	84294	0.767826	1.90066e-05
ENSG00000225339	3516	0.767826	1.90066e-05
ENSG00000233237	114088	-0.766957	1.97153e-05
ENSG00000206028	55207	-0.766957	1.97153e-05
ENSG00000206028	26018	-0.766957	1.97153e-05
ENSG00000206028	1827	-0.766957	1.97153e-05
ENSG00000206028	284406	-0.766957	1.97153e-05
ENSG00000206028	1955	-0.766957	1.97153e-05
ENSG00000225339	6428	0.766957	1.97153e-05
ENSG00000182165	2050	0.766087	2.0447e-05
ENSG00000233237	9891	0.766087	2.0447e-05
ENSG00000206028	83707	-0.766087	2.0447e-05
ENSG00000206028	121274	-0.766087	2.0447e-05
ENSG00000206028	130814	-0.766087	2.0447e-05
ENSG00000248318	2897	0.766087	2.0447e-05
ENSG00000248318	6890	-0.766087	2.0447e-05
ENSG00000248318	283638	-0.766087	2.0447e-05
ENSG00000246263	7456	-0.766087	2.0447e-05
ENSG00000246263	27198	0.766087	2.0447e-05
ENSG00000225339	29088	0.766087	2.0447e-05
ENSG00000247157	7755	-0.766087	2.0447e-05
ENSG00000233237	152503	-0.765217	2.12024e-05
ENSG00000233237	4288	-0.765217	2.12024e-05
ENSG00000206028	55553	0.765217	2.12024e-05
ENSG00000206028	399694	0.765217	2.12024e-05
ENSG00000206028	51092	-0.765217	2.12024e-05
ENSG00000206028	586	0.765217	2.12024e-05
ENSG00000206028	169611	0.765217	2.12024e-05
ENSG00000248318	1463	0.765217	2.12024e-05
ENSG00000225339	5901	0.765217	2.12024e-05
ENSG00000182165	112	0.764348	2.19819e-05
ENSG00000233237	23467	0.764348	2.19819e-05
ENSG00000206028	3275	-0.764348	2.19819e-05
ENSG00000206028	6814	0.764348	2.19819e-05
ENSG00000206028	3916	-0.764348	2.19819e-05
ENSG00000206028	138716	-0.764348	2.19819e-05
ENSG00000248318	140710	-0.764348	2.19819e-05
ENSG00000246263	9267	0.764348	2.19819e-05
ENSG00000246263	9854	0.764348	2.19819e-05
ENSG00000225339	10425	0.764348	2.19819e-05
ENSG00000225339	137886	0.764348	2.19819e-05
ENSG00000182165	114881	0.763478	2.27862e-05
ENSG00000182165	79137	0.763478	2.27862e-05
ENSG00000233237	80351	-0.763478	2.27862e-05
ENSG00000206028	23411	-0.763478	2.27862e-05
ENSG00000206028	401494	-0.763478	2.27862e-05
ENSG00000206028	11098	-0.763478	2.27862e-05
ENSG00000248318	441250	0.763478	2.27862e-05
ENSG00000246263	9849	-0.763478	2.27862e-05
ENSG00000225339	4001	0.763478	2.27862e-05
ENSG00000247157	27433	-0.763478	2.27862e-05
ENSG00000182165	338692	0.762609	2.3616e-05
ENSG00000182165	23479	0.762609	2.3616e-05
ENSG00000242474	8772	-0.762609	2.3616e-05
ENSG00000233237	54904	-0.762609	2.3616e-05
ENSG00000233237	9466	0.762609	2.3616e-05
ENSG00000233237	93611	0.762609	2.3616e-05
ENSG00000233237	1808	-0.762609	2.3616e-05
ENSG00000206028	146542	-0.762609	2.3616e-05
ENSG00000206028	7414	-0.762609	2.3616e-05
ENSG00000248318	57154	-0.762609	2.3616e-05
ENSG00000248318	23082	0.762609	2.3616e-05
ENSG00000246263	2987	0.762609	2.3616e-05
ENSG00000225339	80273	0.762609	2.3616e-05
ENSG00000225339	55760	0.762609	2.3616e-05
ENSG00000225339	11163	0.762609	2.3616e-05
ENSG00000225339	2665	0.762609	2.3616e-05
ENSG00000182165	2495	0.761739	2.44717e-05
ENSG00000206028	9397	-0.761739	2.44717e-05
ENSG00000206028	79707	-0.761739	2.44717e-05
ENSG00000206028	51009	-0.761739	2.44717e-05
ENSG00000206028	114984	-0.761739	2.44717e-05
ENSG00000248318	25798	-0.761739	2.44717e-05
ENSG00000225339	553115	0.761739	2.44717e-05
ENSG00000225339	51474	0.761739	2.44717e-05
ENSG00000225339	8365	0.761739	2.44717e-05
ENSG00000247157	6810	-0.761739	2.44717e-05
ENSG00000247157	10519	-0.761739	2.44717e-05
ENSG00000182165	311	-0.76087	2.53542e-05
ENSG00000242474	84337	-0.76087	2.53542e-05
ENSG00000233237	84645	0.76087	2.53542e-05
ENSG00000233237	26235	-0.76087	2.53542e-05
ENSG00000206028	4958	-0.76087	2.53542e-05
ENSG00000206028	83733	-0.76087	2.53542e-05
ENSG00000246263	4828	0.76087	2.53542e-05
ENSG00000225339	5062	0.76087	2.53542e-05
ENSG00000242474	79929	-0.76	2.6264e-05
ENSG00000233237	8554	0.76	2.6264e-05
ENSG00000246263	2959	0.76	2.6264e-05
ENSG00000246263	25874	0.76	2.6264e-05
ENSG00000182165	494513	-0.75913	2.72017e-05
ENSG00000233237	51195	0.75913	2.72017e-05
ENSG00000233237	51166	-0.75913	2.72017e-05
ENSG00000206028	9644	-0.75913	2.72017e-05
ENSG00000206028	25841	-0.75913	2.72017e-05
ENSG00000206028	80313	-0.75913	2.72017e-05
ENSG00000206028	284184	-0.75913	2.72017e-05
ENSG00000246263	7388	0.75913	2.72017e-05
ENSG00000246263	5555	-0.75913	2.72017e-05
ENSG00000225339	10916	0.75913	2.72017e-05
ENSG00000242474	51333	-0.758261	2.81681e-05
ENSG00000233237	9897	-0.758261	2.81681e-05
ENSG00000233237	1647	0.758261	2.81681e-05
ENSG00000206028	56998	-0.758261	2.81681e-05
ENSG00000206028	200728	-0.758261	2.81681e-05
ENSG00000246263	4794	0.758261	2.81681e-05
ENSG00000246263	27097	0.758261	2.81681e-05
ENSG00000247157	55135	-0.758261	2.81681e-05
ENSG00000182165	6674	0.757391	2.91638e-05
ENSG00000182165	60492	0.757391	2.91638e-05
ENSG00000233237	7993	-0.757391	2.91638e-05
ENSG00000233237	92270	-0.757391	2.91638e-05
ENSG00000206028	5719	-0.757391	2.91638e-05
ENSG00000206028	10965	-0.757391	2.91638e-05
ENSG00000225339	219402	0.757391	2.91638e-05
ENSG00000225339	7531	0.757391	2.91638e-05
ENSG00000225339	219	0.757391	2.91638e-05
ENSG00000182165	58155	-0.756522	3.01895e-05
ENSG00000182165	4000	0.756522	3.01895e-05
ENSG00000182165	224	0.756522	3.01895e-05
ENSG00000242474	83667	-0.756522	3.01895e-05
ENSG00000248318	55100	0.756522	3.01895e-05
ENSG00000225339	374655	0.756522	3.01895e-05
ENSG00000182165	11070	0.755652	3.1246e-05
ENSG00000242474	10616	-0.755652	3.1246e-05
ENSG00000233237	9070	-0.755652	3.1246e-05
ENSG00000206028	222256	0.755652	3.1246e-05
ENSG00000206028	55164	-0.755652	3.1246e-05
ENSG00000206028	340351	0.755652	3.1246e-05
ENSG00000206028	55319	-0.755652	3.1246e-05
ENSG00000206028	135154	-0.755652	3.1246e-05
ENSG00000206028	51406	-0.755652	3.1246e-05
ENSG00000246263	100170841	0.755652	3.1246e-05
ENSG00000225339	6432	0.755652	3.1246e-05
ENSG00000225339	950	0.755652	3.1246e-05
ENSG00000182165	64403	0.754783	3.23339e-05
ENSG00000182165	84280	0.754783	3.23339e-05
ENSG00000182165	201626	0.754783	3.23339e-05
ENSG00000242474	79171	-0.754783	3.23339e-05
ENSG00000206028	57404	-0.754783	3.23339e-05
ENSG00000206028	9202	-0.754783	3.23339e-05
ENSG00000206028	55837	-0.754783	3.23339e-05
ENSG00000246263	92002	0.754783	3.23339e-05
ENSG00000246263	2841	-0.754783	3.23339e-05
ENSG00000225339	6938	0.754783	3.23339e-05
ENSG00000225339	3313	0.754783	3.23339e-05
ENSG00000247157	79753	-0.754783	3.23339e-05
ENSG00000247157	84058	-0.754783	3.23339e-05
ENSG00000233237	10247	-0.753913	3.3454e-05
ENSG00000206028	84522	-0.753913	3.3454e-05
ENSG00000206028	10488	-0.753913	3.3454e-05
ENSG00000206028	22841	-0.753913	3.3454e-05
ENSG00000248318	10397	-0.753913	3.3454e-05
ENSG00000225339	147700	-0.753913	3.3454e-05
ENSG00000225339	498	0.753913	3.3454e-05
ENSG00000182165	3265	0.753043	3.4607e-05
ENSG00000182165	9678	-0.753043	3.4607e-05
ENSG00000233237	221416	0.753043	3.4607e-05
ENSG00000233237	4133	-0.753043	3.4607e-05
ENSG00000206028	65110	-0.753043	3.4607e-05
ENSG00000206028	10461	-0.753043	3.4607e-05
ENSG00000206028	318	-0.753043	3.4607e-05
ENSG00000248318	5332	0.753043	3.4607e-05
ENSG00000225339	10322	0.753043	3.4607e-05
ENSG00000233237	55082	-0.752174	3.57938e-05
ENSG00000233237	9517	-0.752174	3.57938e-05
ENSG00000206028	84067	-0.752174	3.57938e-05
ENSG00000206028	9860	0.752174	3.57938e-05
ENSG00000206028	6341	-0.752174	3.57938e-05
ENSG00000206028	88745	-0.752174	3.57938e-05
ENSG00000248318	4355	-0.752174	3.57938e-05
ENSG00000246263	57215	0.752174	3.57938e-05
ENSG00000246263	11151	0.752174	3.57938e-05
ENSG00000246263	7283	0.752174	3.57938e-05
ENSG00000246263	23557	0.752174	3.57938e-05
ENSG00000246263	80832	-0.752174	3.57938e-05
ENSG00000225339	23478	0.752174	3.57938e-05
ENSG00000233237	80196	0.751304	3.7015e-05
ENSG00000233237	55819	-0.751304	3.7015e-05
ENSG00000233237	2040	0.751304	3.7015e-05
ENSG00000233237	85007	-0.751304	3.7015e-05
ENSG00000206028	22845	-0.751304	3.7015e-05
ENSG00000206028	5523	-0.751304	3.7015e-05
ENSG00000206028	50649	-0.751304	3.7015e-05
ENSG00000206028	5154	0.751304	3.7015e-05
ENSG00000248318	80333	0.751304	3.7015e-05
ENSG00000246263	115992	0.751304	3.7015e-05
ENSG00000246263	7301	0.751304	3.7015e-05
ENSG00000225339	5594	0.751304	3.7015e-05
ENSG00000225339	10040	0.751304	3.7015e-05
ENSG00000247157	83596	-0.751304	3.7015e-05
ENSG00000182165	84312	0.750435	3.82715e-05
ENSG00000233237	342945	0.750435	3.82715e-05
ENSG00000206028	5875	-0.750435	3.82715e-05
ENSG00000206028	7043	-0.750435	3.82715e-05
ENSG00000206028	11335	0.750435	3.82715e-05
ENSG00000206028	55626	-0.750435	3.82715e-05
ENSG00000225339	493861	-0.750435	3.82715e-05
ENSG00000225339	51324	0.750435	3.82715e-05
ENSG00000225339	7321	0.750435	3.82715e-05
ENSG00000225339	51762	0.750435	3.82715e-05
ENSG00000233237	10087	-0.749565	3.95641e-05
ENSG00000206028	79868	0.749565	3.95641e-05
ENSG00000206028	594	-0.749565	3.95641e-05
ENSG00000248318	682	-0.749565	3.95641e-05
ENSG00000248318	64682	0.749565	3.95641e-05
ENSG00000248318	284131	-0.749565	3.95641e-05
ENSG00000225339	821	0.749565	3.95641e-05
ENSG00000225339	25962	0.749565	3.95641e-05
ENSG00000225339	80011	0.749565	3.95641e-05
ENSG00000225339	29883	0.749565	3.95641e-05
ENSG00000182165	3656	0.748696	4.08935e-05
ENSG00000242474	147965	-0.748696	4.08935e-05
ENSG00000233237	140612	0.748696	4.08935e-05
ENSG00000233237	65249	0.748696	4.08935e-05
ENSG00000206028	327	-0.748696	4.08935e-05
ENSG00000206028	84343	0.748696	4.08935e-05
ENSG00000206028	2185	-0.748696	4.08935e-05
ENSG00000206028	51372	-0.748696	4.08935e-05
ENSG00000206028	51300	-0.748696	4.08935e-05
ENSG00000206028	51274	0.748696	4.08935e-05
ENSG00000206028	56672	-0.748696	4.08935e-05
ENSG00000246263	6675	0.748696	4.08935e-05
ENSG00000246263	283234	0.748696	4.08935e-05
ENSG00000225339	256987	0.748696	4.08935e-05
ENSG00000242474	138162	-0.747826	4.22607e-05
ENSG00000233237	23373	0.747826	4.22607e-05
ENSG00000233237	9592	0.747826	4.22607e-05
ENSG00000206028	10128	0.747826	4.22607e-05
ENSG00000206028	26995	-0.747826	4.22607e-05
ENSG00000206028	118813	-0.747826	4.22607e-05
ENSG00000206028	25941	-0.747826	4.22607e-05
ENSG00000206028	196463	-0.747826	4.22607e-05
ENSG00000206028	79922	-0.747826	4.22607e-05
ENSG00000206028	9497	0.747826	4.22607e-05
ENSG00000206028	79004	-0.747826	4.22607e-05
ENSG00000206028	221143	-0.747826	4.22607e-05
ENSG00000206028	26128	-0.747826	4.22607e-05
ENSG00000246263	51104	0.747826	4.22607e-05
ENSG00000246263	51029	0.747826	4.22607e-05
ENSG00000225339	51260	0.747826	4.22607e-05
ENSG00000242474	56262	-0.746957	4.36665e-05
ENSG00000233237	7220	0.746957	4.36665e-05
ENSG00000206028	9868	-0.746957	4.36665e-05
ENSG00000206028	2314	-0.746957	4.36665e-05
ENSG00000206028	50862	-0.746957	4.36665e-05
ENSG00000206028	23394	0.746957	4.36665e-05
ENSG00000248318	9732	0.746957	4.36665e-05
ENSG00000246263	90850	0.746957	4.36665e-05
ENSG00000246263	9601	0.746957	4.36665e-05
ENSG00000246263	541465	-0.746957	4.36665e-05
ENSG00000246263	10168	-0.746957	4.36665e-05
ENSG00000246263	55257	0.746957	4.36665e-05
ENSG00000247157	113115	-0.746957	4.36665e-05
ENSG00000182165	7204	-0.746087	4.51117e-05
ENSG00000182165	89910	0.746087	4.51117e-05
ENSG00000233237	8502	-0.746087	4.51117e-05
ENSG00000206028	148213	-0.746087	4.51117e-05
ENSG00000206028	1479	-0.746087	4.51117e-05
ENSG00000206028	2972	-0.746087	4.51117e-05
ENSG00000248318	54454	0.746087	4.51117e-05
ENSG00000248318	9168	-0.746087	4.51117e-05
ENSG00000246263	57577	-0.746087	4.51117e-05
ENSG00000225339	5481	0.746087	4.51117e-05
ENSG00000225339	169834	0.746087	4.51117e-05
ENSG00000225339	3837	0.746087	4.51117e-05
ENSG00000225339	84181	0.746087	4.51117e-05
ENSG00000225339	118987	0.746087	4.51117e-05
ENSG00000182165	168090	-0.745217	4.65972e-05
ENSG00000182165	55332	0.745217	4.65972e-05
ENSG00000206028	37	-0.745217	4.65972e-05
ENSG00000206028	90459	-0.745217	4.65972e-05
ENSG00000206028	23046	0.745217	4.65972e-05
ENSG00000206028	5420	0.745217	4.65972e-05
ENSG00000206028	22976	0.745217	4.65972e-05
ENSG00000206028	23271	0.745217	4.65972e-05
ENSG00000248318	6263	0.745217	4.65972e-05
ENSG00000248318	81491	0.745217	4.65972e-05
ENSG00000246263	7064	0.745217	4.65972e-05
ENSG00000246263	89849	0.745217	4.65972e-05
ENSG00000247157	4828	-0.745217	4.65972e-05
ENSG00000182165	25886	0.744348	4.81239e-05
ENSG00000182165	6016	0.744348	4.81239e-05
ENSG00000242474	79147	-0.744348	4.81239e-05
ENSG00000233237	8754	-0.744348	4.81239e-05
ENSG00000233237	55140	-0.744348	4.81239e-05
ENSG00000206028	154467	-0.744348	4.81239e-05
ENSG00000206028	9562	-0.744348	4.81239e-05
ENSG00000206028	126321	-0.744348	4.81239e-05
ENSG00000206028	100131827	-0.744348	4.81239e-05
ENSG00000246263	9344	0.744348	4.81239e-05
ENSG00000246263	109	0.744348	4.81239e-05
ENSG00000225339	10092	0.744348	4.81239e-05
ENSG00000225339	51386	0.744348	4.81239e-05
ENSG00000233237	2335	-0.743478	4.96927e-05
ENSG00000206028	8763	0.743478	4.96927e-05
ENSG00000206028	55208	0.743478	4.96927e-05
ENSG00000206028	29	0.743478	4.96927e-05
ENSG00000206028	509	-0.743478	4.96927e-05
ENSG00000248318	7627	0.743478	4.96927e-05
ENSG00000246263	6746	0.743478	4.96927e-05
ENSG00000246263	6184	0.743478	4.96927e-05
ENSG00000225339	7227	0.743478	4.96927e-05
ENSG00000225339	11051	0.743478	4.96927e-05
ENSG00000225339	7334	0.743478	4.96927e-05
ENSG00000225339	6727	0.743478	4.96927e-05
ENSG00000233237	23245	0.742609	5.13046e-05
ENSG00000206028	1408	-0.742609	5.13046e-05
ENSG00000206028	26123	-0.742609	5.13046e-05
ENSG00000206028	157695	-0.742609	5.13046e-05
ENSG00000206028	55616	-0.742609	5.13046e-05
ENSG00000206028	9697	-0.742609	5.13046e-05
ENSG00000248318	94005	-0.742609	5.13046e-05
ENSG00000248318	11116	0.742609	5.13046e-05
ENSG00000225339	51552	0.742609	5.13046e-05
ENSG00000225339	5493	-0.742609	5.13046e-05
ENSG00000225339	60592	0.742609	5.13046e-05
ENSG00000247157	2987	-0.742609	5.13046e-05
ENSG00000182165	55203	-0.741739	5.29605e-05
ENSG00000242474	54884	-0.741739	5.29605e-05
ENSG00000242474	54795	-0.741739	5.29605e-05
ENSG00000233237	143686	-0.741739	5.29605e-05
ENSG00000206028	29954	-0.741739	5.29605e-05
ENSG00000206028	6160	-0.741739	5.29605e-05
ENSG00000206028	9240	-0.741739	5.29605e-05
ENSG00000206028	56172	0.741739	5.29605e-05
ENSG00000206028	26960	0.741739	5.29605e-05
ENSG00000206028	158401	-0.741739	5.29605e-05
ENSG00000206028	6651	-0.741739	5.29605e-05
ENSG00000246263	3824	-0.741739	5.29605e-05
ENSG00000246263	51057	-0.741739	5.29605e-05
ENSG00000225339	113878	-0.741739	5.29605e-05
ENSG00000248318	472	0.728419	5.44004e-05
ENSG00000182165	56674	0.74087	5.46614e-05
ENSG00000206028	2733	-0.74087	5.46614e-05
ENSG00000206028	2131	-0.74087	5.46614e-05
ENSG00000206028	126075	-0.74087	5.46614e-05
ENSG00000206028	83692	-0.74087	5.46614e-05
ENSG00000206028	27013	-0.74087	5.46614e-05
ENSG00000206028	4289	0.74087	5.46614e-05
ENSG00000206028	5305	-0.74087	5.46614e-05
ENSG00000246263	65094	0.74087	5.46614e-05
ENSG00000246263	84243	0.74087	5.46614e-05
ENSG00000225339	6917	0.74087	5.46614e-05
ENSG00000225339	9221	0.74087	5.46614e-05
ENSG00000225339	10087	0.74087	5.46614e-05
ENSG00000225339	2059	0.74087	5.46614e-05
ENSG00000225339	27289	-0.74087	5.46614e-05
ENSG00000247157	79894	-0.74087	5.46614e-05
ENSG00000182165	10690	-0.74	5.64081e-05
ENSG00000182165	7071	0.74	5.64081e-05
ENSG00000233237	5257	-0.74	5.64081e-05
ENSG00000206028	3437	-0.74	5.64081e-05
ENSG00000206028	55768	-0.74	5.64081e-05
ENSG00000248318	51754	-0.74	5.64081e-05
ENSG00000248318	25888	0.74	5.64081e-05
ENSG00000246263	25970	0.74	5.64081e-05
ENSG00000247157	134353	-0.74	5.64081e-05
ENSG00000182165	578	0.73913	5.82018e-05
ENSG00000233237	57623	-0.73913	5.82018e-05
ENSG00000206028	80013	-0.73913	5.82018e-05
ENSG00000206028	79803	-0.73913	5.82018e-05
ENSG00000206028	51063	-0.73913	5.82018e-05
ENSG00000206028	2908	-0.73913	5.82018e-05
ENSG00000206028	1642	-0.73913	5.82018e-05
ENSG00000248318	57613	-0.73913	5.82018e-05
ENSG00000246263	5147	0.73913	5.82018e-05
ENSG00000225339	25906	0.73913	5.82018e-05
ENSG00000225339	81929	0.73913	5.82018e-05
ENSG00000182165	59342	0.738261	6.00434e-05
ENSG00000182165	376267	0.738261	6.00434e-05
ENSG00000182165	1497	0.738261	6.00434e-05
ENSG00000206028	8451	-0.738261	6.00434e-05
ENSG00000206028	283208	-0.738261	6.00434e-05
ENSG00000206028	9495	-0.738261	6.00434e-05
ENSG00000225339	9044	0.738261	6.00434e-05
ENSG00000225339	643641	-0.738261	6.00434e-05
ENSG00000225339	3685	0.738261	6.00434e-05
ENSG00000225339	2961	0.738261	6.00434e-05
ENSG00000182165	9733	0.737391	6.19339e-05
ENSG00000242474	27106	-0.737391	6.19339e-05
ENSG00000206028	54914	-0.737391	6.19339e-05
ENSG00000206028	54939	-0.737391	6.19339e-05
ENSG00000246263	51061	0.737391	6.19339e-05
ENSG00000246263	29956	0.737391	6.19339e-05
ENSG00000246263	2101	0.737391	6.19339e-05
ENSG00000246263	30850	0.737391	6.19339e-05
ENSG00000225339	118924	0.737391	6.19339e-05
ENSG00000225339	55573	0.737391	6.19339e-05
ENSG00000247157	5803	0.737391	6.19339e-05
ENSG00000242474	80194	-0.736522	6.38745e-05
ENSG00000242474	5714	-0.736522	6.38745e-05
ENSG00000233237	93185	0.736522	6.38745e-05
ENSG00000233237	169981	-0.736522	6.38745e-05
ENSG00000233237	57713	-0.736522	6.38745e-05
ENSG00000206028	57182	0.736522	6.38745e-05
ENSG00000248318	6446	-0.736522	6.38745e-05
ENSG00000246263	4702	0.736522	6.38745e-05
ENSG00000225339	23469	0.736522	6.38745e-05
ENSG00000225339	51287	0.736522	6.38745e-05
ENSG00000225339	1495	0.736522	6.38745e-05
ENSG00000182165	25840	0.735652	6.5866e-05
ENSG00000182165	219541	0.735652	6.5866e-05
ENSG00000182165	10289	0.735652	6.5866e-05
ENSG00000242474	6223	-0.735652	6.5866e-05
ENSG00000233237	23457	0.735652	6.5866e-05
ENSG00000233237	399512	-0.735652	6.5866e-05
ENSG00000206028	977	-0.735652	6.5866e-05
ENSG00000206028	10371	0.735652	6.5866e-05
ENSG00000206028	3631	-0.735652	6.5866e-05
ENSG00000206028	55128	-0.735652	6.5866e-05
ENSG00000246263	51573	0.735652	6.5866e-05
ENSG00000225339	79723	0.735652	6.5866e-05
ENSG00000182165	51646	0.734783	6.79098e-05
ENSG00000182165	1609	0.734783	6.79098e-05
ENSG00000233237	6093	-0.734783	6.79098e-05
ENSG00000206028	9375	-0.734783	6.79098e-05
ENSG00000206028	9753	0.734783	6.79098e-05
ENSG00000206028	5754	-0.734783	6.79098e-05
ENSG00000206028	283212	-0.734783	6.79098e-05
ENSG00000206028	57168	0.734783	6.79098e-05
ENSG00000206028	83667	-0.734783	6.79098e-05
ENSG00000206028	7277	0.734783	6.79098e-05
ENSG00000248318	339559	0.734783	6.79098e-05
ENSG00000225339	9318	0.734783	6.79098e-05
ENSG00000225339	2140	0.734783	6.79098e-05
ENSG00000225339	60496	0.734783	6.79098e-05
ENSG00000182165	123920	0.733913	7.00067e-05
ENSG00000206028	25921	-0.733913	7.00067e-05
ENSG00000206028	6100	0.733913	7.00067e-05
ENSG00000206028	55062	-0.733913	7.00067e-05
ENSG00000206028	283209	0.733913	7.00067e-05
ENSG00000206028	285313	0.733913	7.00067e-05
ENSG00000246263	6785	0.733913	7.00067e-05
ENSG00000246263	197335	0.733913	7.00067e-05
ENSG00000225339	4809	0.733913	7.00067e-05
ENSG00000225339	389677	0.733913	7.00067e-05
ENSG00000225339	643155	0.733913	7.00067e-05
ENSG00000182165	9842	0.733043	7.2158e-05
ENSG00000182165	23268	0.733043	7.2158e-05
ENSG00000242474	57410	-0.733043	7.2158e-05
ENSG00000233237	1141	0.733043	7.2158e-05
ENSG00000233237	29966	-0.733043	7.2158e-05
ENSG00000233237	162427	0.733043	7.2158e-05
ENSG00000206028	175	-0.733043	7.2158e-05
ENSG00000206028	158326	0.733043	7.2158e-05
ENSG00000206028	308	-0.733043	7.2158e-05
ENSG00000206028	7422	0.733043	7.2158e-05
ENSG00000206028	7453	-0.733043	7.2158e-05
ENSG00000206028	124995	-0.733043	7.2158e-05
ENSG00000248318	4804	-0.733043	7.2158e-05
ENSG00000248318	83982	-0.733043	7.2158e-05
ENSG00000246263	10422	0.733043	7.2158e-05
ENSG00000246263	8029	-0.733043	7.2158e-05
ENSG00000246263	84313	0.733043	7.2158e-05
ENSG00000246263	28955	0.733043	7.2158e-05
ENSG00000225339	10767	0.733043	7.2158e-05
ENSG00000225339	84955	0.733043	7.2158e-05
ENSG00000225339	10884	0.733043	7.2158e-05
ENSG00000225339	8086	0.733043	7.2158e-05
ENSG00000233237	4597	0.732174	7.43648e-05
ENSG00000233237	7425	0.732174	7.43648e-05
ENSG00000233237	9912	0.732174	7.43648e-05
ENSG00000206028	8237	-0.732174	7.43648e-05
ENSG00000206028	54733	0.732174	7.43648e-05
ENSG00000206028	1952	0.732174	7.43648e-05
ENSG00000206028	283991	0.732174	7.43648e-05
ENSG00000206028	128153	-0.732174	7.43648e-05
ENSG00000246263	201475	0.732174	7.43648e-05
ENSG00000225339	134430	0.732174	7.43648e-05
ENSG00000233237	8634	0.731304	7.66282e-05
ENSG00000233237	55037	-0.731304	7.66282e-05
ENSG00000233237	64432	-0.731304	7.66282e-05
ENSG00000206028	149111	0.731304	7.66282e-05
ENSG00000206028	54977	-0.731304	7.66282e-05
ENSG00000248318	7458	-0.731304	7.66282e-05
ENSG00000246263	55793	0.731304	7.66282e-05
ENSG00000246263	5203	0.731304	7.66282e-05
ENSG00000225339	84233	0.731304	7.66282e-05
ENSG00000225339	4601	0.731304	7.66282e-05
ENSG00000225339	266747	-0.731304	7.66282e-05
ENSG00000225339	7564	0.731304	7.66282e-05
ENSG00000225339	79810	0.731304	7.66282e-05
ENSG00000225339	64318	0.731304	7.66282e-05
ENSG00000225339	7802	0.731304	7.66282e-05
ENSG00000233237	54331	-0.730435	7.89494e-05
ENSG00000233237	7486	-0.730435	7.89494e-05
ENSG00000233237	94104	-0.730435	7.89494e-05
ENSG00000233237	146923	0.730435	7.89494e-05
ENSG00000233237	27253	-0.730435	7.89494e-05
ENSG00000233237	25943	-0.730435	7.89494e-05
ENSG00000206028	7430	0.730435	7.89494e-05
ENSG00000206028	9825	0.730435	7.89494e-05
ENSG00000206028	9355	-0.730435	7.89494e-05
ENSG00000206028	26521	-0.730435	7.89494e-05
ENSG00000248318	5723	-0.730435	7.89494e-05
ENSG00000248318	57407	-0.730435	7.89494e-05
ENSG00000246263	55954	0.730435	7.89494e-05
ENSG00000246263	9655	0.730435	7.89494e-05
ENSG00000246263	27090	0.730435	7.89494e-05
ENSG00000225339	3843	0.730435	7.89494e-05
ENSG00000225339	79892	0.730435	7.89494e-05
ENSG00000225339	8872	0.730435	7.89494e-05
ENSG00000182165	26751	-0.729565	8.13296e-05
ENSG00000233237	6451	-0.729565	8.13296e-05
ENSG00000233237	80179	-0.729565	8.13296e-05
ENSG00000206028	8507	-0.729565	8.13296e-05
ENSG00000206028	23479	-0.729565	8.13296e-05
ENSG00000248318	63035	-0.729565	8.13296e-05
ENSG00000248318	55291	0.729565	8.13296e-05
ENSG00000246263	6584	0.729565	8.13296e-05
ENSG00000246263	23219	0.729565	8.13296e-05
ENSG00000246263	49856	0.729565	8.13296e-05
ENSG00000225339	56889	0.729565	8.13296e-05
ENSG00000225339	5634	0.729565	8.13296e-05
ENSG00000247157	23592	-0.729565	8.13296e-05
ENSG00000182165	55544	0.728696	8.37699e-05
ENSG00000182165	55002	0.728696	8.37699e-05
ENSG00000242474	283349	-0.728696	8.37699e-05
ENSG00000242474	824	-0.728696	8.37699e-05
ENSG00000233237	54476	0.728696	8.37699e-05
ENSG00000233237	5910	-0.728696	8.37699e-05
ENSG00000206028	80818	-0.728696	8.37699e-05
ENSG00000206028	166785	-0.728696	8.37699e-05
ENSG00000206028	6565	-0.728696	8.37699e-05
ENSG00000206028	2776	-0.728696	8.37699e-05
ENSG00000206028	6909	-0.728696	8.37699e-05
ENSG00000206028	3693	0.728696	8.37699e-05
ENSG00000206028	57583	-0.728696	8.37699e-05
ENSG00000206028	83877	-0.728696	8.37699e-05
ENSG00000246263	6810	0.728696	8.37699e-05
ENSG00000246263	115	0.728696	8.37699e-05
ENSG00000225339	22890	0.728696	8.37699e-05
ENSG00000225339	22858	0.728696	8.37699e-05
ENSG00000182165	282991	0.727826	8.62718e-05
ENSG00000233237	153830	-0.727826	8.62718e-05
ENSG00000233237	55174	-0.727826	8.62718e-05
ENSG00000206028	56904	-0.727826	8.62718e-05
ENSG00000206028	26262	-0.727826	8.62718e-05
ENSG00000206028	7464	0.727826	8.62718e-05
ENSG00000206028	1355	-0.727826	8.62718e-05
ENSG00000206028	23395	-0.727826	8.62718e-05
ENSG00000206028	5162	-0.727826	8.62718e-05
ENSG00000206028	79038	-0.727826	8.62718e-05
ENSG00000248318	59269	-0.727826	8.62718e-05
ENSG00000246263	201254	0.727826	8.62718e-05
ENSG00000246263	10286	0.727826	8.62718e-05
ENSG00000246263	9810	0.727826	8.62718e-05
ENSG00000246263	116068	0.727826	8.62718e-05
ENSG00000225339	6169	0.727826	8.62718e-05
ENSG00000225339	51645	0.727826	8.62718e-05
ENSG00000225339	64219	0.727826	8.62718e-05
ENSG00000225339	91734	0.727826	8.62718e-05
ENSG00000242474	122616	-0.726957	8.88363e-05
ENSG00000242474	26524	-0.726957	8.88363e-05
ENSG00000233237	3726	0.726957	8.88363e-05
ENSG00000206028	23433	0.726957	8.88363e-05
ENSG00000206028	29914	-0.726957	8.88363e-05
ENSG00000206028	84317	-0.726957	8.88363e-05
ENSG00000206028	57143	-0.726957	8.88363e-05
ENSG00000206028	140456	0.726957	8.88363e-05
ENSG00000248318	81844	-0.726957	8.88363e-05
ENSG00000246263	5092	0.726957	8.88363e-05
ENSG00000246263	142686	-0.726957	8.88363e-05
ENSG00000246263	60386	0.726957	8.88363e-05
ENSG00000246263	2271	0.726957	8.88363e-05
ENSG00000225339	3646	0.726957	8.88363e-05
ENSG00000225339	7267	0.726957	8.88363e-05
ENSG00000225339	8367	0.726957	8.88363e-05
ENSG00000225339	11165	0.726957	8.88363e-05
ENSG00000225339	8801	0.726957	8.88363e-05
ENSG00000225339	1665	0.726957	8.88363e-05
ENSG00000247157	340481	0.726957	8.88363e-05
ENSG00000233237	57343	0.726087	9.14647e-05
ENSG00000206028	4627	-0.726087	9.14647e-05
ENSG00000206028	55281	0.726087	9.14647e-05
ENSG00000206028	5333	-0.726087	9.14647e-05
ENSG00000206028	23033	-0.726087	9.14647e-05
ENSG00000206028	55238	-0.726087	9.14647e-05
ENSG00000206028	56674	-0.726087	9.14647e-05
ENSG00000206028	7013	-0.726087	9.14647e-05
ENSG00000206028	126432	-0.726087	9.14647e-05
ENSG00000206028	7905	-0.726087	9.14647e-05
ENSG00000248318	1649	-0.726087	9.14647e-05
ENSG00000248318	5376	-0.726087	9.14647e-05
ENSG00000246263	9727	0.726087	9.14647e-05
ENSG00000246263	79608	-0.726087	9.14647e-05
ENSG00000225339	200172	-0.726087	9.14647e-05
ENSG00000225339	91050	0.726087	9.14647e-05
ENSG00000225339	23036	0.726087	9.14647e-05
ENSG00000247157	64130	-0.726087	9.14647e-05
ENSG00000182165	9590	0.725217	9.41584e-05
ENSG00000182165	6609	0.725217	9.41584e-05
ENSG00000182165	2879	0.725217	9.41584e-05
ENSG00000182165	140576	0.725217	9.41584e-05
ENSG00000182165	27185	-0.725217	9.41584e-05
ENSG00000182165	124565	0.725217	9.41584e-05
ENSG00000233237	10657	-0.725217	9.41584e-05
ENSG00000233237	59345	-0.725217	9.41584e-05
ENSG00000233237	1847	0.725217	9.41584e-05
ENSG00000206028	22823	0.725217	9.41584e-05
ENSG00000206028	9815	-0.725217	9.41584e-05
ENSG00000206028	2794	-0.725217	9.41584e-05
ENSG00000246263	57210	0.725217	9.41584e-05
ENSG00000246263	3029	0.725217	9.41584e-05
ENSG00000225339	90550	0.725217	9.41584e-05
ENSG00000225339	5289	0.725217	9.41584e-05
ENSG00000225339	8895	0.725217	9.41584e-05
ENSG00000182165	1856	0.724348	9.69187e-05
ENSG00000182165	91947	0.724348	9.69187e-05
ENSG00000182165	3181	-0.724348	9.69187e-05
ENSG00000242474	124044	-0.724348	9.69187e-05
ENSG00000206028	56910	-0.724348	9.69187e-05
ENSG00000206028	115811	-0.724348	9.69187e-05
ENSG00000206028	3265	-0.724348	9.69187e-05
ENSG00000206028	9861	-0.724348	9.69187e-05
ENSG00000206028	25911	-0.724348	9.69187e-05
ENSG00000206028	55093	-0.724348	9.69187e-05
ENSG00000248318	7337	0.724348	9.69187e-05
ENSG00000248318	134637	0.724348	9.69187e-05
ENSG00000248318	3574	0.724348	9.69187e-05
ENSG00000246263	23420	0.724348	9.69187e-05
ENSG00000225339	7411	0.724348	9.69187e-05
ENSG00000182165	10570	0.723478	9.97468e-05
ENSG00000233237	9746	0.723478	9.97468e-05
ENSG00000206028	51400	-0.723478	9.97468e-05
ENSG00000206028	840	-0.723478	9.97468e-05
ENSG00000206028	6483	-0.723478	9.97468e-05
ENSG00000206028	4636	-0.723478	9.97468e-05
ENSG00000206028	63027	0.723478	9.97468e-05
ENSG00000206028	8031	-0.723478	9.97468e-05
ENSG00000206028	22800	-0.723478	9.97468e-05
ENSG00000248318	123283	0.723478	9.97468e-05
ENSG00000248318	65244	0.723478	9.97468e-05
ENSG00000248318	22904	-0.723478	9.97468e-05
ENSG00000246263	2187	0.723478	9.97468e-05
ENSG00000246263	79689	-0.723478	9.97468e-05
ENSG00000246263	27230	0.723478	9.97468e-05
ENSG00000246263	144097	0.723478	9.97468e-05
ENSG00000225339	54749	-0.723478	9.97468e-05
ENSG00000225339	6222	0.723478	9.97468e-05
ENSG00000182165	9907	0.722609	0.000102644
ENSG00000182165	23251	-0.722609	0.000102644
ENSG00000182165	7297	0.722609	0.000102644
ENSG00000182165	9861	0.722609	0.000102644
ENSG00000242474	644096	-0.722609	0.000102644
ENSG00000233237	91452	-0.722609	0.000102644
ENSG00000233237	126272	0.722609	0.000102644
ENSG00000233237	22882	-0.722609	0.000102644
ENSG00000206028	267002	-0.722609	0.000102644
ENSG00000206028	26272	-0.722609	0.000102644
ENSG00000206028	6285	-0.722609	0.000102644
ENSG00000206028	1514	-0.722609	0.000102644
ENSG00000206028	11044	0.722609	0.000102644
ENSG00000246263	26164	0.722609	0.000102644
ENSG00000225339	11164	0.722609	0.000102644
ENSG00000225339	5396	0.722609	0.000102644
ENSG00000225339	9188	0.722609	0.000102644
ENSG00000225339	56916	0.722609	0.000102644
ENSG00000225339	5599	0.722609	0.000102644
ENSG00000225339	92482	0.722609	0.000102644
ENSG00000225339	92270	0.722609	0.000102644
ENSG00000182165	79571	0.721739	0.000105612
ENSG00000242474	4092	-0.721739	0.000105612
ENSG00000242474	53616	0.721739	0.000105612
ENSG00000242474	254359	-0.721739	0.000105612
ENSG00000233237	6774	0.721739	0.000105612
ENSG00000233237	6293	-0.721739	0.000105612
ENSG00000233237	85444	-0.721739	0.000105612
ENSG00000206028	80216	0.721739	0.000105612
ENSG00000206028	5689	-0.721739	0.000105612
ENSG00000206028	1687	0.721739	0.000105612
ENSG00000206028	4610	0.721739	0.000105612
ENSG00000206028	2760	-0.721739	0.000105612
ENSG00000206028	6778	-0.721739	0.000105612
ENSG00000206028	9873	-0.721739	0.000105612
ENSG00000206028	5140	-0.721739	0.000105612
ENSG00000248318	7378	-0.721739	0.000105612
ENSG00000246263	10654	0.721739	0.000105612
ENSG00000246263	8800	0.721739	0.000105612
ENSG00000225339	6390	0.721739	0.000105612
ENSG00000225339	389203	0.721739	0.000105612
ENSG00000225339	54413	0.721739	0.000105612
ENSG00000225339	3762	-0.721739	0.000105612
ENSG00000225339	3329	0.721739	0.000105612
ENSG00000182165	3268	0.72087	0.000108652
ENSG00000182165	9807	0.72087	0.000108652
ENSG00000233237	375449	0.72087	0.000108652
ENSG00000233237	11151	0.72087	0.000108652
ENSG00000233237	79783	0.72087	0.000108652
ENSG00000233237	25865	0.72087	0.000108652
ENSG00000233237	126248	-0.72087	0.000108652
ENSG00000233237	23002	-0.72087	0.000108652
ENSG00000206028	79805	0.72087	0.000108652
ENSG00000206028	2519	-0.72087	0.000108652
ENSG00000206028	10946	-0.72087	0.000108652
ENSG00000248318	57186	0.72087	0.000108652
ENSG00000248318	10644	0.72087	0.000108652
ENSG00000248318	219736	0.72087	0.000108652
ENSG00000246263	57185	0.72087	0.000108652
ENSG00000246263	79637	0.72087	0.000108652
ENSG00000225339	6103	0.72087	0.000108652
ENSG00000225339	25949	0.72087	0.000108652
ENSG00000225339	2746	0.72087	0.000108652
ENSG00000225339	3594	-0.72087	0.000108652
ENSG00000225339	10982	0.72087	0.000108652
ENSG00000182165	54977	0.72	0.000111766
ENSG00000182165	6517	-0.72	0.000111766
ENSG00000242474	27153	-0.72	0.000111766
ENSG00000233237	57545	-0.72	0.000111766
ENSG00000233237	667	-0.72	0.000111766
ENSG00000233237	8522	-0.72	0.000111766
ENSG00000233237	661	-0.72	0.000111766
ENSG00000233237	23034	-0.72	0.000111766
ENSG00000233237	29883	-0.72	0.000111766
ENSG00000206028	55193	-0.72	0.000111766
ENSG00000206028	197322	-0.72	0.000111766
ENSG00000246263	283899	0.72	0.000111766
ENSG00000246263	5768	0.72	0.000111766
ENSG00000246263	10465	0.72	0.000111766
ENSG00000246263	80305	0.72	0.000111766
ENSG00000246263	25816	0.72	0.000111766
ENSG00000225339	8411	0.72	0.000111766
ENSG00000225339	28970	0.72	0.000111766
ENSG00000225339	1809	0.72	0.000111766
ENSG00000225339	3977	0.72	0.000111766
ENSG00000225339	64168	0.72	0.000111766
ENSG00000225339	28985	0.72	0.000111766
ENSG00000182165	7378	0.71913	0.000114954
ENSG00000242474	83547	-0.71913	0.000114954
ENSG00000242474	55049	-0.71913	0.000114954
ENSG00000242474	8623	-0.71913	0.000114954
ENSG00000233237	3614	0.71913	0.000114954
ENSG00000233237	11237	0.71913	0.000114954
ENSG00000233237	79047	-0.71913	0.000114954
ENSG00000206028	54853	-0.71913	0.000114954
ENSG00000246263	3241	0.71913	0.000114954
ENSG00000225339	7342	0.71913	0.000114954
ENSG00000225339	23450	0.71913	0.000114954
ENSG00000225339	9643	0.71913	0.000114954
ENSG00000225339	9760	0.71913	0.000114954
ENSG00000182165	283254	0.718261	0.000118218
ENSG00000182165	1376	0.718261	0.000118218
ENSG00000242474	10519	-0.718261	0.000118218
ENSG00000233237	79034	0.718261	0.000118218
ENSG00000233237	54753	0.718261	0.000118218
ENSG00000233237	22858	-0.718261	0.000118218
ENSG00000206028	55695	-0.718261	0.000118218
ENSG00000206028	5899	-0.718261	0.000118218
ENSG00000206028	22902	-0.718261	0.000118218
ENSG00000206028	9516	0.718261	0.000118218
ENSG00000248318	8825	-0.718261	0.000118218
ENSG00000246263	641	0.718261	0.000118218
ENSG00000246263	10291	0.718261	0.000118218
ENSG00000246263	6748	0.718261	0.000118218
ENSG00000225339	92840	-0.718261	0.000118218
ENSG00000225339	2309	0.718261	0.000118218
ENSG00000225339	9775	0.718261	0.000118218
ENSG00000247157	25970	-0.718261	0.000118218
ENSG00000233237	10743	0.717391	0.000121561
ENSG00000206028	2130	0.717391	0.000121561
ENSG00000206028	9874	0.717391	0.000121561
ENSG00000206028	22897	-0.717391	0.000121561
ENSG00000206028	130888	0.717391	0.000121561
ENSG00000206028	257177	0.717391	0.000121561
ENSG00000248318	10658	0.717391	0.000121561
ENSG00000248318	118980	0.717391	0.000121561
ENSG00000248318	129285	0.717391	0.000121561
ENSG00000248318	7164	0.717391	0.000121561
ENSG00000248318	6041	-0.717391	0.000121561
ENSG00000246263	26057	-0.717391	0.000121561
ENSG00000246263	9933	-0.717391	0.000121561
ENSG00000246263	7090	0.717391	0.000121561
ENSG00000225339	84893	0.717391	0.000121561
ENSG00000242474	55553	0.716522	0.000124983
ENSG00000242474	572	-0.716522	0.000124983
ENSG00000233237	5298	0.716522	0.000124983
ENSG00000233237	5890	-0.716522	0.000124983
ENSG00000206028	282991	-0.716522	0.000124983
ENSG00000206028	8721	-0.716522	0.000124983
ENSG00000206028	9526	-0.716522	0.000124983
ENSG00000248318	89796	0.716522	0.000124983
ENSG00000246263	53838	0.716522	0.000124983
ENSG00000246263	1471	0.716522	0.000124983
ENSG00000225339	83690	0.716522	0.000124983
ENSG00000247157	3304	-0.716522	0.000124983
ENSG00000182165	284697	0.715652	0.000128485
ENSG00000182165	25959	0.715652	0.000128485
ENSG00000182165	9695	0.715652	0.000128485
ENSG00000242474	57617	-0.715652	0.000128485
ENSG00000233237	148808	0.715652	0.000128485
ENSG00000206028	150472	-0.715652	0.000128485
ENSG00000206028	84307	-0.715652	0.000128485
ENSG00000246263	23705	0.715652	0.000128485
ENSG00000246263	23025	-0.715652	0.000128485
ENSG00000225339	22929	0.715652	0.000128485
ENSG00000225339	55847	0.715652	0.000128485
ENSG00000247157	9587	-0.715652	0.000128485
ENSG00000182165	6710	0.714783	0.00013207
ENSG00000242474	81603	-0.714783	0.00013207
ENSG00000242474	253512	-0.714783	0.00013207
ENSG00000233237	203522	-0.714783	0.00013207
ENSG00000233237	23288	0.714783	0.00013207
ENSG00000233237	8536	0.714783	0.00013207
ENSG00000233237	9500	-0.714783	0.00013207
ENSG00000233237	54850	0.714783	0.00013207
ENSG00000206028	2232	-0.714783	0.00013207
ENSG00000206028	10220	0.714783	0.00013207
ENSG00000248318	56125	-0.714783	0.00013207
ENSG00000246263	79846	-0.714783	0.00013207
ENSG00000246263	84622	-0.714783	0.00013207
ENSG00000246263	64428	0.714783	0.00013207
ENSG00000246263	23332	-0.714783	0.00013207
ENSG00000246263	90268	0.714783	0.00013207
ENSG00000225339	1580	-0.714783	0.00013207
ENSG00000225339	23560	0.714783	0.00013207
ENSG00000225339	114908	0.714783	0.00013207
ENSG00000182165	58492	0.713913	0.000135739
ENSG00000242474	2245	-0.713913	0.000135739
ENSG00000242474	79817	0.713913	0.000135739
ENSG00000233237	5684	-0.713913	0.000135739
ENSG00000206028	84886	-0.713913	0.000135739
ENSG00000206028	94059	-0.713913	0.000135739
ENSG00000206028	494513	0.713913	0.000135739
ENSG00000206028	5211	-0.713913	0.000135739
ENSG00000206028	10121	-0.713913	0.000135739
ENSG00000246263	260425	0.713913	0.000135739
ENSG00000246263	10421	0.713913	0.000135739
ENSG00000246263	4694	0.713913	0.000135739
ENSG00000246263	6631	0.713913	0.000135739
ENSG00000225339	23341	0.713913	0.000135739
ENSG00000225339	143282	0.713913	0.000135739
ENSG00000225339	112840	0.713913	0.000135739
ENSG00000182165	2771	0.713043	0.000139494
ENSG00000182165	1263	0.713043	0.000139494
ENSG00000182165	63917	0.713043	0.000139494
ENSG00000242474	10048	0.713043	0.000139494
ENSG00000233237	57711	0.713043	0.000139494
ENSG00000233237	389792	0.713043	0.000139494
ENSG00000206028	54475	-0.713043	0.000139494
ENSG00000206028	347862	-0.713043	0.000139494
ENSG00000206028	64772	-0.713043	0.000139494
ENSG00000206028	79870	-0.713043	0.000139494
ENSG00000206028	58505	-0.713043	0.000139494
ENSG00000206028	23154	-0.713043	0.000139494
ENSG00000246263	283951	0.713043	0.000139494
ENSG00000246263	4710	0.713043	0.000139494
ENSG00000246263	55228	0.713043	0.000139494
ENSG00000246263	439921	0.713043	0.000139494
ENSG00000225339	5870	0.713043	0.000139494
ENSG00000225339	83939	0.713043	0.000139494
ENSG00000182165	221692	-0.712174	0.000143336
ENSG00000182165	836	0.712174	0.000143336
ENSG00000182165	121457	0.712174	0.000143336
ENSG00000182165	8814	-0.712174	0.000143336
ENSG00000182165	25843	0.712174	0.000143336
ENSG00000242474	7087	-0.712174	0.000143336
ENSG00000233237	222962	0.712174	0.000143336
ENSG00000233237	31	-0.712174	0.000143336
ENSG00000206028	9627	0.712174	0.000143336
ENSG00000206028	25801	0.712174	0.000143336
ENSG00000206028	9294	-0.712174	0.000143336
ENSG00000206028	9748	-0.712174	0.000143336
ENSG00000206028	1512	-0.712174	0.000143336
ENSG00000206028	404672	-0.712174	0.000143336
ENSG00000206028	359948	0.712174	0.000143336
ENSG00000206028	170384	-0.712174	0.000143336
ENSG00000248318	23094	0.712174	0.000143336
ENSG00000248318	114609	0.712174	0.000143336
ENSG00000246263	785	-0.712174	0.000143336
ENSG00000225339	10605	0.712174	0.000143336
ENSG00000225339	22920	0.712174	0.000143336
ENSG00000225339	57646	0.712174	0.000143336
ENSG00000225339	2551	0.712174	0.000143336
ENSG00000225339	23568	0.712174	0.000143336
ENSG00000247157	8029	0.712174	0.000143336
ENSG00000182165	419	-0.711304	0.000147266
ENSG00000182165	4651	-0.711304	0.000147266
ENSG00000233237	8464	-0.711304	0.000147266
ENSG00000206028	5708	-0.711304	0.000147266
ENSG00000248318	55627	-0.711304	0.000147266
ENSG00000246263	252839	0.711304	0.000147266
ENSG00000246263	57136	0.711304	0.000147266
ENSG00000246263	10380	0.711304	0.000147266
ENSG00000246263	8671	-0.711304	0.000147266
ENSG00000246263	51455	-0.711304	0.000147266
ENSG00000225339	1789	-0.711304	0.000147266
ENSG00000225339	51642	0.711304	0.000147266
ENSG00000225339	10574	0.711304	0.000147266
ENSG00000225339	137392	0.711304	0.000147266
ENSG00000242474	4891	0.710435	0.000151288
ENSG00000233237	83719	0.710435	0.000151288
ENSG00000233237	84162	-0.710435	0.000151288
ENSG00000233237	3984	0.710435	0.000151288
ENSG00000233237	56339	-0.710435	0.000151288
ENSG00000206028	5454	0.710435	0.000151288
ENSG00000206028	476	0.710435	0.000151288
ENSG00000206028	23588	-0.710435	0.000151288
ENSG00000206028	2778	0.710435	0.000151288
ENSG00000206028	117178	0.710435	0.000151288
ENSG00000206028	1948	-0.710435	0.000151288
ENSG00000206028	8976	0.710435	0.000151288
ENSG00000206028	81846	-0.710435	0.000151288
ENSG00000206028	84617	-0.710435	0.000151288
ENSG00000248318	84124	0.710435	0.000151288
ENSG00000248318	10950	-0.710435	0.000151288
ENSG00000248318	4212	0.710435	0.000151288
ENSG00000248318	5073	0.710435	0.000151288
ENSG00000246263	285613	0.710435	0.000151288
ENSG00000246263	79869	0.710435	0.000151288
ENSG00000246263	4726	0.710435	0.000151288
ENSG00000246263	8560	0.710435	0.000151288
ENSG00000225339	1293	-0.710435	0.000151288
ENSG00000225339	10499	0.710435	0.000151288
ENSG00000225339	3185	0.710435	0.000151288
ENSG00000225339	9061	0.710435	0.000151288
ENSG00000225339	832	0.710435	0.000151288
ENSG00000182165	57552	0.709565	0.000155401
ENSG00000182165	9445	0.709565	0.000155401
ENSG00000233237	10972	-0.709565	0.000155401
ENSG00000233237	8894	-0.709565	0.000155401
ENSG00000233237	3976	0.709565	0.000155401
ENSG00000206028	132160	-0.709565	0.000155401
ENSG00000206028	2184	-0.709565	0.000155401
ENSG00000206028	200895	-0.709565	0.000155401
ENSG00000206028	51253	-0.709565	0.000155401
ENSG00000206028	6095	-0.709565	0.000155401
ENSG00000206028	30827	-0.709565	0.000155401
ENSG00000248318	84626	-0.709565	0.000155401
ENSG00000248318	9489	-0.709565	0.000155401
ENSG00000246263	22928	0.709565	0.000155401
ENSG00000246263	9419	0.709565	0.000155401
ENSG00000225339	23291	0.709565	0.000155401
ENSG00000225339	8439	0.709565	0.000155401
ENSG00000182165	5899	0.708696	0.000159609
ENSG00000233237	29855	0.708696	0.000159609
ENSG00000233237	29902	-0.708696	0.000159609
ENSG00000206028	90594	-0.708696	0.000159609
ENSG00000206028	81563	0.708696	0.000159609
ENSG00000206028	51306	-0.708696	0.000159609
ENSG00000206028	26003	0.708696	0.000159609
ENSG00000206028	66005	-0.708696	0.000159609
ENSG00000206028	8030	-0.708696	0.000159609
ENSG00000206028	7466	-0.708696	0.000159609
ENSG00000206028	9469	-0.708696	0.000159609
ENSG00000206028	3098	-0.708696	0.000159609
ENSG00000206028	90871	-0.708696	0.000159609
ENSG00000206028	3913	-0.708696	0.000159609
ENSG00000248318	122622	-0.708696	0.000159609
ENSG00000248318	2997	0.708696	0.000159609
ENSG00000248318	91373	-0.708696	0.000159609
ENSG00000246263	149371	0.708696	0.000159609
ENSG00000246263	55841	0.708696	0.000159609
ENSG00000246263	340481	-0.708696	0.000159609
ENSG00000246263	26130	0.708696	0.000159609
ENSG00000225339	25998	0.708696	0.000159609
ENSG00000225339	127703	0.708696	0.000159609
ENSG00000182165	84886	0.707826	0.000163912
ENSG00000182165	79595	0.707826	0.000163912
ENSG00000182165	64419	0.707826	0.000163912
ENSG00000182165	112770	0.707826	0.000163912
ENSG00000242474	6709	-0.707826	0.000163912
ENSG00000233237	84188	-0.707826	0.000163912
ENSG00000233237	55765	0.707826	0.000163912
ENSG00000233237	7264	-0.707826	0.000163912
ENSG00000206028	10810	0.707826	0.000163912
ENSG00000206028	547	0.707826	0.000163912
ENSG00000206028	55521	0.707826	0.000163912
ENSG00000206028	28976	-0.707826	0.000163912
ENSG00000206028	2530	-0.707826	0.000163912
ENSG00000206028	10826	-0.707826	0.000163912
ENSG00000206028	9146	-0.707826	0.000163912
ENSG00000206028	23037	0.707826	0.000163912
ENSG00000246263	5479	0.707826	0.000163912
ENSG00000246263	23310	0.707826	0.000163912
ENSG00000246263	9762	0.707826	0.000163912
ENSG00000225339	11315	0.707826	0.000163912
ENSG00000225339	92906	0.707826	0.000163912
ENSG00000225339	8522	0.707826	0.000163912
ENSG00000225339	51520	0.707826	0.000163912
ENSG00000182165	595	-0.706957	0.000168313
ENSG00000182165	7508	0.706957	0.000168313
ENSG00000182165	57407	0.706957	0.000168313
ENSG00000233237	4644	-0.706957	0.000168313
ENSG00000206028	80148	-0.706957	0.000168313
ENSG00000206028	122704	-0.706957	0.000168313
ENSG00000206028	8568	-0.706957	0.000168313
ENSG00000206028	54795	-0.706957	0.000168313
ENSG00000206028	5576	-0.706957	0.000168313
ENSG00000206028	100287932	-0.706957	0.000168313
ENSG00000206028	1622	-0.706957	0.000168313
ENSG00000248318	26013	0.706957	0.000168313
ENSG00000248318	114785	-0.706957	0.000168313
ENSG00000248318	5090	0.706957	0.000168313
ENSG00000248318	80746	0.706957	0.000168313
ENSG00000246263	23589	0.706957	0.000168313
ENSG00000246263	10549	0.706957	0.000168313
ENSG00000246263	11339	0.706957	0.000168313
ENSG00000225339	24145	0.706957	0.000168313
ENSG00000225339	9140	0.706957	0.000168313
ENSG00000225339	1979	0.706957	0.000168313
ENSG00000182165	51372	0.706087	0.000172813
ENSG00000182165	9987	-0.706087	0.000172813
ENSG00000182165	6640	0.706087	0.000172813
ENSG00000242474	6091	0.706087	0.000172813
ENSG00000233237	7832	0.706087	0.000172813
ENSG00000233237	57794	0.706087	0.000172813
ENSG00000206028	169841	0.706087	0.000172813
ENSG00000206028	2048	0.706087	0.000172813
ENSG00000206028	92856	-0.706087	0.000172813
ENSG00000248318	339327	0.706087	0.000172813
ENSG00000246263	8193	0.706087	0.000172813
ENSG00000225339	7581	0.706087	0.000172813
ENSG00000225339	8664	0.706087	0.000172813
ENSG00000225339	10455	0.706087	0.000172813
ENSG00000182165	2783	0.705217	0.000177414
ENSG00000182165	167153	-0.705217	0.000177414
ENSG00000242474	29109	-0.705217	0.000177414
ENSG00000233237	2117	0.705217	0.000177414
ENSG00000206028	6674	-0.705217	0.000177414
ENSG00000206028	117246	-0.705217	0.000177414
ENSG00000206028	285175	-0.705217	0.000177414
ENSG00000206028	79137	-0.705217	0.000177414
ENSG00000206028	8877	-0.705217	0.000177414
ENSG00000206028	91947	-0.705217	0.000177414
ENSG00000206028	169270	-0.705217	0.000177414
ENSG00000206028	118426	-0.705217	0.000177414
ENSG00000206028	56850	-0.705217	0.000177414
ENSG00000206028	54059	-0.705217	0.000177414
ENSG00000206028	8417	-0.705217	0.000177414
ENSG00000248318	10869	-0.705217	0.000177414
ENSG00000246263	27343	0.705217	0.000177414
ENSG00000225339	160140	0.705217	0.000177414
ENSG00000225339	7374	0.705217	0.000177414
ENSG00000247157	11313	-0.705217	0.000177414
ENSG00000182165	55704	-0.704348	0.000182118
ENSG00000206028	10970	-0.704348	0.000182118
ENSG00000206028	10589	-0.704348	0.000182118
ENSG00000206028	23254	-0.704348	0.000182118
ENSG00000248318	1949	-0.704348	0.000182118
ENSG00000225339	9370	-0.704348	0.000182118
ENSG00000225339	55536	0.704348	0.000182118
ENSG00000225339	7073	0.704348	0.000182118
ENSG00000182165	8314	0.703478	0.000186928
ENSG00000182165	8622	-0.703478	0.000186928
ENSG00000206028	7881	0.703478	0.000186928
ENSG00000206028	84910	-0.703478	0.000186928
ENSG00000206028	6480	0.703478	0.000186928
ENSG00000206028	252969	-0.703478	0.000186928
ENSG00000246263	10412	0.703478	0.000186928
ENSG00000246263	54675	0.703478	0.000186928
ENSG00000246263	116151	0.703478	0.000186928
ENSG00000246263	7295	0.703478	0.000186928
ENSG00000225339	51091	0.703478	0.000186928
ENSG00000225339	2108	0.703478	0.000186928
ENSG00000225339	6208	0.703478	0.000186928
ENSG00000225339	123803	0.703478	0.000186928
ENSG00000225339	26985	0.703478	0.000186928
ENSG00000247157	29937	-0.703478	0.000186928
ENSG00000182165	283638	0.702609	0.000191844
ENSG00000182165	83607	0.702609	0.000191844
ENSG00000242474	200205	-0.702609	0.000191844
ENSG00000233237	79602	0.702609	0.000191844
ENSG00000233237	127703	-0.702609	0.000191844
ENSG00000233237	3321	0.702609	0.000191844
ENSG00000233237	653583	0.702609	0.000191844
ENSG00000206028	54496	-0.702609	0.000191844
ENSG00000206028	26091	-0.702609	0.000191844
ENSG00000206028	55270	-0.702609	0.000191844
ENSG00000206028	28999	0.702609	0.000191844
ENSG00000206028	56897	-0.702609	0.000191844
ENSG00000246263	54531	0.702609	0.000191844
ENSG00000246263	55789	0.702609	0.000191844
ENSG00000246263	56940	0.702609	0.000191844
ENSG00000246263	65992	0.702609	0.000191844
ENSG00000225339	3094	0.702609	0.000191844
ENSG00000225339	57623	0.702609	0.000191844
ENSG00000247157	29965	-0.702609	0.000191844
ENSG00000182165	4267	0.701739	0.000196869
ENSG00000182165	382	0.701739	0.000196869
ENSG00000182165	57661	0.701739	0.000196869
ENSG00000182165	4208	-0.701739	0.000196869
ENSG00000242474	64207	-0.701739	0.000196869
ENSG00000242474	5782	0.701739	0.000196869
ENSG00000242474	65124	-0.701739	0.000196869
ENSG00000242474	5566	-0.701739	0.000196869
ENSG00000233237	55326	-0.701739	0.000196869
ENSG00000233237	55902	0.701739	0.000196869
ENSG00000233237	196513	0.701739	0.000196869
ENSG00000206028	9710	-0.701739	0.000196869
ENSG00000248318	3985	-0.701739	0.000196869
ENSG00000248318	11320	-0.701739	0.000196869
ENSG00000248318	494470	0.701739	0.000196869
ENSG00000246263	9687	-0.701739	0.000196869
ENSG00000246263	283989	0.701739	0.000196869
ENSG00000246263	5158	-0.701739	0.000196869
ENSG00000225339	1141	-0.701739	0.000196869
ENSG00000225339	27236	0.701739	0.000196869
ENSG00000225339	6434	0.701739	0.000196869
ENSG00000182165	391	0.70087	0.000202004
ENSG00000182165	256302	0.70087	0.000202004
ENSG00000233237	64222	0.70087	0.000202004
ENSG00000233237	11212	-0.70087	0.000202004
ENSG00000233237	5700	-0.70087	0.000202004
ENSG00000206028	8991	-0.70087	0.000202004
ENSG00000206028	25827	-0.70087	0.000202004
ENSG00000206028	573	-0.70087	0.000202004
ENSG00000206028	493869	-0.70087	0.000202004
ENSG00000206028	23224	-0.70087	0.000202004
ENSG00000248318	25960	-0.70087	0.000202004
ENSG00000246263	11259	-0.70087	0.000202004
ENSG00000225339	89970	0.70087	0.000202004
ENSG00000225339	283416	-0.70087	0.000202004
ENSG00000225339	5375	0.70087	0.000202004
ENSG00000225339	2823	0.70087	0.000202004
ENSG00000225339	6875	0.70087	0.000202004
ENSG00000242474	2011	-0.7	0.000207252
ENSG00000233237	25999	0.7	0.000207252
ENSG00000206028	334	-0.7	0.000207252
ENSG00000206028	9445	-0.7	0.000207252
ENSG00000206028	283349	-0.7	0.000207252
ENSG00000206028	53	-0.7	0.000207252
ENSG00000206028	146712	-0.7	0.000207252
ENSG00000248318	65979	0.7	0.000207252
ENSG00000246263	5093	0.7	0.000207252
ENSG00000246263	26049	0.7	0.000207252
ENSG00000246263	26037	-0.7	0.000207252
ENSG00000225339	4907	0.7	0.000207252
ENSG00000225339	4288	0.7	0.000207252
ENSG00000225339	1723	0.7	0.000207252
ENSG00000225339	64172	0.7	0.000207252
ENSG00000182165	10962	0.69913	0.000212615
ENSG00000182165	27154	0.69913	0.000212615
ENSG00000233237	26986	-0.69913	0.000212615
ENSG00000206028	26574	-0.69913	0.000212615
ENSG00000206028	85407	0.69913	0.000212615
ENSG00000206028	10410	-0.69913	0.000212615
ENSG00000248318	10152	0.69913	0.000212615
ENSG00000248318	6607	0.69913	0.000212615
ENSG00000248318	79962	-0.69913	0.000212615
ENSG00000246263	9587	0.69913	0.000212615
ENSG00000225339	54619	0.69913	0.000212615
ENSG00000182165	219844	0.698261	0.000218095
ENSG00000182165	1845	0.698261	0.000218095
ENSG00000182165	5625	0.698261	0.000218095
ENSG00000182165	10461	0.698261	0.000218095
ENSG00000242474	84074	-0.698261	0.000218095
ENSG00000233237	81559	0.698261	0.000218095
ENSG00000233237	54806	-0.698261	0.000218095
ENSG00000233237	11198	-0.698261	0.000218095
ENSG00000233237	349136	0.698261	0.000218095
ENSG00000233237	9969	0.698261	0.000218095
ENSG00000206028	7915	-0.698261	0.000218095
ENSG00000225339	7690	0.698261	0.000218095
ENSG00000225339	64089	0.698261	0.000218095
ENSG00000225339	8629	0.698261	0.000218095
ENSG00000225339	130132	0.698261	0.000218095
ENSG00000225339	6171	0.698261	0.000218095
ENSG00000247157	11054	-0.698261	0.000218095
ENSG00000247157	115992	-0.698261	0.000218095
ENSG00000182165	9732	-0.697391	0.000223694
ENSG00000182165	130074	0.697391	0.000223694
ENSG00000182165	11069	-0.697391	0.000223694
ENSG00000242474	6483	-0.697391	0.000223694
ENSG00000233237	3551	-0.697391	0.000223694
ENSG00000233237	203068	-0.697391	0.000223694
ENSG00000233237	79888	-0.697391	0.000223694
ENSG00000206028	51637	-0.697391	0.000223694
ENSG00000206028	8187	-0.697391	0.000223694
ENSG00000206028	7582	-0.697391	0.000223694
ENSG00000206028	152100	-0.697391	0.000223694
ENSG00000206028	115286	-0.697391	0.000223694
ENSG00000206028	142891	-0.697391	0.000223694
ENSG00000248318	169792	-0.697391	0.000223694
ENSG00000248318	5793	0.697391	0.000223694
ENSG00000246263	10005	0.697391	0.000223694
ENSG00000246263	116236	0.697391	0.000223694
ENSG00000246263	577	-0.697391	0.000223694
ENSG00000225339	55636	0.697391	0.000223694
ENSG00000225339	7580	0.697391	0.000223694
ENSG00000225339	92104	0.697391	0.000223694
ENSG00000225339	5019	0.697391	0.000223694
ENSG00000225339	57534	0.697391	0.000223694
ENSG00000225339	55454	0.697391	0.000223694
ENSG00000182165	1959	0.696522	0.000229414
ENSG00000242474	3038	-0.696522	0.000229414
ENSG00000242474	353116	-0.696522	0.000229414
ENSG00000233237	51091	-0.696522	0.000229414
ENSG00000233237	121260	-0.696522	0.000229414
ENSG00000233237	55217	-0.696522	0.000229414
ENSG00000233237	8539	-0.696522	0.000229414
ENSG00000206028	1175	-0.696522	0.000229414
ENSG00000206028	79641	-0.696522	0.000229414
ENSG00000206028	10670	-0.696522	0.000229414
ENSG00000206028	11201	-0.696522	0.000229414
ENSG00000248318	23677	-0.696522	0.000229414
ENSG00000248318	2649	0.696522	0.000229414
ENSG00000246263	83959	0.696522	0.000229414
ENSG00000246263	23585	0.696522	0.000229414
ENSG00000225339	1641	0.696522	0.000229414
ENSG00000225339	112495	0.696522	0.000229414
ENSG00000225339	134145	0.696522	0.000229414
ENSG00000182165	55761	-0.695652	0.000235257
ENSG00000182165	23303	0.695652	0.000235257
ENSG00000233237	23408	-0.695652	0.000235257
ENSG00000233237	351	-0.695652	0.000235257
ENSG00000233237	5533	-0.695652	0.000235257
ENSG00000233237	598	0.695652	0.000235257
ENSG00000233237	10370	0.695652	0.000235257
ENSG00000233237	28973	-0.695652	0.000235257
ENSG00000206028	10015	-0.695652	0.000235257
ENSG00000206028	221692	0.695652	0.000235257
ENSG00000206028	9826	0.695652	0.000235257
ENSG00000206028	28960	-0.695652	0.000235257
ENSG00000206028	387680	-0.695652	0.000235257
ENSG00000248318	4900	-0.695652	0.000235257
ENSG00000248318	22932	-0.695652	0.000235257
ENSG00000248318	57539	0.695652	0.000235257
ENSG00000248318	10052	-0.695652	0.000235257
ENSG00000246263	9099	0.695652	0.000235257
ENSG00000246263	63931	0.695652	0.000235257
ENSG00000246263	84058	0.695652	0.000235257
ENSG00000225339	23259	0.695652	0.000235257
ENSG00000182165	2539	0.694783	0.000241225
ENSG00000182165	653857	-0.694783	0.000241225
ENSG00000182165	2972	0.694783	0.000241225
ENSG00000182165	1514	0.694783	0.000241225
ENSG00000182165	142678	0.694783	0.000241225
ENSG00000242474	9150	-0.694783	0.000241225
ENSG00000242474	1947	-0.694783	0.000241225
ENSG00000233237	57216	0.694783	0.000241225
ENSG00000206028	6334	0.694783	0.000241225
ENSG00000206028	8916	-0.694783	0.000241225
ENSG00000206028	26469	-0.694783	0.000241225
ENSG00000206028	57617	-0.694783	0.000241225
ENSG00000206028	51246	-0.694783	0.000241225
ENSG00000206028	22993	-0.694783	0.000241225
ENSG00000206028	11328	0.694783	0.000241225
ENSG00000248318	4053	-0.694783	0.000241225
ENSG00000248318	9882	0.694783	0.000241225
ENSG00000246263	25804	0.694783	0.000241225
ENSG00000246263	11041	0.694783	0.000241225
ENSG00000246263	7518	0.694783	0.000241225
ENSG00000225339	516	0.694783	0.000241225
ENSG00000225339	92822	0.694783	0.000241225
ENSG00000225339	348235	0.694783	0.000241225
ENSG00000225339	10575	0.694783	0.000241225
ENSG00000225339	128	0.694783	0.000241225
ENSG00000225339	220929	0.694783	0.000241225
ENSG00000182165	8816	0.693913	0.000247321
ENSG00000182165	54885	-0.693913	0.000247321
ENSG00000242474	22795	0.693913	0.000247321
ENSG00000242474	9260	-0.693913	0.000247321
ENSG00000233237	85478	0.693913	0.000247321
ENSG00000233237	23005	0.693913	0.000247321
ENSG00000233237	134265	-0.693913	0.000247321
ENSG00000233237	9044	-0.693913	0.000247321
ENSG00000206028	480	0.693913	0.000247321
ENSG00000206028	54842	0.693913	0.000247321
ENSG00000206028	51308	-0.693913	0.000247321
ENSG00000206028	883	0.693913	0.000247321
ENSG00000206028	253725	-0.693913	0.000247321
ENSG00000206028	55901	-0.693913	0.000247321
ENSG00000206028	8575	-0.693913	0.000247321
ENSG00000206028	6171	-0.693913	0.000247321
ENSG00000248318	23556	0.693913	0.000247321
ENSG00000246263	6001	0.693913	0.000247321
ENSG00000246263	128308	0.693913	0.000247321
ENSG00000225339	55003	0.693913	0.000247321
ENSG00000225339	51366	0.693913	0.000247321
ENSG00000247157	8220	-0.693913	0.000247321
ENSG00000247157	65057	-0.693913	0.000247321
ENSG00000182165	645	0.693043	0.000253547
ENSG00000182165	10622	-0.693043	0.000253547
ENSG00000182165	51071	0.693043	0.000253547
ENSG00000242474	51308	-0.693043	0.000253547
ENSG00000242474	11260	0.693043	0.000253547
ENSG00000233237	80195	-0.693043	0.000253547
ENSG00000233237	83959	0.693043	0.000253547
ENSG00000233237	120227	-0.693043	0.000253547
ENSG00000233237	84171	0.693043	0.000253547
ENSG00000233237	57805	-0.693043	0.000253547
ENSG00000206028	84133	0.693043	0.000253547
ENSG00000206028	8654	0.693043	0.000253547
ENSG00000206028	6257	-0.693043	0.000253547
ENSG00000248318	51586	-0.693043	0.000253547
ENSG00000248318	5536	0.693043	0.000253547
ENSG00000248318	1512	0.693043	0.000253547
ENSG00000246263	4616	0.693043	0.000253547
ENSG00000246263	2781	0.693043	0.000253547
ENSG00000246263	6902	0.693043	0.000253547
ENSG00000225339	134218	0.693043	0.000253547
ENSG00000225339	11342	0.693043	0.000253547
ENSG00000225339	57636	-0.693043	0.000253547
ENSG00000225339	10247	0.693043	0.000253547
ENSG00000247157	100128731	-0.693043	0.000253547
ENSG00000247157	5604	-0.693043	0.000253547
ENSG00000182165	8914	0.692174	0.000259904
ENSG00000182165	27244	0.692174	0.000259904
ENSG00000182165	91373	0.692174	0.000259904
ENSG00000242474	25987	-0.692174	0.000259904
ENSG00000242474	1958	-0.692174	0.000259904
ENSG00000233237	784	0.692174	0.000259904
ENSG00000233237	6940	-0.692174	0.000259904
ENSG00000233237	6907	-0.692174	0.000259904
ENSG00000206028	6229	-0.692174	0.000259904
ENSG00000206028	3956	-0.692174	0.000259904
ENSG00000206028	117143	0.692174	0.000259904
ENSG00000206028	63894	-0.692174	0.000259904
ENSG00000206028	1666	-0.692174	0.000259904
ENSG00000206028	150737	-0.692174	0.000259904
ENSG00000206028	64895	0.692174	0.000259904
ENSG00000206028	55119	0.692174	0.000259904
ENSG00000248318	6856	-0.692174	0.000259904
ENSG00000248318	126868	0.692174	0.000259904
ENSG00000248318	9334	-0.692174	0.000259904
ENSG00000248318	171017	0.692174	0.000259904
ENSG00000248318	4703	0.692174	0.000259904
ENSG00000246263	4236	0.692174	0.000259904
ENSG00000246263	94056	0.692174	0.000259904
ENSG00000246263	10945	0.692174	0.000259904
ENSG00000225339	10972	0.692174	0.000259904
ENSG00000225339	6451	0.692174	0.000259904
ENSG00000225339	2618	0.692174	0.000259904
ENSG00000225339	8655	0.692174	0.000259904
ENSG00000225339	199699	-0.692174	0.000259904
ENSG00000225339	5097	-0.692174	0.000259904
ENSG00000225339	2098	0.692174	0.000259904
ENSG00000225339	54952	0.692174	0.000259904
ENSG00000247157	54455	-0.692174	0.000259904
ENSG00000247157	90441	-0.692174	0.000259904
ENSG00000182165	84522	0.691304	0.000266397
ENSG00000182165	23236	-0.691304	0.000266397
ENSG00000182165	54801	0.691304	0.000266397
ENSG00000182165	25822	0.691304	0.000266397
ENSG00000182165	54858	0.691304	0.000266397
ENSG00000233237	55556	-0.691304	0.000266397
ENSG00000233237	1820	0.691304	0.000266397
ENSG00000233237	5194	0.691304	0.000266397
ENSG00000233237	10694	-0.691304	0.000266397
ENSG00000206028	768211	-0.691304	0.000266397
ENSG00000206028	79644	-0.691304	0.000266397
ENSG00000206028	9423	-0.691304	0.000266397
ENSG00000206028	51606	-0.691304	0.000266397
ENSG00000206028	1947	-0.691304	0.000266397
ENSG00000248318	79834	0.691304	0.000266397
ENSG00000248318	7057	-0.691304	0.000266397
ENSG00000248318	51115	0.691304	0.000266397
ENSG00000248318	4792	-0.691304	0.000266397
ENSG00000248318	84529	0.691304	0.000266397
ENSG00000248318	4247	-0.691304	0.000266397
ENSG00000248318	545	0.691304	0.000266397
ENSG00000246263	6227	0.691304	0.000266397
ENSG00000246263	29116	0.691304	0.000266397
ENSG00000246263	11022	0.691304	0.000266397
ENSG00000246263	9767	0.691304	0.000266397
ENSG00000246263	22924	0.691304	0.000266397
ENSG00000246263	158747	0.691304	0.000266397
ENSG00000246263	92703	0.691304	0.000266397
ENSG00000246263	116225	0.691304	0.000266397
ENSG00000225339	203068	0.691304	0.000266397
ENSG00000225339	2739	0.691304	0.000266397
ENSG00000225339	143684	0.691304	0.000266397
ENSG00000225339	1871	0.691304	0.000266397
ENSG00000225339	10772	0.691304	0.000266397
ENSG00000247157	54328	0.691304	0.000266397
ENSG00000247157	84441	0.691304	0.000266397
ENSG00000182165	7060	-0.690435	0.000273025
ENSG00000182165	9240	0.690435	0.000273025
ENSG00000242474	7311	-0.690435	0.000273025
ENSG00000233237	444	-0.690435	0.000273025
ENSG00000233237	10565	-0.690435	0.000273025
ENSG00000233237	27030	-0.690435	0.000273025
ENSG00000233237	3757	0.690435	0.000273025
ENSG00000233237	4294	0.690435	0.000273025
ENSG00000206028	7075	-0.690435	0.000273025
ENSG00000206028	57001	-0.690435	0.000273025
ENSG00000206028	6152	-0.690435	0.000273025
ENSG00000206028	301	-0.690435	0.000273025
ENSG00000206028	60558	-0.690435	0.000273025
ENSG00000206028	9015	0.690435	0.000273025
ENSG00000206028	54986	-0.690435	0.000273025
ENSG00000206028	9203	0.690435	0.000273025
ENSG00000206028	11092	-0.690435	0.000273025
ENSG00000246263	11133	0.690435	0.000273025
ENSG00000246263	57337	-0.690435	0.000273025
ENSG00000246263	50999	0.690435	0.000273025
ENSG00000246263	51614	0.690435	0.000273025
ENSG00000225339	85452	-0.690435	0.000273025
ENSG00000225339	6473	-0.690435	0.000273025
ENSG00000225339	3182	0.690435	0.000273025
ENSG00000182165	6894	-0.689565	0.000279793
ENSG00000182165	29904	-0.689565	0.000279793
ENSG00000182165	157378	0.689565	0.000279793
ENSG00000242474	54623	-0.689565	0.000279793
ENSG00000242474	7633	-0.689565	0.000279793
ENSG00000233237	79892	-0.689565	0.000279793
ENSG00000233237	23670	0.689565	0.000279793
ENSG00000206028	79582	-0.689565	0.000279793
ENSG00000206028	92140	-0.689565	0.000279793
ENSG00000206028	2013	-0.689565	0.000279793
ENSG00000206028	14	-0.689565	0.000279793
ENSG00000206028	158586	-0.689565	0.000279793
ENSG00000206028	85313	-0.689565	0.000279793
ENSG00000246263	389668	-0.689565	0.000279793
ENSG00000246263	23131	-0.689565	0.000279793
ENSG00000246263	29107	0.689565	0.000279793
ENSG00000246263	162989	0.689565	0.000279793
ENSG00000246263	730094	0.689565	0.000279793
ENSG00000246263	285282	-0.689565	0.000279793
ENSG00000225339	6571	0.689565	0.000279793
ENSG00000225339	10478	0.689565	0.000279793
ENSG00000225339	55197	0.689565	0.000279793
ENSG00000225339	64965	0.689565	0.000279793
ENSG00000225339	6138	0.689565	0.000279793
ENSG00000182165	1606	0.688696	0.000286702
ENSG00000182165	26064	-0.688696	0.000286702
ENSG00000182165	11068	0.688696	0.000286702
ENSG00000242474	10486	0.688696	0.000286702
ENSG00000242474	23542	-0.688696	0.000286702
ENSG00000233237	148137	0.688696	0.000286702
ENSG00000233237	51292	-0.688696	0.000286702
ENSG00000206028	22889	0.688696	0.000286702
ENSG00000206028	56886	-0.688696	0.000286702
ENSG00000248318	79827	0.688696	0.000286702
ENSG00000248318	84455	0.688696	0.000286702
ENSG00000246263	5193	-0.688696	0.000286702
ENSG00000246263	373	0.688696	0.000286702
ENSG00000225339	4774	0.688696	0.000286702
ENSG00000225339	6251	0.688696	0.000286702
ENSG00000225339	23467	-0.688696	0.000286702
ENSG00000225339	51247	0.688696	0.000286702
ENSG00000225339	22900	0.688696	0.000286702
ENSG00000225339	10509	-0.688696	0.000286702
ENSG00000225339	81556	0.688696	0.000286702
ENSG00000225339	10726	0.688696	0.000286702
ENSG00000182165	11231	-0.687826	0.000293756
ENSG00000182165	410	0.687826	0.000293756
ENSG00000242474	8495	0.687826	0.000293756
ENSG00000233237	57472	-0.687826	0.000293756
ENSG00000206028	55844	-0.687826	0.000293756
ENSG00000206028	1407	0.687826	0.000293756
ENSG00000206028	9529	-0.687826	0.000293756
ENSG00000206028	22978	-0.687826	0.000293756
ENSG00000206028	92370	-0.687826	0.000293756
ENSG00000248318	113146	-0.687826	0.000293756
ENSG00000248318	9704	0.687826	0.000293756
ENSG00000246263	9726	0.687826	0.000293756
ENSG00000246263	79573	0.687826	0.000293756
ENSG00000225339	84693	0.687826	0.000293756
ENSG00000225339	2621	-0.687826	0.000293756
ENSG00000225339	6129	0.687826	0.000293756
ENSG00000225339	84247	0.687826	0.000293756
ENSG00000225339	10983	0.687826	0.000293756
ENSG00000225339	5917	0.687826	0.000293756
ENSG00000182165	8708	-0.686957	0.000300955
ENSG00000182165	51343	0.686957	0.000300955
ENSG00000242474	7976	0.686957	0.000300955
ENSG00000242474	3265	-0.686957	0.000300955
ENSG00000233237	10521	-0.686957	0.000300955
ENSG00000233237	22890	-0.686957	0.000300955
ENSG00000233237	84838	0.686957	0.000300955
ENSG00000233237	256987	-0.686957	0.000300955
ENSG00000206028	309	-0.686957	0.000300955
ENSG00000206028	467	0.686957	0.000300955
ENSG00000206028	29109	-0.686957	0.000300955
ENSG00000206028	6191	-0.686957	0.000300955
ENSG00000206028	51321	-0.686957	0.000300955
ENSG00000206028	116496	-0.686957	0.000300955
ENSG00000206028	85415	0.686957	0.000300955
ENSG00000206028	127700	-0.686957	0.000300955
ENSG00000248318	64784	0.686957	0.000300955
ENSG00000246263	8448	0.686957	0.000300955
ENSG00000246263	7621	0.686957	0.000300955
ENSG00000225339	57609	0.686957	0.000300955
ENSG00000225339	285855	0.686957	0.000300955
ENSG00000225339	10743	-0.686957	0.000300955
ENSG00000225339	51201	0.686957	0.000300955
ENSG00000225339	8945	0.686957	0.000300955
ENSG00000225339	4437	0.686957	0.000300955
ENSG00000182165	55664	0.686087	0.000308304
ENSG00000242474	5013	-0.686087	0.000308304
ENSG00000233237	1435	0.686087	0.000308304
ENSG00000233237	54953	-0.686087	0.000308304
ENSG00000206028	4059	0.686087	0.000308304
ENSG00000206028	7247	-0.686087	0.000308304
ENSG00000206028	55756	-0.686087	0.000308304
ENSG00000206028	57561	-0.686087	0.000308304
ENSG00000206028	9289	0.686087	0.000308304
ENSG00000206028	5611	-0.686087	0.000308304
ENSG00000206028	9706	-0.686087	0.000308304
ENSG00000206028	55280	-0.686087	0.000308304
ENSG00000206028	1653	0.686087	0.000308304
ENSG00000206028	8720	-0.686087	0.000308304
ENSG00000206028	4116	0.686087	0.000308304
ENSG00000248318	25852	0.686087	0.000308304
ENSG00000246263	113000	0.686087	0.000308304
ENSG00000246263	5792	0.686087	0.000308304
ENSG00000246263	84441	-0.686087	0.000308304
ENSG00000225339	9126	0.686087	0.000308304
ENSG00000225339	51534	0.686087	0.000308304
ENSG00000225339	50809	0.686087	0.000308304
ENSG00000225339	51147	0.686087	0.000308304
ENSG00000225339	51389	0.686087	0.000308304
ENSG00000225339	9638	0.686087	0.000308304
ENSG00000182165	54625	0.685217	0.000315803
[truncated: 18,594 more rows]

## Sheet: lncRNA-miRNA
LncRNA_ID	miRNA	SCC	P-value
ENSG00000206028	hsa-let-7d-3p	-0.836522	2.04986e-06
ENSG00000206028	hsa-let-7b-5p	-0.84	2.06461e-06
ENSG00000206028	hsa-let-7f-1-3p	-0.878261	2.62516e-06
ENSG00000206028	hsa-miR-20b-5p	-0.88	2.64187e-06
ENSG00000246263	hsa-miR-194-5p	0.815652	2.64202e-06
ENSG00000206028	hsa-let-7d-5p	-0.895652	2.70325e-06
ENSG00000248318	hsa-miR-573	0.801739	4.29858e-06
ENSG00000206028	hsa-miR-328-3p	-0.795652	5.57162e-06
ENSG00000246263	hsa-miR-378i	0.790435	7.02286e-06
ENSG00000246263	hsa-miR-185-3p	0.783478	9.59587e-06
ENSG00000248318	hsa-miR-769-3p	0.776522	1.30679e-05
ENSG00000206028	hsa-miR-338-3p	0.774783	1.41011e-05
ENSG00000206028	hsa-miR-3065-5p	0.772174	1.57895e-05
ENSG00000206028	hsa-miR-183-3p	0.771304	1.63912e-05
ENSG00000248318	hsa-miR-1254	0.766957	1.97153e-05
ENSG00000206028	hsa-miR-363-3p	-0.762609	2.3616e-05
ENSG00000206028	hsa-miR-148a-3p	0.75913	2.72017e-05
ENSG00000248318	hsa-miR-4510	0.75913	2.72017e-05
ENSG00000248318	hsa-miR-1266-5p	0.756522	3.01895e-05
ENSG00000248318	hsa-miR-324-3p	0.756522	3.01895e-05
ENSG00000246263	hsa-miR-192-5p	0.753043	3.4607e-05
ENSG00000248318	hsa-miR-20a-5p	0.750435	3.82715e-05
ENSG00000248318	hsa-miR-505-5p	0.748696	4.08935e-05
ENSG00000246263	hsa-miR-33b-5p	0.748696	4.08935e-05
ENSG00000248318	hsa-miR-1276	0.747826	4.22607e-05
ENSG00000248318	hsa-miR-374c-5p	0.746957	4.36665e-05
ENSG00000182165	hsa-miR-664b-5p	-0.745217	4.65972e-05
ENSG00000206028	hsa-miR-3065-3p	0.745217	4.65972e-05
ENSG00000248318	hsa-miR-548e-3p	0.741739	5.29605e-05
ENSG00000206028	hsa-miR-10b-5p	0.74	5.64081e-05
ENSG00000248318	hsa-miR-6511b-3p	0.73913	5.82018e-05
ENSG00000206028	hsa-let-7b-3p	-0.738261	6.00434e-05
ENSG00000248318	hsa-miR-17-5p	0.737391	6.19339e-05
ENSG00000248318	hsa-miR-542-5p	0.736522	6.38745e-05
ENSG00000248318	hsa-miR-7974	0.736522	6.38745e-05
ENSG00000246263	hsa-miR-326	0.735652	6.5866e-05
ENSG00000248318	hsa-miR-5001-3p	0.721896	6.82813e-05
ENSG00000246263	hsa-miR-629-5p	0.733043	7.2158e-05
ENSG00000206028	hsa-miR-96-5p	0.732174	7.43648e-05
ENSG00000206028	hsa-miR-106a-5p	-0.732174	7.43648e-05
ENSG00000206028	hsa-miR-10a-5p	0.731304	7.66282e-05
ENSG00000206028	hsa-let-7f-5p	-0.730435	7.89494e-05
ENSG00000248318	hsa-miR-18a-5p	0.729565	8.13296e-05
ENSG00000246263	hsa-miR-215-5p	0.728696	8.37699e-05
ENSG00000248318	hsa-miR-4662a-5p	0.727826	8.62718e-05
ENSG00000248318	hsa-miR-92a-1-5p	0.726957	8.88363e-05
ENSG00000248318	hsa-miR-4662b	0.725217	9.41584e-05
ENSG00000246263	hsa-miR-3074-5p	0.725217	9.41584e-05
ENSG00000206028	hsa-miR-3613-3p	-0.724348	9.69187e-05
ENSG00000206028	hsa-miR-183-5p	0.722609	0.000102644
ENSG00000248318	hsa-miR-502-3p	0.722609	0.000102644
ENSG00000206028	hsa-miR-126-3p	0.72087	0.000108652
ENSG00000246263	hsa-miR-24-3p	0.72087	0.000108652
ENSG00000246263	hsa-miR-532-5p	0.72087	0.000108652
ENSG00000248318	hsa-miR-128-1-5p	0.718261	0.000118218
ENSG00000246263	hsa-miR-1286	0.718261	0.000118218
ENSG00000248318	hsa-miR-2110	0.717391	0.000121561
ENSG00000206028	hsa-miR-98-5p	-0.715652	0.000128485
ENSG00000233237	hsa-miR-181c-3p	0.714783	0.00013207
ENSG00000248318	hsa-miR-103a-3p	0.714783	0.00013207
ENSG00000248318	hsa-miR-103b	0.714783	0.00013207
ENSG00000248318	hsa-miR-6824-3p	0.713913	0.000135739
ENSG00000248318	hsa-miR-505-3p	0.713043	0.000139494
ENSG00000206028	hsa-miR-22-5p	-0.712174	0.000143336
ENSG00000248318	hsa-miR-197-5p	0.712174	0.000143336
ENSG00000206028	hsa-miR-7704	-0.711304	0.000147266
ENSG00000248318	hsa-miR-30b-5p	0.711304	0.000147266
ENSG00000248318	hsa-miR-760	0.711304	0.000147266
ENSG00000206028	hsa-miR-148a-5p	0.710435	0.000151288
ENSG00000248318	hsa-miR-6716-3p	0.710435	0.000151288
ENSG00000248318	hsa-miR-346	0.710435	0.000151288
ENSG00000206028	hsa-let-7g-5p	-0.709565	0.000155401
ENSG00000248318	hsa-miR-943	0.708696	0.000159609
ENSG00000248318	hsa-miR-1307-3p	0.707826	0.000163912
ENSG00000246263	hsa-miR-25-3p	0.706087	0.000172813
ENSG00000248318	hsa-miR-423-5p	0.705217	0.000177414
ENSG00000248318	hsa-miR-3184-3p	0.705217	0.000177414
ENSG00000206028	hsa-miR-139-5p	0.704348	0.000182118
ENSG00000246263	hsa-miR-660-5p	0.704348	0.000182118
ENSG00000206028	hsa-miR-625-5p	-0.703478	0.000186928
ENSG00000248318	hsa-miR-324-5p	0.703478	0.000186928
ENSG00000248318	hsa-miR-6511a-3p	0.703478	0.000186928
ENSG00000233237	hsa-miR-335-3p	0.702609	0.000191844
ENSG00000248318	hsa-miR-1243	0.70087	0.000202004
ENSG00000248318	hsa-miR-636	0.70087	0.000202004
ENSG00000248318	hsa-miR-212-5p	0.70087	0.000202004
ENSG00000246263	hsa-miR-301b	0.69913	0.000212615
ENSG00000246263	hsa-miR-652-5p	0.69913	0.000212615
ENSG00000206028	hsa-miR-100-5p	-0.698261	0.000218095
ENSG00000248318	hsa-miR-331-5p	0.698261	0.000218095
ENSG00000246263	hsa-miR-4766-3p	0.681453	0.000245952
ENSG00000248318	hsa-miR-3677-3p	0.693913	0.000247321
ENSG00000248318	hsa-miR-454-5p	0.692174	0.000259904
ENSG00000246263	hsa-miR-15b-3p	0.692174	0.000259904
ENSG00000248318	hsa-miR-340-3p	0.689565	0.000279793
ENSG00000206028	hsa-miR-589-3p	0.688696	0.000286702
ENSG00000206028	hsa-miR-625-3p	-0.688696	0.000286702
ENSG00000248318	hsa-miR-3913-5p	0.688696	0.000286702
ENSG00000248318	hsa-miR-3913-3p	0.688696	0.000286702
ENSG00000248318	hsa-miR-186-5p	0.687826	0.000293756
ENSG00000248318	hsa-miR-345-5p	0.686957	0.000300955
ENSG00000248318	hsa-miR-339-5p	0.686957	0.000300955
ENSG00000248318	hsa-miR-30d-5p	0.686087	0.000308304
ENSG00000233237	hsa-miR-27a-3p	0.685217	0.000315803
ENSG00000248318	hsa-miR-339-3p	0.684348	0.000323457
ENSG00000246263	hsa-miR-99b-3p	0.684348	0.000323457
ENSG00000206028	hsa-miR-193a-3p	0.683478	0.000331267
ENSG00000248318	hsa-miR-186-3p	0.683478	0.000331267
ENSG00000248318	hsa-miR-548k	0.683478	0.000331267
ENSG00000246263	hsa-miR-140-3p	0.683478	0.000331267
ENSG00000233237	hsa-miR-589-5p	0.682609	0.000339237
ENSG00000248318	hsa-miR-181b-5p	0.682609	0.000339237
ENSG00000246263	hsa-miR-106b-5p	0.682609	0.000339237
ENSG00000246263	hsa-miR-148b-5p	0.681739	0.000347368
ENSG00000206028	hsa-miR-182-5p	0.68087	0.000355664
ENSG00000206028	hsa-miR-18a-3p	-0.68087	0.000355664
ENSG00000206028	hsa-miR-126-5p	0.68	0.000364127
ENSG00000248318	hsa-miR-2277-5p	0.68	0.000364127
ENSG00000248318	hsa-miR-576-5p	0.67913	0.00037276
ENSG00000248318	hsa-miR-641	0.67913	0.00037276
ENSG00000246263	hsa-miR-33a-5p	0.67913	0.00037276
ENSG00000246263	hsa-miR-93-5p	0.67913	0.00037276
ENSG00000246263	hsa-miR-3176	0.678261	0.000381567
ENSG00000206028	hsa-miR-199a-3p	0.677391	0.000390548
ENSG00000248318	hsa-miR-424-3p	0.677391	0.000390548
ENSG00000246263	hsa-miR-659-5p	0.677391	0.000390548
ENSG00000248318	hsa-miR-6747-3p	0.675652	0.000409051
ENSG00000248318	hsa-miR-2277-3p	0.674783	0.000418577
ENSG00000248318	hsa-miR-7-1-3p	0.674783	0.000418577
ENSG00000248318	hsa-miR-331-3p	0.674783	0.000418577
ENSG00000248318	hsa-miR-30d-3p	0.673913	0.000428291
ENSG00000248318	hsa-miR-1296-5p	0.673913	0.000428291
ENSG00000248318	hsa-miR-7706	0.673913	0.000428291
ENSG00000248318	hsa-miR-425-5p	0.673043	0.000438196
ENSG00000246263	hsa-miR-628-5p	0.673043	0.000438196
ENSG00000206028	hsa-miR-425-3p	-0.672174	0.000448294
ENSG00000246263	hsa-miR-129-5p	0.672174	0.000448294
ENSG00000248318	hsa-miR-107	0.671304	0.000458589
ENSG00000246263	hsa-miR-125a-3p	0.671304	0.000458589
ENSG00000248318	hsa-miR-454-3p	0.670435	0.000469084
ENSG00000248318	hsa-miR-421	0.670435	0.000469084
ENSG00000248318	hsa-miR-3679-5p	0.669565	0.000479781
ENSG00000248318	hsa-miR-15b-3p	0.669565	0.000479781
ENSG00000246263	hsa-let-7f-2-3p	0.668696	0.000490686
ENSG00000246263	hsa-miR-943	0.668696	0.000490686
ENSG00000206028	hsa-miR-100-3p	-0.667826	0.000501799
ENSG00000248318	hsa-miR-744-5p	0.667826	0.000501799
ENSG00000248318	hsa-miR-3177-3p	0.667826	0.000501799
ENSG00000246263	hsa-miR-140-5p	0.667826	0.000501799
ENSG00000246263	hsa-miR-191-3p	0.667826	0.000501799
ENSG00000246263	hsa-miR-454-5p	0.667826	0.000501799
ENSG00000248318	hsa-miR-129-5p	0.666957	0.000513126
ENSG00000248318	hsa-miR-5699-3p	0.666957	0.000513126
ENSG00000248318	hsa-miR-5690	0.666957	0.000513126
ENSG00000248318	hsa-miR-548al	0.666087	0.000524669
ENSG00000246263	hsa-miR-378c	0.666087	0.000524669
ENSG00000206028	hsa-miR-1285-3p	-0.665217	0.000536432
ENSG00000248318	hsa-miR-95-3p	0.665217	0.000536432
ENSG00000246263	hsa-miR-450b-5p	0.665217	0.000536432
ENSG00000246263	hsa-miR-421	0.665217	0.000536432
ENSG00000246263	hsa-miR-27b-3p	0.665217	0.000536432
ENSG00000206028	hsa-miR-320a	-0.664348	0.000548418
ENSG00000248318	hsa-miR-1285-3p	0.664348	0.000548418
ENSG00000248318	hsa-miR-148b-3p	0.663478	0.00056063
ENSG00000246263	hsa-miR-32-3p	0.663478	0.00056063
ENSG00000206028	hsa-miR-199b-3p	0.662609	0.000573073
ENSG00000248318	hsa-miR-3912-3p	0.661739	0.000585749
ENSG00000233237	hsa-miR-221-3p	-0.66087	0.000598663
ENSG00000248318	hsa-miR-92a-3p	0.66087	0.000598663
ENSG00000248318	hsa-miR-3661	0.66087	0.000598663
ENSG00000246263	hsa-miR-3177-3p	0.66087	0.000598663
ENSG00000248318	hsa-miR-6741-3p	0.66	0.000611818
ENSG00000248318	hsa-miR-5699-5p	0.66	0.000611818
ENSG00000246263	hsa-miR-181b-3p	0.66	0.000611818
ENSG00000248318	hsa-miR-3620-3p	0.65913	0.000625217
ENSG00000182165	hsa-miR-1306-5p	-0.658261	0.000638865
ENSG00000248318	hsa-miR-3609	0.658261	0.000638865
ENSG00000248318	hsa-miR-1301-3p	0.658261	0.000638865
ENSG00000246263	hsa-miR-130b-3p	0.658261	0.000638865
ENSG00000248318	hsa-miR-342-5p	0.657391	0.000652765
ENSG00000242474	hsa-miR-1287-5p	-0.656522	0.000666921
ENSG00000248318	hsa-miR-148b-5p	0.656522	0.000666921
ENSG00000248318	hsa-miR-18a-3p	0.656522	0.000666921
ENSG00000246263	hsa-miR-6798-3p	0.644053	0.000683013
ENSG00000248318	hsa-miR-628-3p	0.654783	0.000696017
ENSG00000246263	hsa-miR-23b-3p	0.654783	0.000696017
ENSG00000246263	hsa-miR-584-5p	0.654783	0.000696017
ENSG00000225339	hsa-miR-210-5p	0.654783	0.000696017
ENSG00000246263	hsa-miR-181a-3p	0.653913	0.000710965
ENSG00000206028	hsa-miR-320b	-0.653043	0.000726185
ENSG00000246263	hsa-let-7e-5p	0.653043	0.000726185
ENSG00000242474	hsa-miR-339-3p	-0.652174	0.000741681
ENSG00000242474	hsa-miR-1343-3p	-0.640557	0.00074633
ENSG00000206028	hsa-miR-34a-5p	-0.651304	0.000757457
ENSG00000248318	hsa-miR-548b-3p	0.651304	0.000757457
ENSG00000248318	hsa-miR-296-3p	0.651304	0.000757457
ENSG00000246263	hsa-miR-4775	0.651304	0.000757457
ENSG00000242474	hsa-miR-556-5p	-0.650435	0.000773517
ENSG00000248318	hsa-miR-497-5p	0.650435	0.000773517
ENSG00000248318	hsa-miR-340-5p	0.650435	0.000773517
ENSG00000225339	hsa-miR-3158-3p	0.650435	0.000773517
ENSG00000246263	hsa-miR-744-3p	0.649565	0.000789866
ENSG00000242474	hsa-miR-219a-1-3p	-0.648696	0.000806508
ENSG00000206028	hsa-miR-503-5p	-0.647826	0.000823446
ENSG00000182165	hsa-miR-5699-3p	-0.646957	0.000840686
ENSG00000246263	hsa-miR-2277-5p	0.646957	0.000840686
ENSG00000248318	hsa-miR-32-3p	0.646087	0.000858232
ENSG00000248318	hsa-miR-26b-3p	0.646087	0.000858232
ENSG00000248318	hsa-miR-330-3p	0.645217	0.000876088
ENSG00000248318	hsa-miR-628-5p	0.645217	0.000876088
ENSG00000233237	hsa-miR-9-5p	0.644348	0.00089426
ENSG00000206028	hsa-miR-582-3p	0.644348	0.00089426
ENSG00000248318	hsa-miR-6516-5p	0.644348	0.00089426
ENSG00000248318	hsa-miR-1292-5p	0.643478	0.00091275
ENSG00000246263	hsa-miR-30a-3p	0.643478	0.00091275
ENSG00000182165	hsa-miR-4787-3p	-0.642609	0.000931564
ENSG00000248318	hsa-miR-877-5p	0.642609	0.000931564
ENSG00000248318	hsa-miR-17-3p	0.641739	0.000950708
ENSG00000248318	hsa-miR-132-3p	0.641739	0.000950708
ENSG00000246263	hsa-miR-6516-5p	0.641739	0.000950708
ENSG00000246263	hsa-miR-378d	0.641739	0.000950708
ENSG00000246263	hsa-miR-193b-3p	0.641739	0.000950708
ENSG00000242474	hsa-miR-132-5p	-0.64087	0.000970184
ENSG00000246263	hsa-miR-652-3p	0.64087	0.000970184
ENSG00000246263	hsa-miR-3687	0.64087	0.000970184
ENSG00000182165	hsa-miR-643	-0.629702	0.00097624
ENSG00000242474	hsa-miR-151a-3p	-0.64	0.000989999
ENSG00000242474	hsa-miR-664a-3p	-0.64	0.000989999
ENSG00000246263	hsa-miR-502-5p	0.64	0.000989999
ENSG00000242474	hsa-miR-212-5p	-0.63913	0.00101016
ENSG00000248318	hsa-miR-301a-5p	0.63913	0.00101016
ENSG00000233237	hsa-miR-9-3p	0.638261	0.00103066
ENSG00000246263	hsa-miR-181a-5p	0.638261	0.00103066
ENSG00000246263	hsa-miR-103a-3p	0.637391	0.00105152
ENSG00000246263	hsa-miR-33a-3p	0.637391	0.00105152
ENSG00000246263	hsa-miR-103b	0.637391	0.00105152
ENSG00000206028	hsa-miR-146a-5p	0.636522	0.00107274
ENSG00000248318	hsa-miR-501-5p	0.635652	0.00109432
ENSG00000248318	hsa-miR-151a-3p	0.635652	0.00109432
ENSG00000246263	hsa-miR-548b-3p	0.635652	0.00109432
ENSG00000246263	hsa-miR-1307-5p	0.635652	0.00109432
ENSG00000248318	hsa-miR-151b	0.634783	0.00111626
ENSG00000246263	hsa-miR-450a-5p	0.634783	0.00111626
ENSG00000233237	hsa-miR-222-3p	-0.633913	0.00113858
ENSG00000248318	hsa-miR-1226-3p	0.633913	0.00113858
ENSG00000248318	hsa-miR-450a-5p	0.633913	0.00113858
ENSG00000248318	hsa-miR-195-5p	0.633913	0.00113858
ENSG00000246263	hsa-miR-32-5p	0.633913	0.00113858
ENSG00000248318	hsa-miR-7-5p	0.633043	0.00116128
ENSG00000246263	hsa-miR-3615	0.633043	0.00116128
ENSG00000246263	hsa-miR-449c-5p	0.633043	0.00116128
ENSG00000248318	hsa-miR-4746-5p	0.632174	0.00118437
ENSG00000246263	hsa-miR-181c-5p	0.631304	0.00120784
ENSG00000248318	hsa-miR-212-3p	0.630435	0.0012317
ENSG00000248318	hsa-miR-30b-3p	0.630435	0.0012317
ENSG00000248318	hsa-miR-2355-3p	0.630435	0.0012317
ENSG00000248318	hsa-miR-425-3p	0.629565	0.00125597
ENSG00000248318	hsa-miR-3684	0.629565	0.00125597
ENSG00000242474	hsa-miR-106b-3p	-0.628696	0.00128064
ENSG00000233237	hsa-miR-181d-5p	0.628696	0.00128064
ENSG00000248318	hsa-miR-151a-5p	0.628696	0.00128064
ENSG00000242474	hsa-let-7i-3p	-0.627826	0.00130572
ENSG00000248318	hsa-miR-4742-3p	0.627826	0.00130572
ENSG00000246263	hsa-miR-425-5p	0.627826	0.00130572
ENSG00000248318	hsa-miR-124-3p	0.626957	0.00133122
ENSG00000248318	hsa-miR-374b-3p	0.626087	0.00135714
ENSG00000248318	hsa-miR-181a-2-3p	0.626087	0.00135714
ENSG00000248318	hsa-miR-532-3p	0.626087	0.00135714
ENSG00000248318	hsa-miR-4677-3p	0.626087	0.00135714
ENSG00000248318	hsa-miR-191-3p	0.626087	0.00135714
ENSG00000248318	hsa-miR-190b	0.626087	0.00135714
ENSG00000248318	hsa-miR-15b-5p	0.625217	0.00138348
ENSG00000248318	hsa-miR-29a-5p	0.625217	0.00138348
ENSG00000242474	hsa-miR-874-3p	-0.624348	0.00141027
ENSG00000248318	hsa-miR-616-5p	0.624348	0.00141027
ENSG00000248318	hsa-miR-3529-3p	0.624348	0.00141027
ENSG00000182165	hsa-miR-301a-5p	-0.623478	0.00143749
ENSG00000248318	hsa-miR-5010-3p	0.623478	0.00143749
ENSG00000248318	hsa-miR-484	0.623478	0.00143749
ENSG00000182165	hsa-miR-500a-3p	-0.622609	0.00146515
ENSG00000242474	hsa-miR-146b-3p	-0.622609	0.00146515
ENSG00000242474	hsa-miR-132-3p	-0.622609	0.00146515
ENSG00000248318	hsa-miR-30c-5p	0.622609	0.00146515
ENSG00000248318	hsa-miR-99b-3p	0.622609	0.00146515
ENSG00000246263	hsa-miR-378a-3p	0.622609	0.00146515
ENSG00000246263	hsa-miR-2467-5p	0.622609	0.00146515
ENSG00000246263	hsa-miR-147b	0.622609	0.00146515
ENSG00000246263	hsa-miR-301a-3p	0.622609	0.00146515
ENSG00000248318	hsa-miR-542-3p	0.621739	0.00149327
ENSG00000248318	hsa-miR-20a-3p	0.621739	0.00149327
ENSG00000246263	hsa-miR-574-3p	0.621739	0.00149327
ENSG00000247157	hsa-miR-378a-5p	-0.621739	0.00149327
ENSG00000248318	hsa-miR-940	0.610966	0.00151708
ENSG00000206028	hsa-miR-3940-3p	-0.62087	0.00152184
ENSG00000248318	hsa-miR-195-3p	0.62087	0.00152184
ENSG00000233237	hsa-miR-141-3p	0.62	0.00155088
ENSG00000248318	hsa-miR-660-5p	0.62	0.00155088
ENSG00000246263	hsa-miR-148b-3p	0.62	0.00155088
ENSG00000182165	hsa-miR-188-3p	-0.61913	0.00158039
ENSG00000248318	hsa-miR-6798-3p	0.608393	0.00160835
ENSG00000246263	hsa-miR-766-3p	0.618261	0.00161037
ENSG00000247157	hsa-miR-192-5p	-0.618261	0.00161037
ENSG00000182165	hsa-miR-500a-5p	-0.617391	0.00164084
ENSG00000246263	hsa-miR-589-5p	0.617391	0.00164084
ENSG00000246263	hsa-miR-29b-3p	0.617391	0.00164084
ENSG00000225339	hsa-miR-320a	0.617391	0.00164084
ENSG00000242474	hsa-miR-28-3p	-0.616522	0.00167179
ENSG00000206028	hsa-let-7i-5p	-0.616522	0.00167179
ENSG00000246263	hsa-miR-627-3p	0.616522	0.00167179
ENSG00000233237	hsa-miR-193a-5p	0.615652	0.00170324
ENSG00000233237	hsa-miR-219a-5p	-0.615652	0.00170324
ENSG00000206028	hsa-miR-221-3p	-0.615652	0.00170324
ENSG00000248318	hsa-miR-4762-5p	0.615652	0.00170324
ENSG00000248318	hsa-let-7a-3p	0.615652	0.00170324
ENSG00000248318	hsa-miR-500a-5p	0.615652	0.00170324
ENSG00000225339	hsa-miR-3158-5p	0.615652	0.00170324
ENSG00000182165	hsa-miR-4742-3p	-0.614783	0.00173519
ENSG00000242474	hsa-miR-34a-5p	-0.614783	0.00173519
ENSG00000246263	hsa-miR-22-3p	0.614783	0.00173519
ENSG00000248318	hsa-miR-450b-5p	0.613913	0.00176765
ENSG00000248318	hsa-miR-188-5p	0.613913	0.00176765
ENSG00000246263	hsa-miR-181b-5p	0.613913	0.00176765
ENSG00000242474	hsa-miR-671-3p	-0.613043	0.00180062
ENSG00000248318	hsa-miR-92b-3p	0.613043	0.00180062
ENSG00000248318	hsa-miR-941	0.613043	0.00180062
ENSG00000248318	hsa-miR-3928-3p	0.613043	0.00180062
ENSG00000248318	hsa-miR-556-5p	0.613043	0.00180062
ENSG00000246263	hsa-miR-340-3p	0.613043	0.00180062
ENSG00000248318	hsa-miR-3074-5p	0.612174	0.00183412
ENSG00000248318	hsa-miR-2116-3p	0.602263	0.00184488
ENSG00000233237	hsa-miR-3687	0.611304	0.00186814
ENSG00000225339	hsa-miR-139-5p	-0.611304	0.00186814
ENSG00000242474	hsa-miR-30e-3p	-0.610435	0.0019027
ENSG00000242474	hsa-miR-3613-5p	-0.610435	0.0019027
ENSG00000248318	hsa-miR-25-5p	0.610435	0.0019027
ENSG00000248318	hsa-miR-548e-5p	0.610435	0.0019027
ENSG00000225339	hsa-miR-551b-5p	0.610435	0.0019027
ENSG00000206028	hsa-miR-30b-3p	-0.609565	0.00193779
ENSG00000182165	hsa-miR-331-5p	-0.608696	0.00197344
ENSG00000242474	hsa-miR-331-3p	-0.608696	0.00197344
ENSG00000242474	hsa-miR-425-3p	-0.607826	0.00200964
ENSG00000242474	hsa-miR-26b-5p	-0.607826	0.00200964
ENSG00000248318	hsa-miR-1307-5p	0.607826	0.00200964
ENSG00000225339	hsa-miR-320b	0.607826	0.00200964
ENSG00000206028	hsa-miR-222-3p	-0.606957	0.00204641
ENSG00000248318	hsa-miR-30c-2-3p	0.606957	0.00204641
ENSG00000248318	hsa-miR-149-5p	0.606957	0.00204641
ENSG00000246263	hsa-miR-3607-3p	0.606957	0.00204641
ENSG00000225339	hsa-miR-193a-5p	-0.606957	0.00204641
ENSG00000242474	hsa-miR-99a-3p	-0.606087	0.00208374
ENSG00000248318	hsa-miR-19b-1-5p	0.606087	0.00208374
ENSG00000242474	hsa-miR-212-3p	-0.605217	0.00212165
ENSG00000246263	hsa-miR-361-5p	0.605217	0.00212165
ENSG00000246263	hsa-let-7e-3p	0.605217	0.00212165
ENSG00000233237	hsa-miR-24-2-5p	0.604348	0.00216015
ENSG00000248318	hsa-miR-3127-5p	0.604348	0.00216015
ENSG00000248318	hsa-miR-93-3p	0.604348	0.00216015
ENSG00000248318	hsa-miR-4517	0.604348	0.00216015
ENSG00000246263	hsa-miR-185-5p	0.604348	0.00216015
ENSG00000248318	hsa-miR-1287-5p	0.603478	0.00219923
ENSG00000248318	hsa-let-7a-5p	0.603478	0.00219923
ENSG00000248318	hsa-miR-301b	0.603478	0.00219923
ENSG00000248318	hsa-miR-130b-3p	0.603478	0.00219923
ENSG00000248318	hsa-miR-301a-3p	0.603478	0.00219923
ENSG00000246263	hsa-miR-4746-5p	0.603478	0.00219923
ENSG00000246263	hsa-miR-1180-3p	0.603478	0.00219923
ENSG00000246263	hsa-miR-320c	0.601739	0.00227921
ENSG00000246263	hsa-miR-100-5p	-0.601739	0.00227921
ENSG00000182165	hsa-miR-941	-0.60087	0.00232012
ENSG00000182165	hsa-miR-4435	-0.60087	0.00232012
ENSG00000248318	hsa-miR-93-5p	0.60087	0.00232012
ENSG00000182165	hsa-miR-7704	0.6	0.00236164
ENSG00000242474	hsa-miR-664a-5p	-0.6	0.00236164
ENSG00000242474	hsa-miR-151a-5p	-0.6	0.00236164
ENSG00000233237	hsa-miR-3200-3p	0.6	0.00236164
ENSG00000206028	hsa-miR-200b-3p	0.6	0.00236164
ENSG00000248318	hsa-miR-33a-3p	0.6	0.00236164
ENSG00000248318	hsa-miR-744-3p	0.6	0.00236164
ENSG00000246263	hsa-miR-33b-3p	0.6	0.00236164
ENSG00000246263	hsa-miR-29a-3p	0.6	0.00236164
ENSG00000247157	hsa-miR-185-3p	-0.6	0.00236164
ENSG00000248318	hsa-miR-6737-3p	0.590563	0.00237933
ENSG00000248318	hsa-miR-330-5p	0.59913	0.0024038
ENSG00000242474	hsa-miR-92b-5p	-0.598261	0.00244659
ENSG00000242474	hsa-miR-125b-2-3p	-0.598261	0.00244659
ENSG00000248318	hsa-miR-769-5p	0.598261	0.00244659
ENSG00000248318	hsa-miR-532-5p	0.598261	0.00244659
ENSG00000225339	hsa-miR-363-3p	0.598261	0.00244659
ENSG00000242474	hsa-miR-195-5p	-0.597391	0.00249003
ENSG00000242474	hsa-miR-769-5p	-0.597391	0.00249003
ENSG00000248318	hsa-miR-4435	0.597391	0.00249003
ENSG00000248318	hsa-miR-576-3p	0.596522	0.00253412
ENSG00000225339	hsa-miR-1260a	0.596522	0.00253412
ENSG00000248318	hsa-miR-362-3p	0.595652	0.00257887
ENSG00000248318	hsa-miR-659-5p	0.595652	0.00257887
ENSG00000248318	hsa-miR-660-3p	0.595652	0.00257887
ENSG00000233237	hsa-miR-582-3p	0.594783	0.00262429
ENSG00000206028	hsa-miR-107	-0.594783	0.00262429
ENSG00000248318	hsa-miR-1910-5p	0.594783	0.00262429
ENSG00000246263	hsa-miR-296-5p	0.594783	0.00262429
ENSG00000242474	hsa-miR-556-3p	-0.593913	0.00267039
ENSG00000246263	hsa-miR-1260a	0.593913	0.00267039
ENSG00000225339	hsa-miR-27b-5p	0.593913	0.00267039
ENSG00000242474	hsa-miR-5001-3p	-0.584475	0.002706
ENSG00000233237	hsa-miR-106a-5p	-0.593043	0.00271717
ENSG00000246263	hsa-miR-1260b	0.593043	0.00271717
ENSG00000248318	hsa-miR-16-5p	0.592174	0.00276464
ENSG00000206028	hsa-miR-324-5p	-0.591304	0.00281282
ENSG00000248318	hsa-miR-1306-5p	0.591304	0.00281282
ENSG00000248318	hsa-miR-5100	0.591304	0.00281282
ENSG00000248318	hsa-miR-15a-5p	0.591304	0.00281282
ENSG00000206028	hsa-miR-3200-3p	0.590435	0.0028617
ENSG00000247157	hsa-miR-361-5p	-0.590435	0.0028617
ENSG00000233237	hsa-miR-200b-3p	0.589565	0.00291131
ENSG00000182165	hsa-miR-2277-3p	-0.588696	0.00296164
ENSG00000242474	hsa-miR-130a-3p	-0.588696	0.00296164
ENSG00000206028	hsa-let-7c-3p	-0.588696	0.00296164
ENSG00000248318	hsa-miR-550b-3p	0.588696	0.00296164
ENSG00000242474	hsa-miR-339-5p	-0.587826	0.00301271
ENSG00000233237	hsa-miR-23a-5p	0.587826	0.00301271
ENSG00000206028	hsa-miR-199b-5p	0.587826	0.00301271
ENSG00000248318	hsa-miR-188-3p	0.587826	0.00301271
ENSG00000246263	hsa-miR-365b-3p	0.587826	0.00301271
ENSG00000246263	hsa-miR-365a-3p	0.587826	0.00301271
ENSG00000225339	hsa-miR-3681-5p	-0.587826	0.00301271
ENSG00000225339	hsa-miR-422a	0.587826	0.00301271
ENSG00000225339	hsa-let-7b-3p	0.587826	0.00301271
ENSG00000242474	hsa-miR-125b-5p	-0.586957	0.00306452
ENSG00000242474	hsa-miR-330-5p	-0.586957	0.00306452
ENSG00000248318	hsa-miR-29c-3p	0.586957	0.00306452
ENSG00000248318	hsa-miR-503-5p	0.586957	0.00306452
ENSG00000246263	hsa-miR-486-5p	-0.586957	0.00306452
ENSG00000206028	hsa-miR-1343-3p	-0.577894	0.00310114
ENSG00000182165	hsa-miR-186-3p	-0.586087	0.00311708
ENSG00000182165	hsa-miR-7706	-0.586087	0.00311708
ENSG00000206028	hsa-miR-551b-3p	-0.586087	0.00311708
ENSG00000248318	hsa-miR-125b-5p	0.586087	0.00311708
ENSG00000206028	hsa-miR-551b-5p	-0.584348	0.00322451
ENSG00000206028	hsa-miR-3679-5p	-0.584348	0.00322451
ENSG00000206028	hsa-miR-573	-0.584348	0.00322451
ENSG00000206028	hsa-miR-1296-5p	-0.584348	0.00322451
ENSG00000248318	hsa-miR-24-3p	0.584348	0.00322451
ENSG00000248318	hsa-miR-556-3p	0.584348	0.00322451
ENSG00000246263	hsa-miR-636	0.584348	0.00322451
ENSG00000246263	hsa-miR-126-5p	0.584348	0.00322451
ENSG00000246263	hsa-miR-374b-3p	0.583478	0.00327938
ENSG00000225339	hsa-miR-3182	0.583478	0.00327938
ENSG00000242474	hsa-miR-99a-5p	-0.582609	0.00333505
ENSG00000206028	hsa-miR-1304-3p	-0.582609	0.00333505
ENSG00000182165	hsa-miR-342-5p	-0.581739	0.00339151
ENSG00000233237	hsa-miR-625-5p	-0.581739	0.00339151
ENSG00000233237	hsa-miR-152-3p	-0.581739	0.00339151
ENSG00000248318	hsa-miR-103a-2-5p	0.58087	0.00344879
ENSG00000246263	hsa-miR-130b-5p	0.58087	0.00344879
ENSG00000242474	hsa-miR-497-5p	-0.58	0.00350687
ENSG00000233237	hsa-miR-625-3p	-0.58	0.00350687
ENSG00000248318	hsa-let-7c-3p	0.58	0.00350687
ENSG00000248318	hsa-miR-1305	0.58	0.00350687
ENSG00000248318	hsa-miR-1304-3p	0.58	0.00350687
ENSG00000246263	hsa-miR-942-5p	0.58	0.00350687
ENSG00000206028	hsa-miR-331-3p	-0.57913	0.00356579
ENSG00000246263	hsa-miR-374b-5p	0.57913	0.00356579
ENSG00000246263	hsa-miR-3605-3p	0.57913	0.00356579
ENSG00000246263	hsa-miR-374c-3p	0.57913	0.00356579
ENSG00000182165	hsa-miR-484	-0.578261	0.00362554
ENSG00000233237	hsa-miR-181c-5p	0.578261	0.00362554
ENSG00000248318	hsa-miR-1260b	0.578261	0.00362554
ENSG00000248318	hsa-miR-190a-3p	0.578261	0.00362554
ENSG00000246263	hsa-miR-374a-5p	0.578261	0.00362554
ENSG00000246263	hsa-miR-378a-5p	0.578261	0.00362554
ENSG00000246263	hsa-miR-6824-3p	0.578261	0.00362554
ENSG00000182165	hsa-miR-185-5p	-0.577391	0.00368614
ENSG00000248318	hsa-miR-3615	0.577391	0.00368614
ENSG00000246263	hsa-miR-5010-3p	0.577391	0.00368614
ENSG00000246263	hsa-miR-3184-5p	0.577391	0.00368614
ENSG00000182165	hsa-miR-3684	-0.576522	0.00374759
ENSG00000206028	hsa-miR-3158-5p	-0.576522	0.00374759
ENSG00000246263	hsa-miR-340-5p	0.576522	0.00374759
ENSG00000246263	hsa-miR-660-3p	0.576522	0.00374759
ENSG00000182165	hsa-miR-7977	-0.575652	0.0038099
ENSG00000248318	hsa-miR-181b-3p	0.575652	0.0038099
ENSG00000248318	hsa-let-7e-5p	0.575652	0.0038099
ENSG00000246263	hsa-miR-627-5p	0.575652	0.0038099
ENSG00000206028	hsa-miR-424-3p	-0.574783	0.00387309
ENSG00000246263	hsa-miR-3912-3p	0.574783	0.00387309
ENSG00000242474	hsa-miR-146b-5p	-0.573913	0.00393717
ENSG00000242474	hsa-let-7g-3p	-0.573913	0.00393717
ENSG00000233237	hsa-miR-5701	-0.573913	0.00393717
ENSG00000206028	hsa-miR-1266-5p	-0.573913	0.00393717
ENSG00000248318	hsa-miR-19a-5p	0.573913	0.00393717
ENSG00000246263	hsa-miR-484	0.573913	0.00393717
ENSG00000247157	hsa-miR-326	-0.573913	0.00393717
ENSG00000242474	hsa-miR-3613-3p	-0.573043	0.00400213
ENSG00000206028	hsa-miR-1254	-0.573043	0.00400213
ENSG00000206028	hsa-miR-30d-3p	-0.573043	0.00400213
ENSG00000248318	hsa-miR-128-3p	0.573043	0.00400213
ENSG00000248318	hsa-miR-874-5p	0.573043	0.00400213
ENSG00000246263	hsa-miR-545-5p	0.573043	0.00400213
ENSG00000246263	hsa-miR-1306-5p	0.573043	0.00400213
ENSG00000242474	hsa-miR-128-3p	-0.572174	0.00406801
ENSG00000206028	hsa-miR-26b-5p	-0.572174	0.00406801
ENSG00000246263	hsa-miR-580-3p	0.572174	0.00406801
ENSG00000246263	hsa-miR-199b-5p	0.572174	0.00406801
ENSG00000225339	hsa-miR-625-3p	0.572174	0.00406801
ENSG00000247157	hsa-miR-1249	-0.572174	0.00406801
ENSG00000242474	hsa-miR-195-3p	-0.571304	0.00413479
ENSG00000206028	hsa-miR-151a-5p	-0.571304	0.00413479
ENSG00000248318	hsa-miR-3942-5p	0.571304	0.00413479
ENSG00000248318	hsa-miR-6866-5p	0.571304	0.00413479
ENSG00000233237	hsa-miR-19a-3p	-0.570435	0.0042025
ENSG00000233237	hsa-miR-219b-3p	-0.570435	0.0042025
ENSG00000246263	hsa-miR-1301-3p	0.570435	0.0042025
ENSG00000246263	hsa-miR-6783-3p	0.570435	0.0042025
ENSG00000246263	hsa-miR-199b-3p	0.570435	0.0042025
ENSG00000242474	hsa-miR-28-5p	-0.569565	0.00427115
ENSG00000206028	hsa-miR-30d-5p	-0.569565	0.00427115
ENSG00000248318	hsa-miR-28-5p	0.569565	0.00427115
ENSG00000246263	hsa-miR-3200-3p	0.569565	0.00427115
ENSG00000182165	hsa-miR-574-3p	-0.568696	0.00434074
ENSG00000242474	hsa-miR-491-3p	-0.568696	0.00434074
ENSG00000206028	hsa-miR-151a-3p	-0.568696	0.00434074
ENSG00000248318	hsa-miR-130b-5p	0.568696	0.00434074
ENSG00000248318	hsa-miR-219a-1-3p	0.568696	0.00434074
ENSG00000248318	hsa-miR-3184-5p	0.568696	0.00434074
ENSG00000248318	hsa-miR-2355-5p	0.568696	0.00434074
ENSG00000248318	hsa-miR-664a-5p	0.567826	0.00441129
ENSG00000246263	hsa-miR-486-3p	-0.567826	0.00441129
ENSG00000246263	hsa-miR-501-5p	0.567826	0.00441129
ENSG00000246263	hsa-miR-1249	0.567826	0.00441129
ENSG00000225339	hsa-miR-219a-5p	0.567826	0.00441129
ENSG00000247157	hsa-miR-23b-3p	-0.567826	0.00441129
ENSG00000247157	hsa-miR-22-3p	-0.567826	0.00441129
ENSG00000182165	hsa-miR-340-3p	-0.566957	0.0044828
ENSG00000248318	hsa-miR-501-3p	0.566957	0.0044828
ENSG00000246263	hsa-miR-7706	0.566957	0.0044828
ENSG00000206028	hsa-miR-219a-5p	-0.565217	0.00462877
ENSG00000248318	hsa-miR-652-5p	0.565217	0.00462877
ENSG00000248318	hsa-miR-1343-3p	0.557006	0.00469395
ENSG00000206028	hsa-miR-3158-3p	-0.564348	0.00470324
ENSG00000248318	hsa-miR-99b-5p	0.564348	0.00470324
ENSG00000246263	hsa-miR-423-3p	0.564348	0.00470324
ENSG00000246263	hsa-miR-27b-5p	0.564348	0.00470324
ENSG00000246263	hsa-miR-199a-3p	0.564348	0.00470324
ENSG00000248318	hsa-miR-643	0.556208	0.00476641
ENSG00000182165	hsa-let-7i-5p	0.563478	0.00477873
ENSG00000206028	hsa-miR-30b-5p	-0.562609	0.00485523
ENSG00000206028	hsa-miR-128-1-5p	-0.562609	0.00485523
ENSG00000248318	hsa-miR-361-5p	0.562609	0.00485523
ENSG00000248318	hsa-miR-190a-5p	0.562609	0.00485523
ENSG00000246263	hsa-miR-3928-3p	0.562609	0.00485523
ENSG00000246263	hsa-miR-15b-5p	0.561739	0.00493277
ENSG00000246263	hsa-miR-301a-5p	0.561739	0.00493277
ENSG00000182165	hsa-miR-320c	-0.56087	0.00501135
ENSG00000242474	hsa-miR-744-5p	-0.56087	0.00501135
ENSG00000206028	hsa-miR-9-3p	0.56087	0.00501135
ENSG00000246263	hsa-miR-2277-3p	0.56087	0.00501135
ENSG00000225339	hsa-miR-625-5p	0.56087	0.00501135
ENSG00000248318	hsa-miR-132-5p	0.56	0.00509098
ENSG00000246263	hsa-miR-3942-3p	0.56	0.00509098
ENSG00000247157	hsa-miR-378a-3p	-0.56	0.00509098
ENSG00000182165	hsa-miR-1292-5p	-0.558261	0.00525345
ENSG00000248318	hsa-miR-30e-3p	0.558261	0.00525345
ENSG00000248318	hsa-miR-26b-5p	0.558261	0.00525345
ENSG00000225339	hsa-miR-106a-5p	0.558261	0.00525345
ENSG00000225339	hsa-miR-210-3p	0.558261	0.00525345
ENSG00000182165	hsa-miR-4517	-0.557391	0.00533631
ENSG00000182165	hsa-miR-100-3p	0.557391	0.00533631
ENSG00000248318	hsa-let-7c-5p	0.557391	0.00533631
ENSG00000246263	hsa-miR-29c-3p	0.557391	0.00533631
ENSG00000242474	hsa-miR-3529-3p	-0.556522	0.00542026
ENSG00000233237	hsa-miR-27a-5p	0.556522	0.00542026
ENSG00000248318	hsa-miR-30a-5p	0.556522	0.00542026
ENSG00000248318	hsa-miR-4775	0.556522	0.00542026
ENSG00000246263	hsa-miR-25-5p	0.556522	0.00542026
ENSG00000206028	hsa-miR-1179	-0.555652	0.00550533
ENSG00000246263	hsa-miR-331-5p	0.555652	0.00550533
ENSG00000247157	hsa-miR-1286	-0.555652	0.00550533
ENSG00000242474	hsa-miR-1305	-0.554783	0.00559153
ENSG00000206028	hsa-miR-149-5p	-0.554783	0.00559153
ENSG00000248318	hsa-miR-664a-3p	0.554783	0.00559153
ENSG00000182165	hsa-miR-450a-5p	-0.553913	0.00567885
ENSG00000242474	hsa-miR-95-3p	-0.553913	0.00567885
ENSG00000248318	hsa-miR-146a-5p	-0.553913	0.00567885
ENSG00000246263	hsa-miR-551b-3p	-0.553913	0.00567885
ENSG00000246263	hsa-miR-542-5p	0.553913	0.00567885
ENSG00000182165	hsa-miR-1227-3p	-0.553043	0.00576732
ENSG00000206028	hsa-miR-98-3p	-0.553043	0.00576732
ENSG00000182165	hsa-miR-1260b	-0.552174	0.00585695
ENSG00000242474	hsa-miR-92b-3p	-0.552174	0.00585695
ENSG00000242474	hsa-miR-1285-3p	-0.552174	0.00585695
ENSG00000248318	hsa-miR-101-3p	0.552174	0.00585695
ENSG00000246263	hsa-miR-30a-5p	0.552174	0.00585695
ENSG00000247157	hsa-miR-33b-3p	-0.552174	0.00585695
ENSG00000182165	hsa-miR-501-5p	-0.551304	0.00594775
ENSG00000182165	hsa-miR-5100	-0.551304	0.00594775
ENSG00000242474	hsa-let-7i-5p	-0.551304	0.00594775
ENSG00000248318	hsa-miR-423-3p	0.551304	0.00594775
ENSG00000248318	hsa-miR-3691-5p	0.551304	0.00594775
ENSG00000248318	hsa-miR-106b-5p	0.551304	0.00594775
ENSG00000246263	hsa-miR-181c-3p	0.551304	0.00594775
ENSG00000242474	hsa-miR-1243	-0.550435	0.00603974
ENSG00000248318	hsa-miR-30c-1-3p	0.550435	0.00603974
ENSG00000247157	hsa-miR-194-5p	-0.550435	0.00603974
ENSG00000248318	hsa-miR-3942-3p	0.549565	0.00613291
ENSG00000225339	hsa-miR-486-5p	-0.549565	0.00613291
ENSG00000242474	hsa-miR-149-5p	-0.548696	0.0062273
ENSG00000242474	hsa-miR-455-3p	-0.548696	0.0062273
ENSG00000206028	hsa-miR-345-5p	-0.548696	0.0062273
ENSG00000246263	hsa-miR-30c-1-3p	0.548696	0.0062273
ENSG00000242474	hsa-miR-197-3p	-0.547826	0.0063229
ENSG00000206028	hsa-miR-141-3p	0.547826	0.0063229
ENSG00000248318	hsa-miR-28-3p	0.547826	0.0063229
ENSG00000247157	hsa-miR-197-3p	-0.547826	0.0063229
ENSG00000246263	hsa-miR-19b-3p	-0.546957	0.00641974
ENSG00000247157	hsa-miR-25-3p	-0.546957	0.00641974
ENSG00000248318	hsa-let-7e-3p	0.546087	0.00651781
ENSG00000246263	hsa-miR-93-3p	0.546087	0.00651781
ENSG00000247157	hsa-miR-15b-3p	-0.546087	0.00651781
ENSG00000182165	hsa-miR-502-5p	-0.545217	0.00661715
ENSG00000206028	hsa-let-7i-3p	-0.545217	0.00661715
ENSG00000206028	hsa-miR-589-5p	0.544348	0.00671776
ENSG00000248318	hsa-miR-627-3p	0.544348	0.00671776
ENSG00000248318	hsa-miR-106b-3p	0.544348	0.00671776
ENSG00000246263	hsa-miR-16-2-3p	0.544348	0.00671776
ENSG00000242474	hsa-miR-30d-3p	-0.543478	0.00681964
ENSG00000233237	hsa-miR-148a-5p	0.543478	0.00681964
ENSG00000233237	hsa-miR-182-5p	0.543478	0.00681964
ENSG00000247157	hsa-miR-532-5p	-0.543478	0.00681964
ENSG00000206028	hsa-miR-181d-5p	0.542609	0.00692283
ENSG00000248318	hsa-miR-551b-5p	0.542609	0.00692283
ENSG00000246263	hsa-miR-16-5p	0.542609	0.00692283
ENSG00000246263	hsa-miR-27a-3p	0.542609	0.00692283
ENSG00000225339	hsa-miR-503-5p	0.542609	0.00692283
ENSG00000242474	hsa-miR-107	-0.541739	0.00702732
ENSG00000248318	hsa-miR-215-5p	0.541739	0.00702732
ENSG00000225339	hsa-miR-378d	0.541739	0.00702732
ENSG00000206028	hsa-miR-5001-3p	-0.534899	0.00707846
ENSG00000182165	hsa-miR-96-5p	-0.54087	0.00713313
ENSG00000242474	hsa-miR-760	-0.54087	0.00713313
ENSG00000206028	hsa-miR-151b	-0.54087	0.00713313
ENSG00000248318	hsa-miR-1227-3p	0.54087	0.00713313
ENSG00000248318	hsa-miR-1286	0.54087	0.00713313
ENSG00000225339	hsa-miR-378a-3p	0.54087	0.00713313
ENSG00000225339	hsa-miR-19a-5p	0.54087	0.00713313
ENSG00000247157	hsa-miR-4521	-0.54087	0.00713313
ENSG00000247157	hsa-miR-628-5p	-0.54087	0.00713313
ENSG00000225339	hsa-miR-141-3p	-0.54	0.00724028
ENSG00000246263	hsa-miR-6737-3p	0.533159	0.00730263
ENSG00000242474	hsa-miR-3677-3p	-0.53913	0.00734878
ENSG00000242474	hsa-miR-15a-5p	-0.53913	0.00734878
ENSG00000206028	hsa-miR-3677-3p	-0.53913	0.00734878
ENSG00000248318	hsa-miR-491-3p	0.53913	0.00734878
ENSG00000248318	hsa-miR-181a-3p	0.53913	0.00734878
ENSG00000248318	hsa-miR-6783-3p	0.53913	0.00734878
ENSG00000247157	hsa-miR-659-5p	-0.53913	0.00734878
ENSG00000206028	hsa-miR-335-3p	0.538261	0.00745863
ENSG00000248318	hsa-miR-652-3p	0.538261	0.00745863
ENSG00000248318	hsa-miR-26a-5p	0.538261	0.00745863
ENSG00000246263	hsa-miR-188-5p	0.538261	0.00745863
ENSG00000247157	hsa-miR-191-3p	-0.538261	0.00745863
ENSG00000247157	hsa-miR-4746-5p	-0.538261	0.00745863
ENSG00000242474	hsa-miR-3679-5p	-0.537391	0.00756987
ENSG00000248318	hsa-miR-874-3p	0.536522	0.00768249
ENSG00000248318	hsa-miR-125b-2-3p	0.536522	0.00768249
ENSG00000242474	hsa-miR-1254	-0.535652	0.00779651
ENSG00000242474	hsa-miR-3691-5p	-0.535652	0.00779651
ENSG00000233237	hsa-miR-19b-3p	-0.535652	0.00779651
ENSG00000248318	hsa-miR-92b-5p	0.535652	0.00779651
ENSG00000182165	hsa-miR-296-5p	-0.534783	0.00791195
ENSG00000242474	hsa-miR-16-1-3p	-0.534783	0.00791195
ENSG00000242474	hsa-miR-7-5p	-0.534783	0.00791195
ENSG00000248318	hsa-miR-1271-5p	0.534783	0.00791195
ENSG00000248318	hsa-miR-4787-3p	0.534783	0.00791195
ENSG00000233237	hsa-miR-30a-3p	0.533913	0.00802882
ENSG00000233237	hsa-miR-2115-3p	0.533913	0.00802882
ENSG00000248318	hsa-miR-16-2-3p	0.533913	0.00802882
ENSG00000248318	hsa-miR-624-5p	0.533913	0.00802882
ENSG00000182165	hsa-miR-652-3p	-0.533043	0.00814713
ENSG00000206028	hsa-miR-584-5p	0.533043	0.00814713
ENSG00000246263	hsa-miR-30c-2-3p	0.533043	0.00814713
ENSG00000242474	hsa-miR-1226-3p	-0.532174	0.0082669
ENSG00000206028	hsa-miR-3661	-0.532174	0.0082669
ENSG00000248318	hsa-miR-125a-5p	0.531304	0.00838814
ENSG00000248318	hsa-miR-191-5p	0.531304	0.00838814
ENSG00000246263	hsa-miR-338-3p	0.531304	0.00838814
ENSG00000182165	hsa-miR-181b-5p	-0.530435	0.00851087
ENSG00000242474	hsa-miR-330-3p	-0.530435	0.00851087
ENSG00000206028	hsa-miR-3613-5p	-0.530435	0.00851087
ENSG00000248318	hsa-miR-664b-5p	0.530435	0.00851087
ENSG00000248318	hsa-miR-125b-1-3p	0.530435	0.00851087
ENSG00000248318	hsa-miR-30a-3p	0.530435	0.00851087
ENSG00000247157	hsa-miR-103a-2-5p	-0.530435	0.00851087
ENSG00000247157	hsa-miR-27b-3p	-0.530435	0.00851087
ENSG00000182165	hsa-miR-140-3p	-0.529565	0.0086351
ENSG00000242474	hsa-miR-208b-3p	-0.529565	0.0086351
ENSG00000248318	hsa-miR-1179	0.529565	0.0086351
ENSG00000248318	hsa-miR-548l	0.529565	0.0086351
ENSG00000246263	hsa-miR-3065-5p	0.529565	0.0086351
ENSG00000225339	hsa-miR-3130-5p	0.529565	0.0086351
ENSG00000247157	hsa-miR-2467-5p	-0.529565	0.0086351
ENSG00000182165	hsa-let-7f-1-3p	0.528696	0.00876084
ENSG00000247157	hsa-miR-378c	-0.528696	0.00876084
ENSG00000182165	hsa-miR-148b-3p	-0.527826	0.00888811
ENSG00000242474	hsa-miR-100-5p	-0.527826	0.00888811
ENSG00000246263	hsa-miR-941	0.527826	0.00888811
ENSG00000242474	hsa-miR-128-1-5p	-0.526957	0.00901692
ENSG00000225339	hsa-miR-1260b	0.526957	0.00901692
ENSG00000233237	hsa-miR-550a-5p	0.526087	0.00914729
ENSG00000248318	hsa-miR-629-5p	0.526087	0.00914729
ENSG00000248318	hsa-miR-500a-3p	0.525217	0.00927924
ENSG00000248318	hsa-miR-1180-3p	0.525217	0.00927924
ENSG00000246263	hsa-miR-1908-5p	0.525217	0.00927924
ENSG00000246263	hsa-miR-296-3p	0.525217	0.00927924
ENSG00000182165	hsa-miR-450b-5p	-0.524348	0.00941277
ENSG00000206028	hsa-miR-193a-5p	0.524348	0.00941277
ENSG00000246263	hsa-miR-616-5p	0.524348	0.00941277
ENSG00000247157	hsa-miR-3176	-0.523478	0.00954791
ENSG00000182165	hsa-miR-140-5p	-0.522609	0.00968466
ENSG00000233237	hsa-miR-126-3p	0.522609	0.00968466
ENSG00000246263	hsa-miR-188-3p	0.522609	0.00968466
ENSG00000206028	hsa-miR-5701	-0.521739	0.00982305
ENSG00000206028	hsa-miR-339-3p	-0.521739	0.00982305
ENSG00000206028	hsa-miR-29b-3p	0.521739	0.00982305
ENSG00000248318	hsa-miR-374b-5p	0.521739	0.00982305
ENSG00000248318	hsa-miR-374c-3p	0.521739	0.00982305
ENSG00000248318	hsa-miR-130a-3p	0.521739	0.00982305
ENSG00000246263	hsa-miR-6866-5p	0.521739	0.00982305
ENSG00000182165	hsa-miR-1260a	-0.52087	0.00996308
ENSG00000242474	hsa-miR-151b	-0.52087	0.00996308
ENSG00000225339	hsa-miR-424-5p	0.52087	0.00996308
ENSG00000242474	hsa-miR-2116-3p	-0.515231	0.00997804
ENSG00000233237	hsa-miR-139-5p	0.52	0.0101048
ENSG00000206028	hsa-miR-152-3p	-0.52	0.0101048
ENSG00000248318	hsa-miR-25-3p	0.52	0.0101048
ENSG00000246263	hsa-miR-148a-5p	0.52	0.0101048
ENSG00000246263	hsa-miR-5699-5p	0.52	0.0101048
ENSG00000247157	hsa-miR-1908-5p	-0.52	0.0101048
ENSG00000182165	hsa-miR-1908-3p	-0.51913	0.0102481
ENSG00000246263	hsa-miR-550b-3p	0.51913	0.0102481
ENSG00000247157	hsa-miR-19b-3p	0.51913	0.0102481
ENSG00000182165	hsa-miR-199b-5p	-0.518261	0.0103932
ENSG00000206028	hsa-miR-212-5p	-0.518261	0.0103932
ENSG00000206028	hsa-miR-365b-3p	0.518261	0.0103932
ENSG00000206028	hsa-miR-365a-3p	0.518261	0.0103932
ENSG00000248318	hsa-miR-125a-3p	0.518261	0.0103932
ENSG00000225339	hsa-miR-486-3p	-0.518261	0.0103932
ENSG00000242474	hsa-miR-320b	-0.517391	0.01054
ENSG00000242474	hsa-let-7g-5p	-0.517391	0.01054
ENSG00000233237	hsa-miR-363-3p	-0.517391	0.01054
ENSG00000248318	hsa-miR-424-5p	0.517391	0.01054
ENSG00000246263	hsa-miR-9-5p	0.517391	0.01054
ENSG00000246263	hsa-miR-24-1-5p	0.517391	0.01054
ENSG00000225339	hsa-miR-378c	0.517391	0.01054
ENSG00000242474	hsa-miR-324-5p	-0.516522	0.0106885
ENSG00000233237	hsa-miR-200c-3p	0.516522	0.0106885
ENSG00000206028	hsa-miR-3691-5p	-0.515652	0.0108387
ENSG00000206028	hsa-miR-28-5p	-0.515652	0.0108387
ENSG00000206028	hsa-miR-92a-1-5p	-0.515652	0.0108387
ENSG00000248318	hsa-let-7f-5p	0.515652	0.0108387
ENSG00000225339	hsa-miR-21-5p	-0.515652	0.0108387
ENSG00000182165	hsa-miR-3151-5p	-0.514783	0.0109907
ENSG00000242474	hsa-miR-3127-5p	-0.514783	0.0109907
ENSG00000246263	hsa-miR-4435	0.514783	0.0109907
ENSG00000225339	hsa-miR-582-3p	-0.514783	0.0109907
ENSG00000247157	hsa-miR-378i	-0.514783	0.0109907
ENSG00000247157	hsa-miR-652-3p	-0.514783	0.0109907
ENSG00000247157	hsa-miR-193b-3p	-0.514783	0.0109907
ENSG00000247157	hsa-miR-148b-3p	-0.514783	0.0109907
ENSG00000247157	hsa-miR-940	-0.509139	0.0110538
ENSG00000242474	hsa-miR-181a-2-3p	-0.513913	0.0111445
ENSG00000242474	hsa-miR-101-3p	-0.513913	0.0111445
ENSG00000247157	hsa-miR-580-3p	-0.513913	0.0111445
ENSG00000248318	hsa-miR-181a-5p	0.513043	0.0113001
ENSG00000182165	hsa-miR-378d	-0.512174	0.0114574
ENSG00000242474	hsa-miR-3158-3p	-0.512174	0.0114574
ENSG00000242474	hsa-miR-146a-5p	0.512174	0.0114574
ENSG00000242474	hsa-miR-135b-3p	-0.512174	0.0114574
ENSG00000242474	hsa-miR-2355-5p	-0.512174	0.0114574
ENSG00000206028	hsa-let-7g-3p	-0.512174	0.0114574
ENSG00000248318	hsa-miR-34a-5p	0.512174	0.0114574
ENSG00000248318	hsa-miR-502-5p	0.511304	0.0116166
ENSG00000246263	hsa-miR-138-5p	0.511304	0.0116166
ENSG00000247157	hsa-miR-629-5p	-0.511304	0.0116166
ENSG00000182165	hsa-miR-5010-3p	-0.510435	0.0117777
ENSG00000246263	hsa-miR-19a-3p	-0.510435	0.0117777
ENSG00000246263	hsa-miR-374c-5p	0.510435	0.0117777
ENSG00000246263	hsa-miR-590-5p	0.510435	0.0117777
ENSG00000225339	hsa-miR-6716-3p	0.510435	0.0117777
ENSG00000242474	hsa-miR-3609	-0.509565	0.0119405
ENSG00000233237	hsa-miR-30a-5p	0.509565	0.0119405
ENSG00000182165	hsa-miR-222-3p	0.508696	0.0121053
ENSG00000242474	hsa-miR-26a-2-3p	-0.508696	0.0121053
ENSG00000242474	hsa-miR-143-3p	-0.507826	0.0122719
ENSG00000248318	hsa-miR-3130-5p	0.507826	0.0122719
ENSG00000225339	hsa-miR-3661	0.507826	0.0122719
ENSG00000247157	hsa-miR-296-5p	-0.507826	0.0122719
ENSG00000182165	hsa-miR-374c-5p	-0.506957	0.0124404
ENSG00000182165	hsa-miR-628-3p	-0.506957	0.0124404
ENSG00000242474	hsa-let-7d-3p	-0.506957	0.0124404
ENSG00000248318	hsa-miR-320c	0.506957	0.0124404
ENSG00000225339	hsa-miR-151b	0.506957	0.0124404
ENSG00000247157	hsa-miR-130b-3p	-0.506957	0.0124404
ENSG00000242474	hsa-miR-3661	-0.506087	0.0126109
ENSG00000206028	hsa-miR-4510	-0.506087	0.0126109
ENSG00000246263	hsa-miR-342-5p	0.506087	0.0126109
ENSG00000246263	hsa-let-7c-5p	0.506087	0.0126109
ENSG00000247157	hsa-miR-362-3p	-0.506087	0.0126109
ENSG00000247157	hsa-miR-19a-3p	0.506087	0.0126109
ENSG00000182165	hsa-miR-505-5p	-0.505217	0.0127833
ENSG00000242474	hsa-miR-1296-5p	-0.505217	0.0127833
ENSG00000182165	hsa-miR-190a-3p	-0.504348	0.0129576
ENSG00000182165	hsa-miR-4746-5p	-0.504348	0.0129576
ENSG00000242474	hsa-miR-345-5p	-0.504348	0.0129576
ENSG00000242474	hsa-miR-7974	-0.504348	0.0129576
ENSG00000242474	hsa-miR-874-5p	-0.504348	0.0129576
ENSG00000233237	hsa-miR-29c-3p	0.504348	0.0129576
ENSG00000248318	hsa-miR-197-3p	0.504348	0.0129576
ENSG00000246263	hsa-miR-4762-5p	0.504348	0.0129576
ENSG00000246263	hsa-miR-148a-3p	0.504348	0.0129576
ENSG00000225339	hsa-miR-3130-3p	0.504348	0.0129576
ENSG00000225339	hsa-miR-1307-3p	0.504348	0.0129576
ENSG00000247157	hsa-miR-33a-5p	-0.504348	0.0129576
ENSG00000182165	hsa-miR-3176	-0.503478	0.013134
ENSG00000233237	hsa-miR-550a-3p	0.503478	0.013134
ENSG00000233237	hsa-miR-550b-2-5p	0.503478	0.013134
ENSG00000246263	hsa-let-7a-3p	0.503478	0.013134
ENSG00000246263	hsa-miR-6716-3p	0.503478	0.013134
ENSG00000225339	hsa-let-7c-3p	0.503478	0.013134
ENSG00000247157	hsa-let-7e-5p	-0.503478	0.013134
ENSG00000233237	hsa-miR-181a-5p	0.502609	0.0133123
ENSG00000248318	hsa-miR-26a-2-3p	0.502609	0.0133123
ENSG00000248318	hsa-miR-3605-5p	0.502609	0.0133123
ENSG00000225339	hsa-miR-10a-5p	-0.502609	0.0133123
ENSG00000225339	hsa-miR-92a-1-5p	0.502609	0.0133123
ENSG00000247157	hsa-miR-33a-3p	-0.502609	0.0133123
ENSG00000246263	hsa-miR-99b-5p	0.501739	0.0134926
ENSG00000247157	hsa-miR-532-3p	-0.501739	0.0134926
ENSG00000182165	hsa-miR-190a-5p	-0.50087	0.0136749
ENSG00000242474	hsa-miR-3158-5p	-0.50087	0.0136749
ENSG00000248318	hsa-miR-101-5p	0.50087	0.0136749
ENSG00000247157	hsa-miR-25-5p	-0.50087	0.0136749
ENSG00000182165	hsa-miR-24-1-5p	-0.5	0.0138593
ENSG00000233237	hsa-miR-671-3p	0.5	0.0138593
ENSG00000233237	hsa-miR-3065-3p	0.5	0.0138593
ENSG00000246263	hsa-miR-126-3p	0.5	0.0138593
ENSG00000225339	hsa-miR-424-3p	0.5	0.0138593
ENSG00000182165	hsa-miR-6516-5p	-0.49913	0.0140457
ENSG00000206028	hsa-miR-28-3p	-0.49913	0.0140457
ENSG00000246263	hsa-miR-1468-5p	0.49913	0.0140457
ENSG00000247157	hsa-miR-32-3p	-0.49913	0.0140457
ENSG00000242474	hsa-miR-1179	-0.498261	0.0142342
ENSG00000233237	hsa-miR-338-3p	0.498261	0.0142342
ENSG00000247157	hsa-miR-6798-3p	-0.493586	0.0142404
ENSG00000182165	hsa-miR-3651	0.497391	0.0144248
ENSG00000182165	hsa-miR-183-5p	-0.497391	0.0144248
ENSG00000182165	hsa-miR-3177-3p	-0.497391	0.0144248
ENSG00000246263	hsa-miR-24-2-5p	0.497391	0.0144248
ENSG00000225339	hsa-miR-149-5p	0.497391	0.0144248
ENSG00000225339	hsa-miR-219b-3p	0.497391	0.0144248
ENSG00000247157	hsa-miR-24-1-5p	-0.497391	0.0144248
ENSG00000247157	hsa-miR-188-5p	-0.497391	0.0144248
ENSG00000233237	hsa-miR-3065-5p	0.496522	0.0146175
ENSG00000206028	hsa-miR-3609	-0.496522	0.0146175
ENSG00000206028	hsa-miR-324-3p	-0.496522	0.0146175
ENSG00000206028	hsa-miR-219a-1-3p	-0.496522	0.0146175
ENSG00000247157	hsa-miR-574-3p	-0.496522	0.0146175
ENSG00000247157	hsa-miR-660-5p	-0.496522	0.0146175
ENSG00000247157	hsa-miR-210-3p	-0.496522	0.0146175
ENSG00000242474	hsa-miR-576-5p	-0.495652	0.0148123
ENSG00000233237	hsa-miR-10a-5p	0.495652	0.0148123
ENSG00000247157	hsa-miR-3615	-0.495652	0.0148123
ENSG00000247157	hsa-miR-99b-3p	-0.495652	0.0148123
ENSG00000247157	hsa-miR-140-3p	-0.495652	0.0148123
ENSG00000182165	hsa-miR-421	-0.494783	0.0150093
ENSG00000242474	hsa-miR-320a	-0.493913	0.0152084
ENSG00000246263	hsa-miR-103a-2-5p	0.493913	0.0152084
ENSG00000242474	hsa-let-7c-5p	-0.493043	0.0154097
ENSG00000233237	hsa-let-7b-3p	-0.493043	0.0154097
ENSG00000233237	hsa-miR-3605-5p	0.493043	0.0154097
ENSG00000206028	hsa-miR-106b-3p	-0.493043	0.0154097
ENSG00000246263	hsa-miR-502-3p	0.493043	0.0154097
ENSG00000246263	hsa-miR-17-5p	0.493043	0.0154097
ENSG00000246263	hsa-miR-197-3p	0.493043	0.0154097
ENSG00000225339	hsa-let-7f-5p	0.493043	0.0154097
ENSG00000248318	hsa-miR-146b-3p	0.492174	0.0156132
ENSG00000225339	hsa-miR-1271-5p	0.492174	0.0156132
ENSG00000242474	hsa-miR-576-3p	-0.491304	0.015819
ENSG00000225339	hsa-miR-27b-3p	0.491304	0.015819
ENSG00000233237	hsa-miR-148a-3p	0.490435	0.0160269
ENSG00000233237	hsa-miR-98-5p	-0.490435	0.0160269
ENSG00000248318	hsa-miR-378d	0.490435	0.0160269
ENSG00000246263	hsa-miR-550a-5p	0.490435	0.0160269
ENSG00000225339	hsa-miR-33a-5p	0.490435	0.0160269
ENSG00000225339	hsa-miR-5699-3p	0.490435	0.0160269
ENSG00000247157	hsa-miR-3074-5p	-0.490435	0.0160269
ENSG00000182165	hsa-miR-101-5p	-0.489565	0.0162372
ENSG00000182165	hsa-miR-6716-3p	-0.489565	0.0162372
ENSG00000242474	hsa-miR-1266-5p	-0.489565	0.0162372
ENSG00000206028	hsa-miR-1287-5p	-0.489565	0.0162372
ENSG00000248318	hsa-miR-185-5p	0.489565	0.0162372
ENSG00000247157	hsa-miR-421	-0.489565	0.0162372
ENSG00000182165	hsa-miR-3130-5p	-0.488696	0.0164497
ENSG00000242474	hsa-miR-30b-5p	-0.488696	0.0164497
ENSG00000206028	hsa-miR-424-5p	-0.488696	0.0164497
ENSG00000182165	hsa-miR-943	-0.487826	0.0166644
ENSG00000242474	hsa-miR-125b-1-3p	-0.487826	0.0166644
ENSG00000242474	hsa-miR-26a-5p	-0.487826	0.0166644
ENSG00000233237	hsa-miR-20b-5p	-0.487826	0.0166644
ENSG00000206028	hsa-miR-99a-3p	-0.487826	0.0166644
ENSG00000248318	hsa-miR-550a-3p	0.487826	0.0166644
ENSG00000248318	hsa-miR-550b-2-5p	0.487826	0.0166644
ENSG00000246263	hsa-miR-542-3p	0.487826	0.0166644
ENSG00000246263	hsa-miR-3684	0.487826	0.0166644
ENSG00000246263	hsa-miR-454-3p	0.487826	0.0166644
ENSG00000247157	hsa-miR-501-5p	-0.487826	0.0166644
ENSG00000182165	hsa-miR-636	-0.486957	0.0168815
ENSG00000182165	hsa-miR-629-5p	-0.486957	0.0168815
ENSG00000242474	hsa-miR-3180-3p	-0.486957	0.0168815
ENSG00000182165	hsa-miR-2277-5p	-0.486087	0.017101
ENSG00000182165	hsa-miR-454-5p	-0.486087	0.017101
ENSG00000182165	hsa-miR-197-5p	-0.486087	0.017101
ENSG00000248318	hsa-let-7f-2-3p	0.486087	0.017101
ENSG00000247157	hsa-miR-148b-5p	-0.486087	0.017101
ENSG00000247157	hsa-miR-27b-5p	-0.486087	0.017101
ENSG00000247157	hsa-miR-130b-5p	-0.486087	0.017101
ENSG00000246263	hsa-miR-940	0.481288	0.0172618
ENSG00000182165	hsa-miR-3074-5p	-0.485217	0.0173227
ENSG00000182165	hsa-miR-1468-5p	-0.485217	0.0173227
ENSG00000233237	hsa-miR-183-3p	0.485217	0.0173227
ENSG00000206028	hsa-miR-491-3p	-0.485217	0.0173227
ENSG00000248318	hsa-miR-627-5p	0.485217	0.0173227
ENSG00000246263	hsa-miR-4677-3p	0.485217	0.0173227
ENSG00000246263	hsa-miR-100-3p	-0.485217	0.0173227
ENSG00000247157	hsa-miR-1260a	-0.485217	0.0173227
ENSG00000242474	hsa-miR-1271-5p	-0.484348	0.0175469
ENSG00000233237	hsa-miR-210-5p	-0.484348	0.0175469
ENSG00000206028	hsa-miR-760	-0.484348	0.0175469
ENSG00000206028	hsa-miR-7977	0.484348	0.0175469
ENSG00000206028	hsa-miR-20a-5p	-0.484348	0.0175469
ENSG00000225339	hsa-miR-24-1-5p	0.484348	0.0175469
ENSG00000182165	hsa-miR-188-5p	-0.483478	0.0177734
ENSG00000242474	hsa-miR-7-1-3p	-0.483478	0.0177734
ENSG00000247157	hsa-miR-1180-3p	-0.483478	0.0177734
ENSG00000182165	hsa-miR-532-3p	-0.482609	0.0180023
ENSG00000242474	hsa-let-7f-5p	-0.482609	0.0180023
ENSG00000206028	hsa-miR-4781-3p	-0.482609	0.0180023
ENSG00000225339	hsa-miR-30d-5p	0.482609	0.0180023
ENSG00000247157	hsa-miR-6737-3p	-0.47793	0.018172
ENSG00000182165	hsa-miR-3607-3p	-0.481739	0.0182337
ENSG00000206028	hsa-miR-766-3p	0.481739	0.0182337
ENSG00000246263	hsa-miR-193a-3p	0.481739	0.0182337
ENSG00000225339	hsa-miR-146a-5p	-0.481739	0.0182337
ENSG00000247157	hsa-miR-296-3p	-0.481739	0.0182337
ENSG00000242474	hsa-miR-30d-5p	-0.48087	0.0184675
ENSG00000233237	hsa-miR-3651	-0.48087	0.0184675
ENSG00000225339	hsa-miR-152-3p	0.48087	0.0184675
ENSG00000247157	hsa-miR-6747-3p	-0.48087	0.0184675
ENSG00000182165	hsa-miR-6511a-3p	-0.48	0.0187037
ENSG00000233237	hsa-miR-589-3p	0.48	0.0187037
ENSG00000248318	hsa-miR-545-5p	0.48	0.0187037
ENSG00000246263	hsa-miR-181d-5p	0.48	0.0187037
ENSG00000246263	hsa-miR-548k	0.48	0.0187037
ENSG00000225339	hsa-miR-624-5p	0.48	0.0187037
ENSG00000247157	hsa-miR-99b-5p	-0.48	0.0187037
ENSG00000247157	hsa-miR-652-5p	-0.48	0.0187037
ENSG00000182165	hsa-miR-183-3p	-0.47913	0.0189425
ENSG00000233237	hsa-miR-23a-3p	0.47913	0.0189425
ENSG00000206028	hsa-miR-181c-3p	0.47913	0.0189425
ENSG00000248318	hsa-miR-32-5p	0.47913	0.0189425
ENSG00000248318	hsa-miR-550a-5p	0.47913	0.0189425
ENSG00000246263	hsa-miR-27a-5p	0.47913	0.0189425
ENSG00000246263	hsa-miR-550a-3p	0.47913	0.0189425
ENSG00000246263	hsa-miR-197-5p	0.47913	0.0189425
ENSG00000246263	hsa-miR-550b-2-5p	0.47913	0.0189425
ENSG00000225339	hsa-miR-361-3p	0.47913	0.0189425
ENSG00000247157	hsa-miR-941	-0.47913	0.0189425
ENSG00000247157	hsa-miR-33b-5p	-0.47913	0.0189425
ENSG00000182165	hsa-let-7b-5p	0.478261	0.0191837
ENSG00000248318	hsa-miR-3613-5p	0.478261	0.0191837
ENSG00000248318	hsa-miR-3605-3p	0.478261	0.0191837
ENSG00000248318	hsa-miR-146b-5p	0.478261	0.0191837
ENSG00000246263	hsa-miR-101-5p	0.478261	0.0191837
ENSG00000246263	hsa-miR-4742-3p	0.478261	0.0191837
ENSG00000225339	hsa-miR-2110	0.478261	0.0191837
ENSG00000225339	hsa-miR-1296-5p	0.478261	0.0191837
ENSG00000247157	hsa-miR-1307-5p	-0.478261	0.0191837
ENSG00000247157	hsa-let-7c-5p	-0.478261	0.0191837
ENSG00000206028	hsa-miR-361-3p	-0.477391	0.0194274
ENSG00000247157	hsa-miR-103a-3p	-0.477391	0.0194274
ENSG00000247157	hsa-miR-103b	-0.477391	0.0194274
ENSG00000182165	hsa-miR-147b	-0.476522	0.0196737
ENSG00000206028	hsa-miR-9-5p	0.476522	0.0196737
ENSG00000246263	hsa-miR-760	0.476522	0.0196737
ENSG00000182165	hsa-miR-342-3p	-0.475652	0.0199226
ENSG00000246263	hsa-miR-335-3p	0.475652	0.0199226
ENSG00000225339	hsa-miR-628-3p	0.475652	0.0199226
ENSG00000242474	hsa-miR-98-3p	-0.474783	0.020174
ENSG00000242474	hsa-miR-4510	-0.474783	0.020174
ENSG00000248318	hsa-miR-378a-5p	0.474783	0.020174
ENSG00000246263	hsa-miR-582-3p	0.474783	0.020174
ENSG00000182165	hsa-miR-361-5p	-0.473913	0.0204281
ENSG00000242474	hsa-miR-135b-5p	-0.473913	0.0204281
ENSG00000242474	hsa-let-7d-5p	-0.473913	0.0204281
ENSG00000248318	hsa-miR-580-3p	0.473913	0.0204281
ENSG00000246263	hsa-miR-1908-3p	0.473913	0.0204281
ENSG00000233237	hsa-miR-204-5p	0.473043	0.0206847
ENSG00000206028	hsa-miR-556-5p	-0.473043	0.0206847
ENSG00000206028	hsa-miR-132-5p	-0.473043	0.0206847
ENSG00000246263	hsa-miR-589-3p	0.473043	0.0206847
ENSG00000247157	hsa-miR-378d	-0.472174	0.020944
ENSG00000247157	hsa-miR-760	-0.472174	0.020944
ENSG00000182165	hsa-miR-365b-3p	-0.471304	0.021206
ENSG00000182165	hsa-miR-346	-0.471304	0.021206
ENSG00000182165	hsa-miR-365a-3p	-0.471304	0.021206
ENSG00000246263	hsa-miR-3065-3p	0.471304	0.021206
ENSG00000225339	hsa-miR-580-3p	0.471304	0.021206
ENSG00000225339	hsa-miR-296-5p	0.471304	0.021206
ENSG00000242474	hsa-miR-30b-3p	-0.470435	0.0214706
ENSG00000247157	hsa-miR-374b-5p	-0.470435	0.0214706
ENSG00000247157	hsa-miR-374c-3p	-0.470435	0.0214706
ENSG00000248318	hsa-miR-10a-5p	-0.469565	0.021738
ENSG00000248318	hsa-miR-181c-5p	0.469565	0.021738
ENSG00000248318	hsa-miR-106a-5p	0.469565	0.021738
ENSG00000246263	hsa-miR-362-3p	0.469565	0.021738
ENSG00000246263	hsa-miR-9-3p	0.469565	0.021738
ENSG00000247157	hsa-miR-181a-3p	-0.469565	0.021738
ENSG00000247157	hsa-miR-301b	-0.469565	0.021738
ENSG00000182165	hsa-miR-23b-3p	-0.468696	0.022008
ENSG00000246263	hsa-miR-500a-3p	0.468696	0.022008
ENSG00000247157	hsa-miR-1260b	-0.468696	0.022008
ENSG00000247157	hsa-miR-744-3p	-0.468696	0.022008
ENSG00000233237	hsa-miR-590-3p	0.467826	0.0222808
ENSG00000206028	hsa-miR-130a-3p	-0.467826	0.0222808
ENSG00000248318	hsa-miR-185-3p	0.467826	0.0222808
ENSG00000248318	hsa-miR-1908-3p	0.467826	0.0222808
ENSG00000246263	hsa-miR-3913-5p	0.467826	0.0222808
ENSG00000246263	hsa-miR-3913-3p	0.467826	0.0222808
ENSG00000246263	hsa-miR-500a-5p	0.467826	0.0222808
ENSG00000242474	hsa-miR-424-3p	-0.466957	0.0225564
ENSG00000242474	hsa-miR-361-3p	-0.466957	0.0225564
ENSG00000248318	hsa-miR-342-3p	0.466957	0.0225564
ENSG00000225339	hsa-miR-6741-3p	0.466957	0.0225564
ENSG00000247157	hsa-miR-4435	-0.466957	0.0225564
ENSG00000247157	hsa-miR-6783-3p	-0.466957	0.0225564
ENSG00000182165	hsa-miR-548b-3p	-0.466087	0.0228347
ENSG00000242474	hsa-miR-374a-3p	-0.466087	0.0228347
ENSG00000206028	hsa-miR-7974	-0.466087	0.0228347
ENSG00000248318	hsa-miR-374a-5p	0.466087	0.0228347
ENSG00000248318	hsa-miR-3180-3p	0.466087	0.0228347
ENSG00000248318	hsa-miR-942-5p	0.466087	0.0228347
ENSG00000182165	hsa-miR-26b-3p	-0.465217	0.0231159
ENSG00000242474	hsa-miR-5690	-0.465217	0.0231159
ENSG00000206028	hsa-miR-128-3p	-0.465217	0.0231159
ENSG00000206028	hsa-miR-208b-3p	-0.465217	0.0231159
ENSG00000246263	hsa-miR-6741-3p	0.465217	0.0231159
ENSG00000225339	hsa-miR-532-3p	0.465217	0.0231159
ENSG00000247157	hsa-miR-627-5p	-0.465217	0.0231159
ENSG00000247157	hsa-miR-484	-0.465217	0.0231159
ENSG00000182165	hsa-let-7i-3p	0.464348	0.0233998
ENSG00000182165	hsa-miR-3942-3p	-0.464348	0.0233998
ENSG00000242474	hsa-miR-548l	-0.463478	0.0236866
ENSG00000242474	hsa-miR-99b-5p	-0.462609	0.0239763
ENSG00000206028	hsa-miR-92b-5p	-0.462609	0.0239763
ENSG00000248318	hsa-miR-98-3p	0.462609	0.0239763
ENSG00000246263	hsa-miR-532-3p	0.462609	0.0239763
ENSG00000242474	hsa-let-7b-3p	-0.461739	0.0242689
ENSG00000233237	hsa-miR-93-3p	0.461739	0.0242689
ENSG00000225339	hsa-miR-188-5p	0.461739	0.0242689
ENSG00000247157	hsa-miR-3127-5p	-0.461739	0.0242689
ENSG00000247157	hsa-miR-125a-3p	-0.461739	0.0242689
ENSG00000182165	hsa-miR-6798-3p	-0.458361	0.0242833
ENSG00000182165	hsa-miR-103a-3p	-0.46087	0.0245644
ENSG00000182165	hsa-miR-6741-3p	-0.46087	0.0245644
ENSG00000182165	hsa-miR-1301-3p	-0.46087	0.0245644
ENSG00000182165	hsa-miR-103b	-0.46087	0.0245644
ENSG00000233237	hsa-miR-21-3p	0.46087	0.0245644
ENSG00000206028	hsa-miR-212-3p	-0.46087	0.0245644
ENSG00000225339	hsa-miR-140-3p	0.46087	0.0245644
ENSG00000247157	hsa-miR-769-3p	-0.46087	0.0245644
ENSG00000247157	hsa-miR-3177-3p	-0.46087	0.0245644
ENSG00000242474	hsa-miR-940	-0.456919	0.0247919
ENSG00000182165	hsa-miR-3615	-0.46	0.0248628
ENSG00000182165	hsa-miR-100-5p	0.46	0.0248628
ENSG00000246263	hsa-miR-5100	0.46	0.0248628
ENSG00000248318	hsa-miR-1468-5p	0.45913	0.0251641
ENSG00000225339	hsa-miR-3940-3p	0.45913	0.0251641
ENSG00000225339	hsa-miR-484	0.45913	0.0251641
ENSG00000182165	hsa-miR-1910-5p	-0.458261	0.0254684
ENSG00000182165	hsa-miR-6783-3p	-0.458261	0.0254684
ENSG00000233237	hsa-miR-4677-3p	0.458261	0.0254684
ENSG00000233237	hsa-miR-22-5p	-0.458261	0.0254684
ENSG00000206028	hsa-miR-30e-3p	-0.458261	0.0254684
ENSG00000248318	hsa-miR-1277-5p	0.458261	0.0254684
ENSG00000248318	hsa-miR-361-3p	0.458261	0.0254684
ENSG00000246263	hsa-let-7a-5p	0.458261	0.0254684
ENSG00000225339	hsa-miR-2355-3p	0.458261	0.0254684
ENSG00000182165	hsa-miR-15b-3p	-0.457391	0.0257757
ENSG00000182165	hsa-miR-3130-3p	-0.457391	0.0257757
ENSG00000242474	hsa-miR-328-3p	-0.457391	0.0257757
ENSG00000233237	hsa-miR-96-5p	0.457391	0.0257757
ENSG00000233237	hsa-miR-1468-5p	0.457391	0.0257757
ENSG00000247157	hsa-miR-24-3p	-0.457391	0.0257757
ENSG00000246263	hsa-miR-643	0.453577	0.0260043
ENSG00000182165	hsa-miR-103a-2-5p	-0.456522	0.0260861
ENSG00000182165	hsa-miR-5699-5p	-0.456522	0.0260861
ENSG00000233237	hsa-miR-193a-3p	0.456522	0.0260861
ENSG00000233237	hsa-miR-3681-5p	0.456522	0.0260861
ENSG00000246263	hsa-miR-422a	0.456522	0.0260861
ENSG00000246263	hsa-miR-182-5p	0.456522	0.0260861
ENSG00000233237	hsa-miR-550b-3p	0.455652	0.0263994
ENSG00000247157	hsa-miR-129-5p	-0.455652	0.0263994
ENSG00000182165	hsa-miR-660-5p	-0.454783	0.0267159
ENSG00000182165	hsa-miR-27b-3p	-0.454783	0.0267159
ENSG00000248318	hsa-miR-3651	-0.454783	0.0267159
ENSG00000246263	hsa-miR-1292-5p	0.454783	0.0267159
ENSG00000248318	hsa-miR-3130-3p	0.453913	0.0270354
ENSG00000246263	hsa-miR-183-3p	0.453913	0.0270354
ENSG00000225339	hsa-miR-542-3p	0.453913	0.0270354
ENSG00000225339	hsa-miR-92a-3p	0.453913	0.0270354
ENSG00000182165	hsa-miR-659-5p	-0.453043	0.027358
ENSG00000182165	hsa-miR-532-5p	-0.453043	0.027358
ENSG00000242474	hsa-miR-455-5p	-0.453043	0.027358
ENSG00000247157	hsa-miR-92a-3p	-0.453043	0.027358
ENSG00000247157	hsa-miR-30a-3p	-0.453043	0.027358
ENSG00000182165	hsa-miR-3912-3p	-0.452174	0.0276837
ENSG00000206028	hsa-miR-125b-2-3p	-0.452174	0.0276837
ENSG00000246263	hsa-miR-210-3p	0.452174	0.0276837
ENSG00000225339	hsa-miR-30b-5p	0.452174	0.0276837
ENSG00000225339	hsa-miR-877-5p	0.452174	0.0276837
ENSG00000247157	hsa-miR-766-3p	-0.452174	0.0276837
ENSG00000182165	hsa-miR-3942-5p	-0.451304	0.0280126
ENSG00000182165	hsa-miR-199a-3p	-0.451304	0.0280126
ENSG00000182165	hsa-miR-6824-3p	-0.451304	0.0280126
ENSG00000248318	hsa-miR-3607-3p	0.451304	0.0280126
ENSG00000182165	hsa-miR-877-5p	-0.450435	0.0283446
ENSG00000233237	hsa-miR-183-5p	0.450435	0.0283446
ENSG00000248318	hsa-miR-1260a	0.450435	0.0283446
ENSG00000247157	hsa-miR-374b-3p	-0.450435	0.0283446
ENSG00000247157	hsa-miR-636	-0.450435	0.0283446
ENSG00000182165	hsa-miR-191-3p	-0.449565	0.0286798
ENSG00000182165	hsa-miR-301b	-0.449565	0.0286798
ENSG00000246263	hsa-miR-193b-5p	0.449565	0.0286798
ENSG00000247157	hsa-miR-425-5p	-0.449565	0.0286798
ENSG00000182165	hsa-miR-550b-3p	-0.448696	0.0290182
ENSG00000225339	hsa-miR-450a-5p	0.448696	0.0290182
ENSG00000225339	hsa-miR-4662b	0.448696	0.0290182
ENSG00000225339	hsa-miR-26b-3p	0.448696	0.0290182
ENSG00000182165	hsa-miR-340-5p	-0.447826	0.0293599
ENSG00000247157	hsa-miR-345-5p	-0.447826	0.0293599
ENSG00000182165	hsa-miR-10b-5p	-0.446957	0.0297048
ENSG00000182165	hsa-miR-130b-3p	-0.446087	0.030053
ENSG00000233237	hsa-miR-181a-2-3p	0.446087	0.030053
ENSG00000246263	hsa-miR-423-5p	0.446087	0.030053
ENSG00000246263	hsa-miR-3184-3p	0.446087	0.030053
ENSG00000246263	hsa-miR-590-3p	0.446087	0.030053
ENSG00000247157	hsa-let-7a-5p	-0.446087	0.030053
ENSG00000182165	hsa-miR-221-3p	0.445217	0.0304045
ENSG00000182165	hsa-miR-4762-5p	-0.445217	0.0304045
ENSG00000182165	hsa-miR-32-5p	-0.445217	0.0304045
ENSG00000242474	hsa-miR-548k	-0.445217	0.0304045
ENSG00000242474	hsa-miR-3940-3p	-0.445217	0.0304045
ENSG00000206028	hsa-miR-1271-5p	-0.445217	0.0304045
ENSG00000206028	hsa-miR-132-3p	-0.445217	0.0304045
ENSG00000248318	hsa-miR-29a-3p	0.445217	0.0304045
ENSG00000246263	hsa-miR-769-3p	0.445217	0.0304045
ENSG00000225339	hsa-miR-3691-5p	0.445217	0.0304045
ENSG00000225339	hsa-miR-30b-3p	0.445217	0.0304045
ENSG00000225339	hsa-miR-378a-5p	0.445217	0.0304045
ENSG00000248318	hsa-miR-3158-3p	0.444348	0.0307593
ENSG00000246263	hsa-miR-1307-3p	0.444348	0.0307593
ENSG00000247157	hsa-miR-3609	-0.444348	0.0307593
ENSG00000182165	hsa-miR-4766-3p	-0.4414	0.0308298
ENSG00000248318	hsa-miR-1908-5p	0.443478	0.0311175
ENSG00000248318	hsa-miR-378a-3p	0.443478	0.0311175
ENSG00000225339	hsa-miR-190a-3p	0.443478	0.0311175
ENSG00000247157	hsa-miR-454-5p	-0.443478	0.0311175
ENSG00000182165	hsa-miR-3913-5p	-0.442609	0.031479
ENSG00000182165	hsa-miR-3913-3p	-0.442609	0.031479
ENSG00000182165	hsa-let-7a-5p	-0.442609	0.031479
ENSG00000242474	hsa-miR-100-3p	-0.442609	0.031479
ENSG00000242474	hsa-miR-186-5p	-0.442609	0.031479
ENSG00000248318	hsa-miR-3940-3p	0.442609	0.031479
ENSG00000246263	hsa-miR-1277-5p	0.442609	0.031479
ENSG00000182165	hsa-miR-501-3p	-0.441739	0.0318439
ENSG00000246263	hsa-miR-505-5p	0.441739	0.0318439
ENSG00000225339	hsa-miR-320c	0.441739	0.0318439
ENSG00000233237	hsa-miR-378i	0.44087	0.0322123
ENSG00000206028	hsa-miR-146b-5p	-0.44087	0.0322123
ENSG00000206028	hsa-miR-556-3p	-0.44087	0.0322123
ENSG00000247157	hsa-miR-331-3p	-0.44087	0.0322123
ENSG00000242474	hsa-let-7b-5p	-0.44	0.032584
ENSG00000242474	hsa-miR-505-3p	-0.44	0.032584
ENSG00000225339	hsa-miR-30d-3p	0.44	0.032584
ENSG00000225339	hsa-miR-1304-3p	0.44	0.032584
ENSG00000225339	hsa-miR-147b	0.44	0.032584
ENSG00000247157	hsa-miR-590-5p	-0.44	0.032584
ENSG00000247157	hsa-miR-7706	-0.44	0.032584
ENSG00000182165	hsa-miR-6747-3p	-0.43913	0.0329592
ENSG00000242474	hsa-let-7c-3p	-0.43913	0.0329592
ENSG00000225339	hsa-miR-4662a-5p	0.43913	0.0329592
ENSG00000182165	hsa-miR-584-5p	-0.438261	0.0333379
ENSG00000246263	hsa-miR-3180-3p	0.438261	0.0333379
ENSG00000247157	hsa-miR-422a	-0.438261	0.0333379
ENSG00000247157	hsa-miR-190b	-0.438261	0.0333379
ENSG00000182165	hsa-miR-199b-3p	-0.437391	0.0337201
ENSG00000247157	hsa-miR-486-3p	0.437391	0.0337201
ENSG00000182165	hsa-miR-18a-5p	-0.436522	0.0341058
ENSG00000182165	hsa-miR-505-3p	-0.436522	0.0341058
ENSG00000242474	hsa-miR-92a-3p	-0.436522	0.0341058
ENSG00000233237	hsa-let-7e-3p	0.436522	0.0341058
ENSG00000247157	hsa-miR-320c	-0.436522	0.0341058
ENSG00000182165	hsa-miR-29c-3p	-0.435652	0.0344951
ENSG00000242474	hsa-miR-3620-3p	-0.435652	0.0344951
ENSG00000242474	hsa-let-7f-1-3p	-0.435652	0.0344951
ENSG00000242474	hsa-miR-551b-5p	-0.435652	0.0344951
ENSG00000233237	hsa-miR-125a-5p	0.435652	0.0344951
ENSG00000206028	hsa-miR-548l	-0.435652	0.0344951
ENSG00000248318	hsa-miR-3158-5p	0.435652	0.0344951
ENSG00000247157	hsa-miR-6511a-3p	-0.435652	0.0344951
ENSG00000182165	hsa-miR-129-5p	-0.434783	0.034888
ENSG00000233237	hsa-let-7e-5p	0.434783	0.034888
ENSG00000206028	hsa-miR-138-5p	0.434783	0.034888
ENSG00000225339	hsa-miR-1266-5p	0.434783	0.034888
ENSG00000247157	hsa-miR-93-5p	-0.434783	0.034888
ENSG00000182165	hsa-miR-6511b-3p	-0.433913	0.0352844
ENSG00000242474	hsa-miR-98-5p	-0.433913	0.0352844
ENSG00000225339	hsa-miR-574-3p	0.433913	0.0352844
ENSG00000247157	hsa-miR-2277-5p	-0.433913	0.0352844
ENSG00000182165	hsa-miR-652-5p	-0.433043	0.0356845
ENSG00000247157	hsa-miR-2277-3p	-0.433043	0.0356845
ENSG00000247157	hsa-miR-6516-5p	-0.433043	0.0356845
ENSG00000242474	hsa-miR-29a-5p	-0.432174	0.0360882
ENSG00000233237	hsa-miR-29a-3p	0.432174	0.0360882
ENSG00000233237	hsa-miR-744-3p	0.432174	0.0360882
ENSG00000246263	hsa-miR-10b-5p	0.432174	0.0360882
ENSG00000246263	hsa-miR-183-5p	0.432174	0.0360882
ENSG00000225339	hsa-miR-219a-1-3p	0.432174	0.0360882
ENSG00000182165	hsa-miR-33b-3p	-0.431304	0.0364955
ENSG00000242474	hsa-miR-204-5p	-0.431304	0.0364955
ENSG00000206028	hsa-miR-95-3p	-0.431304	0.0364955
ENSG00000248318	hsa-miR-147b	0.431304	0.0364955
ENSG00000233237	hsa-miR-125a-3p	0.430435	0.0369066
ENSG00000246263	hsa-miR-221-3p	-0.430435	0.0369066
ENSG00000225339	hsa-miR-28-5p	0.430435	0.0369066
ENSG00000225339	hsa-miR-340-5p	0.430435	0.0369066
ENSG00000182165	hsa-miR-3605-3p	-0.429565	0.0373213
ENSG00000233237	hsa-let-7d-3p	-0.429565	0.0373213
ENSG00000246263	hsa-miR-190a-5p	0.429565	0.0373213
ENSG00000246263	hsa-miR-190b	0.429565	0.0373213
ENSG00000225339	hsa-miR-1254	0.429565	0.0373213
ENSG00000225339	hsa-miR-374b-3p	0.429565	0.0373213
ENSG00000247157	hsa-miR-215-5p	-0.429565	0.0373213
ENSG00000247157	hsa-miR-181b-5p	-0.429565	0.0373213
ENSG00000182165	hsa-miR-99b-5p	-0.428696	0.0377398
ENSG00000242474	hsa-miR-769-3p	-0.428696	0.0377398
ENSG00000242474	hsa-miR-21-3p	-0.428696	0.0377398
ENSG00000248318	hsa-miR-574-3p	0.428696	0.0377398
ENSG00000225339	hsa-miR-107	0.428696	0.0377398
ENSG00000225339	hsa-let-7d-3p	0.428696	0.0377398
ENSG00000225339	hsa-miR-328-3p	0.428696	0.0377398
ENSG00000247157	hsa-miR-140-5p	-0.428696	0.0377398
ENSG00000247157	hsa-miR-181a-5p	-0.428696	0.0377398
ENSG00000247157	hsa-miR-26b-3p	-0.428696	0.0377398
ENSG00000242474	hsa-miR-374b-5p	-0.427826	0.0381621
ENSG00000242474	hsa-miR-374c-3p	-0.427826	0.0381621
ENSG00000242474	hsa-miR-324-3p	-0.427826	0.0381621
ENSG00000248318	hsa-miR-23b-3p	0.427826	0.0381621
ENSG00000247157	hsa-miR-542-3p	-0.427826	0.0381621
ENSG00000247157	hsa-miR-362-5p	-0.427826	0.0381621
ENSG00000225339	hsa-miR-2116-3p	0.424717	0.0385727
ENSG00000182165	hsa-miR-126-5p	-0.426957	0.0385881
ENSG00000182165	hsa-miR-326	-0.426957	0.0385881
ENSG00000233237	hsa-miR-16-5p	0.426957	0.0385881
ENSG00000247157	hsa-miR-1307-3p	-0.426957	0.0385881
ENSG00000182165	hsa-miR-215-5p	-0.426087	0.0390179
ENSG00000182165	hsa-miR-3928-3p	-0.426087	0.0390179
ENSG00000182165	hsa-miR-29b-3p	-0.426087	0.0390179
ENSG00000247157	hsa-miR-486-5p	0.426087	0.0390179
ENSG00000247157	hsa-miR-6824-3p	-0.426087	0.0390179
ENSG00000248318	hsa-miR-33a-5p	0.425217	0.0394516
ENSG00000248318	hsa-miR-98-5p	0.425217	0.0394516
ENSG00000248318	hsa-miR-328-3p	0.425217	0.0394516
ENSG00000225339	hsa-miR-17-3p	0.425217	0.0394516
ENSG00000225339	hsa-miR-3200-3p	-0.425217	0.0394516
ENSG00000225339	hsa-miR-7706	0.425217	0.0394516
ENSG00000247157	hsa-miR-450b-5p	-0.424348	0.0398891
ENSG00000247157	hsa-miR-542-5p	-0.424348	0.0398891
ENSG00000242474	hsa-miR-4781-3p	-0.423478	0.0403305
ENSG00000182165	hsa-miR-1908-5p	-0.422609	0.0407758
ENSG00000233237	hsa-miR-30c-5p	0.422609	0.0407758
ENSG00000233237	hsa-miR-3184-5p	0.422609	0.0407758
ENSG00000246263	hsa-miR-628-3p	0.422609	0.0407758
ENSG00000247157	hsa-miR-4775	-0.422609	0.0407758
ENSG00000247157	hsa-miR-3184-5p	-0.422609	0.0407758
ENSG00000182165	hsa-miR-210-5p	-0.421739	0.041225
ENSG00000182165	hsa-miR-1307-5p	-0.421739	0.041225
ENSG00000233237	hsa-miR-10b-5p	0.421739	0.041225
ENSG00000182165	hsa-miR-193b-3p	-0.42087	0.0416782
ENSG00000182165	hsa-miR-550a-3p	-0.42087	0.0416782
ENSG00000182165	hsa-miR-942-5p	-0.42087	0.0416782
ENSG00000182165	hsa-miR-550b-2-5p	-0.42087	0.0416782
ENSG00000233237	hsa-miR-3151-5p	-0.42087	0.0416782
ENSG00000225339	hsa-miR-125b-2-3p	0.42087	0.0416782
ENSG00000247157	hsa-miR-21-5p	0.42087	0.0416782
ENSG00000182165	hsa-miR-93-3p	-0.42	0.0421353
ENSG00000182165	hsa-miR-766-3p	-0.42	0.0421353
ENSG00000242474	hsa-miR-4677-3p	-0.42	0.0421353
ENSG00000242474	hsa-miR-191-5p	-0.42	0.0421353
ENSG00000248318	hsa-miR-4781-3p	0.42	0.0421353
ENSG00000225339	hsa-miR-3176	0.42	0.0421353
ENSG00000247157	hsa-miR-6716-3p	-0.42	0.0421353
ENSG00000225339	hsa-miR-331-3p	0.41913	0.0425964
ENSG00000182165	hsa-miR-374b-3p	-0.418261	0.0430616
ENSG00000242474	hsa-miR-542-3p	-0.418261	0.0430616
ENSG00000242474	hsa-miR-425-5p	-0.418261	0.0430616
ENSG00000206028	hsa-miR-2355-3p	-0.418261	0.0430616
ENSG00000246263	hsa-miR-3127-5p	0.418261	0.0430616
ENSG00000247157	hsa-let-7f-2-3p	-0.418261	0.0430616
ENSG00000182165	hsa-miR-33a-5p	-0.417391	0.0435308
ENSG00000182165	hsa-miR-4677-3p	-0.417391	0.0435308
ENSG00000233237	hsa-miR-101-5p	0.417391	0.0435308
ENSG00000233237	hsa-miR-3940-3p	-0.417391	0.0435308
ENSG00000233237	hsa-miR-328-3p	-0.417391	0.0435308
ENSG00000206028	hsa-miR-1243	-0.417391	0.0435308
ENSG00000206028	hsa-miR-33b-5p	0.417391	0.0435308
ENSG00000225339	hsa-miR-188-3p	0.417391	0.0435308
ENSG00000247157	hsa-miR-423-3p	-0.417391	0.0435308
ENSG00000247157	hsa-miR-1292-5p	-0.417391	0.0435308
ENSG00000206028	hsa-miR-449c-5p	0.416522	0.044004
ENSG00000225339	hsa-miR-140-5p	0.416522	0.044004
ENSG00000225339	hsa-miR-2355-5p	0.416522	0.044004
ENSG00000247157	hsa-miR-1306-5p	-0.416522	0.044004
ENSG00000242474	hsa-miR-124-3p	-0.415652	0.0444814
ENSG00000206028	hsa-miR-3180-3p	-0.415652	0.0444814
ENSG00000248318	hsa-miR-320a	0.415652	0.0444814
ENSG00000247157	hsa-miR-627-3p	-0.415652	0.0444814
ENSG00000182165	hsa-miR-181b-3p	-0.414783	0.0449628
ENSG00000233237	hsa-miR-423-3p	0.414783	0.0449628
ENSG00000248318	hsa-miR-99a-3p	0.414783	0.0449628
ENSG00000242474	hsa-miR-199b-5p	0.413913	0.0454484
ENSG00000206028	hsa-miR-146b-3p	-0.413913	0.0454484
ENSG00000206028	hsa-miR-135b-3p	-0.413913	0.0454484
ENSG00000247157	hsa-miR-628-3p	-0.413913	0.0454484
ENSG00000206028	hsa-miR-3127-5p	-0.413043	0.0459382
ENSG00000225339	hsa-miR-346	0.413043	0.0459382
ENSG00000247157	hsa-miR-151a-3p	-0.413043	0.0459382
ENSG00000247157	hsa-miR-3942-3p	-0.413043	0.0459382
ENSG00000182165	hsa-miR-148b-5p	-0.412174	0.0464321
ENSG00000182165	hsa-miR-148a-3p	-0.412174	0.0464321
ENSG00000206028	hsa-miR-1226-3p	-0.412174	0.0464321
ENSG00000248318	hsa-miR-3182	0.412174	0.0464321
ENSG00000246263	hsa-miR-3909	0.412174	0.0464321
ENSG00000225339	hsa-miR-18a-5p	0.412174	0.0464321
ENSG00000247157	hsa-miR-185-5p	-0.412174	0.0464321
ENSG00000182165	hsa-miR-29a-3p	-0.411304	0.0469303
ENSG00000225339	hsa-miR-5699-5p	0.411304	0.0469303
ENSG00000225339	hsa-miR-3151-5p	0.411304	0.0469303
ENSG00000246263	hsa-miR-26b-3p	0.410435	0.0474327
ENSG00000247157	hsa-miR-361-3p	-0.410435	0.0474327
ENSG00000247157	hsa-miR-128-1-5p	-0.410435	0.0474327
ENSG00000247157	hsa-miR-1908-3p	-0.410435	0.0474327
ENSG00000242474	hsa-miR-1304-3p	-0.409565	0.0479394
ENSG00000242474	hsa-miR-20a-5p	-0.409565	0.0479394
ENSG00000182165	hsa-miR-301a-3p	-0.408696	0.0484503
ENSG00000206028	hsa-miR-143-3p	-0.408696	0.0484503
ENSG00000225339	hsa-miR-18a-3p	0.408696	0.0484503
ENSG00000247157	hsa-miR-340-3p	-0.408696	0.0484503
ENSG00000206028	hsa-miR-2116-3p	-0.406441	0.048738
ENSG00000182165	hsa-miR-338-3p	-0.407826	0.0489655
ENSG00000242474	hsa-miR-641	-0.407826	0.0489655
ENSG00000225339	hsa-miR-501-5p	0.407826	0.0489655
ENSG00000225339	hsa-miR-345-5p	0.407826	0.0489655
ENSG00000225339	hsa-miR-4746-5p	0.407826	0.0489655
ENSG00000247157	hsa-miR-99a-5p	-0.407826	0.0489655
ENSG00000247157	hsa-miR-26b-5p	-0.407826	0.0489655
ENSG00000247157	hsa-miR-346	-0.407826	0.0489655
ENSG00000182165	hsa-miR-545-5p	-0.406957	0.0494851
ENSG00000182165	hsa-miR-616-5p	-0.406957	0.0494851
ENSG00000182165	hsa-miR-3065-5p	-0.406957	0.0494851
ENSG00000246263	hsa-miR-3681-5p	-0.406957	0.0494851
ENSG00000246263	hsa-miR-3942-5p	0.406957	0.0494851
ENSG00000246263	hsa-miR-3605-5p	0.406957	0.0494851
ENSG00000225339	hsa-miR-2467-5p	0.406957	0.0494851
ENSG00000225339	hsa-miR-130b-5p	0.406957	0.0494851
