# Supplementary material for: Temozolomide-Induced RNA Interactome Uncovers Novel LncRNA Regulatory Loops in Glioblastoma
Source: Cancers (Basel). 2020 Sep 10;12(9):2583. doi: 10.3390/cancers12092583 (PMC7563839; doi:10.3390/cancers12092583)
Supplement: Supplementary file 1 [file cancers-12-02583-s001.zip › Suppl Data2. Differential Expression CTL vs TMZ.xlsx]

## Sheet: NSC100miR
miRNA	logFC	ABS logFC	logCPM	PValue	FDR
hsa-miR-361-3p	-0.944842	0.944842	7.48073	0.00221628	0.0498377
hsa-miR-3200-3p	1.07233	1.07233	3.48006	0.00100653	0.03129
hsa-miR-589-3p	-1.08814	1.08814	4.78344	0.0022305	0.0498377
hsa-miR-186-5p	-1.08952	1.08952	13.2282	0.000266649	0.0125184
hsa-miR-98-3p	-1.09912	1.09912	6.31643	0.00118219	0.0352193
hsa-miR-576-5p	-1.12046	1.12046	6.0032	0.00027587	0.0125184
hsa-miR-665	1.13553	1.13553	2.74264	0.00188512	0.0464779
hsa-miR-21-3p	1.14591	1.14591	11.5024	0.000280132	0.0125184
hsa-miR-548e-5p	-1.1964	1.1964	3.09209	0.000608612	0.022903
hsa-miR-34c-5p	1.1989	1.1989	5.148	0.000473919	0.0199325
hsa-miR-140-5p	-1.2055	1.2055	6.18256	8.90572e-05	0.00530633
hsa-miR-454-3p	-1.23625	1.23625	9.38379	8.55805e-05	0.00530633
hsa-miR-7-5p	-1.24781	1.24781	6.5963	0.00160414	0.0424801
hsa-miR-7704	1.29049	1.29049	8.02838	0.00202588	0.0482835
hsa-miR-3529-3p	-1.33322	1.33322	5.31134	0.00089892	0.0306061
hsa-miR-766-3p	1.35689	1.35689	2.8398	0.00180996	0.0462186
hsa-miR-3180-3p	1.43111	1.43111	2.00868	0.00131372	0.0375723
hsa-miR-5701	1.45115	1.45115	3.36529	0.00147456	0.0405505
hsa-miR-548o-3p	-1.46573	1.46573	4.85051	2.09312e-06	0.00024943
hsa-miR-335-5p	-1.60278	1.60278	5.80701	3.0574e-06	0.000312292
hsa-miR-548e-3p	-1.71266	1.71266	4.04095	3.88404e-07	5.55418e-05
hsa-miR-486-3p	1.71331	1.71331	5.50039	0.000594718	0.022903
hsa-miR-29b-1-5p	-2.04536	2.04536	2.9905	2.36814e-05	0.00169322
hsa-miR-4485	2.12318	2.12318	5.75194	0.000821725	0.0293767
hsa-miR-145-5p	-2.26471	2.26471	2.02973	1.58011e-05	0.00125531
hsa-miR-153-5p	-2.31563	2.31563	4.65958	3.67256e-12	8.75294e-10
hsa-miR-34c-3p	2.36842	2.36842	0.858932	9.57757e-06	0.000855995
hsa-miR-363-5p	-2.42396	2.42396	0.843711	0.000194271	0.0106849
hsa-miR-4517	-2.68099	2.68099	1.84619	2.63084e-08	4.70263e-06
hsa-miR-3911	2.82095	2.82095	-0.0818556	0.000987173	0.03129
hsa-miR-19b-3p	-3.3304	3.3304	10.0942	1.47092e-15	5.25852e-13
hsa-miR-19a-3p	-3.42559	3.42559	8.37597	1.41805e-15	5.25852e-13

## Sheet: NSC100lnc
probe	Symbol	LncRNA_ID	Entrez_ID	protein_coding	fuzzy_LINC	logFC	ABS	logCPM	PValue	FDR
XLOC_042004	RP11-649A16.1	ENSG00000243620		no	no	-0.595203	0.595203	7.94252	0.000426619	0.0111261
XLOC_018769	RP11-966I7.1	ENSG00000257126		no	no	-0.601465	0.601465	5.54975	0.000110418	0.0039154
XLOC_021780	LOXL1-AS1	ENSG00000261801		no	no	-0.607285	0.607285	2.2027	0.00303034	0.0473463
XLOC_002226	RP11-576D8.4	ENSG00000224717		no	no	-0.640997	0.640997	5.88402	1.64e-05	0.0009066
XLOC_046844	RP11-650J17.1	ENSG00000248152		no	no	-0.650985	0.650985	3.12058	0.00264119	0.0428651
XLOC_023246	CTD-2033A16.1	ENSG00000261602		no	no	0.656872	0.656872	3.00035	0.000600478	0.0144294
XLOC_012981	RP11-666F17.1	ENSG00000234428		no	no	-0.658093	0.658093	3.09313	0.000831201	0.0181556
XLOC_004877	RP11-322F10.2	ENSG00000225782		no	no	-0.674558	0.674558	2.30981	0.00129693	0.0258886
XLOC_017790	C14orf23	ENSG00000186960		yes	no	-0.680866	0.680866	6.01749	7.61e-08	1.03e-05
XLOC_045770	DKFZP434I0714	ENSG00000268471		yes	no	-0.683125	0.683125	2.99207	0.000278295	0.00798103
XLOC_022482	RP11-715J22.6	ENSG00000260293		no	no	-0.685613	0.685613	2.73532	0.000555447	0.0136622
XLOC_039897	CTA-445C9.14	ENSG00000261188		no	no	-0.695325	0.695325	2.29571	0.000820427	0.01798
XLOC_016765	RP11-141M1.3	ENSG00000230490		no	yes	-0.698166	0.698166	3.02346	0.000316872	0.0087193
XLOC_057741	ATP6V0E2-AS1	ENSG00000204934		no	no	0.699055	0.699055	3.69015	0.000127578	0.0043487
XLOC_039065	AF127936.7	ENSG00000235609		no	yes	-0.703158	0.703158	2.83507	0.000741486	0.0165632
XLOC_033580	AC010127.3	ENSG00000236107		no	no	-0.708525	0.708525	4.19255	0.00215693	0.0369343
XLOC_058663	RP11-981G7.2	ENSG00000253641		no	yes	-0.711502	0.711502	2.64122	0.00154196	0.0290715
XLOC_056438	AC093627.9	ENSG00000242474		no	yes	-0.734808	0.734808	1.77608	0.00108587	0.022615
XLOC_012964	RP11-513G19.1	ENSG00000255968		no	no	-0.744007	0.744007	3.39302	0.000967311	0.0206479
XLOC_014915	RP11-366L20.3	ENSG00000256083		no	no	0.756359	0.756359	3.91792	1.43e-05	0.000811027
XLOC_049079	AC005592.2	ENSG00000231185		no	no	-0.772167	0.772167	5.47045	2.94e-06	0.000230928
XLOC_030957	CTD-3105H18.13	ENSG00000261280		no	yes	0.772229	0.772229	1.47446	0.00167366	0.0308433
XLOC_045330	WDFY3-AS2	ENSG00000180769		no	no	0.775708	0.775708	1.64147	0.00107995	0.0225353
XLOC_038149	RP4-610C12.4	ENSG00000205611		no	yes	-0.7919	0.7919	0.810029	0.0032328	0.0497598
XLOC_069744	ZNF674-AS1	ENSG00000230844		no	no	-0.798244	0.798244	2.43685	0.000116375	0.00404556
XLOC_000459	RNU11	ENSG00000270103		no	no	0.831321	0.831321	2.56833	0.000600554	0.0144294
XLOC_020809	RP11-817O13.8	ENSG00000260274		no	yes	0.833422	0.833422	1.12459	0.00157391	0.0295607
XLOC_006846	RP11-149I23.3	ENSG00000232110		no	no	-0.834974	0.834974	1.01447	0.00215647	0.0369343
XLOC_007564	AL022344.7	ENSG00000259869		no	yes	-0.848737	0.848737	1.46346	0.00243876	0.0404448
XLOC_014448	DDX11-AS1	ENSG00000245614		no	no	0.848803	0.848803	0.820656	0.00240907	0.0401892
XLOC_026752	snoU13	ENSG00000243321		no	no	0.855218	0.855218	1.52785	0.000581714	0.0141099
XLOC_026134	MAFG-AS1	ENSG00000265688		no	no	-0.855703	0.855703	1.72806	0.000210035	0.00640574
XLOC_018946	U6	ENSG00000266839		no	no	-0.876482	0.876482	5.65548	0.000306126	0.00848283
XLOC_043510	U6	ENSG00000266839		no	no	-0.915536	0.915536	4.42537	0.000278007	0.00798103
XLOC_024395	AC004158.2	ENSG00000261008		no	yes	0.926485	0.926485	2.00957	0.000179514	0.00567701
XLOC_054106	RP11-162J8.2	ENSG00000227660		no	no	0.933603	0.933603	0.514257	0.00260651	0.0424409
XLOC_029371	CTB-31O20.9	ENSG00000267232		no	yes	-0.938476	0.938476	0.869367	0.000492818	0.0123846
XLOC_055739	AC003991.3	ENSG00000228113		no	no	-0.961649	0.961649	0.489329	0.00134322	0.0265438
XLOC_054035	RP11-356I2.4	ENSG00000237499		no	no	-0.969943	0.969943	1.63324	0.000160902	0.00523981
XLOC_041692	Metazoa_SRP	ENSG00000253143		no	no	0.973053	0.973053	2.18984	0.000301926	0.00844127
XLOC_040679	Z83851.1	ENSG00000229891		no	yes	-0.977801	0.977801	1.04986	0.000198046	0.00611585
XLOC_027915	RP11-945C19.4	ENSG00000264449		no	no	-0.980012	0.980012	2.07058	7.61e-05	0.00287778
XLOC_024394	U6	ENSG00000266839		no	no	0.983525	0.983525	0.259623	0.0021115	0.036556
XLOC_017203	LINC00346	ENSG00000255874		yes	yes	0.985583	0.985583	0.643157	0.000951241	0.020371
XLOC_002289	LINC00467	ENSG00000153363		no	yes	0.991768	0.991768	2.73334	9.27e-06	0.000579645
XLOC_071664	RP1-137H15.2	ENSG00000224765		no	no	-0.99254	0.99254	1.01701	0.000377058	0.00998494
XLOC_028768	LINC00669	ENSG00000267374		no	yes	1.00258	1.00258	2.1317	0.00017499	0.00556971
XLOC_070458	RP11-1114A5.4	ENSG00000232611		no	yes	-1.0074	1.0074	0.283334	0.00247928	0.0409445
XLOC_003091	RP1-212P9.3	ENSG00000233427		no	no	1.00933	1.00933	2.74508	0.000236462	0.00703742
XLOC_053407	RP3-337H4.8	ENSG00000203362		no	no	1.0277	1.0277	1.446	0.000838553	0.0182756
XLOC_010883	RP11-698N11.2	ENSG00000254919		no	no	1.04604	1.04604	2.44662	3.26e-06	0.000248243
XLOC_060141	RP11-360L9.7	ENSG00000253174		no	no	1.07458	1.07458	2.93932	3.35e-07	3.62e-05
XLOC_063202	RP11-82L18.2	ENSG00000224945		no	no	-1.09376	1.09376	1.67897	9.13e-06	0.000574426
XLOC_057163	TP53TG1	ENSG00000182165		no	no	1.10344	1.10344	2.61511	1.95e-06	0.000169677
XLOC_033406	AC010890.1	ENSG00000226953		no	no	-1.1045	1.1045	1.3867	4.14e-05	0.00185567
XLOC_048128	CTD-2201E9.1	ENSG00000251370		no	yes	-1.1145	1.1145	1.52553	5.34e-05	0.00224127
XLOC_046928	RP11-50D9.3	ENSG00000261668		no	no	1.15732	1.15732	4.44758	3.87e-12	1.5e-09
XLOC_039064	AF127936.7	ENSG00000235609		no	yes	-1.16579	1.16579	1.45136	2.58e-06	0.000210241
XLOC_014946	RP11-611O2.5	ENSG00000257181		no	no	1.18745	1.18745	5.39117	2.18e-13	1.02e-10
XLOC_062227	RP11-67K19.3	ENSG00000230894		no	no	1.20672	1.20672	2.21663	2.02e-06	0.000173738
XLOC_038823	GRIK1-AS1	ENSG00000174680		no	no	-1.23822	1.23822	0.470696	0.00068414	0.0157798
XLOC_070698	RP11-120D5.1	ENSG00000234129		no	no	1.28114	1.28114	0.18864	0.000282296	0.00807227
XLOC_057168	CTB-167B5.2	ENSG00000264868		no	yes	-1.30541	1.30541	0.647526	2.32e-05	0.0011747
XLOC_010956	RP11-17G12.2	ENSG00000256897		no	no	1.33942	1.33942	0.636948	1.6e-05	0.000889403
XLOC_020818	CTD-2026K11.1	ENSG00000260892		no	no	1.34867	1.34867	2.31052	1.79e-06	0.000156374
XLOC_009946	RP11-160H12.2	ENSG00000255311		no	no	-1.36569	1.36569	1.06463	3.48e-06	0.000261388
XLOC_063099	Metazoa_SRP	ENSG00000253143		no	no	-1.37111	1.37111	-0.128131	0.000265974	0.00771926
XLOC_049081	AC005592.3	ENSG00000261757		no	yes	-1.4439	1.4439	2.63282	4.07e-09	8.44e-07
XLOC_070434	LINC00086	ENSG00000178947		no	yes	1.4481	1.4481	2.55365	4.56e-10	1.17e-07
XLOC_049082	AC005592.1	ENSG00000236714		no	yes	-1.4842	1.4842	3.80177	4.71e-10	1.19e-07
XLOC_070200	MORF4L2-AS1	ENSG00000231154		no	no	-1.52848	1.52848	-0.0532584	1.77e-05	0.000965764
XLOC_062207	RP11-264C15.2	ENSG00000229105		no	no	1.58045	1.58045	1.14729	5.61e-08	7.89e-06
XLOC_000126	RP3-510D11.2	ENSG00000234546		no	yes	1.7571	1.7571	0.413452	1.2e-05	0.000712879
XLOC_000577	RP5-884C9.2	ENSG00000224592		no	no	2.1158	2.1158	0.312744	7.46e-10	1.79e-07
XLOC_012867	RP11-4N23.1	ENSG00000256306		no	yes	-3.75733	3.75733	0.811813	8.56e-17	8.44e-14

## Sheet: NSC100gene
probe	Symbol	LncRNA_ID	Entrez_ID	protein_coding	fuzzy_LINC	logFC	ABS	logCPM	PValue	FDR
XLOC_070220	CXorf57		55086	yes	no	1.00865	1.00865	1.56968	0.000177096	0.00562764
XLOC_000680	PLK3		1263	yes	no	1.00912	1.00912	4.28621	3.28e-10	8.98e-08
XLOC_046776	GSTCD		79807	yes	no	1.01423	1.01423	0.135201	0.00294231	0.046369
XLOC_040289	CLTCL1		8218	no	no	1.02024	1.02024	3.78867	5.02e-09	1e-06
XLOC_061873	ANXA1		301	yes	no	-1.02081	1.02081	7.25984	8.1e-07	7.94e-05
XLOC_034433	TP53I3		9540	yes	no	1.021	1.021	6.17209	1e-12	4.3e-10
XLOC_003439	C1orf168		199920	yes	no	-1.02161	1.02161	0.672807	0.0025427	0.0418516
XLOC_021500	FBN1		2200	yes	no	1.02382	1.02382	6.25458	1.94e-14	1.12e-11
XLOC_026084	C1QTNF1		114897	yes	no	1.02925	1.02925	1.58048	9.9e-05	0.00355787
XLOC_053254	TAP1		6890	no	no	1.03429	1.03429	5.13415	2.61e-10	7.24e-08
XLOC_029808	ZNF682		91120	yes	no	1.03794	1.03794	1.48815	0.000714366	0.0161198
XLOC_052057	POLH		5429	yes	no	1.0408	1.0408	5.86937	6.28e-15	4.58e-12
XLOC_025170	ALDH3A2		224	yes	no	1.04181	1.04181	6.34945	2.06e-14	1.16e-11
XLOC_025579	ARL4D		379	yes	no	1.04201	1.04201	1.17473	0.000700975	0.0160216
XLOC_052499	GOPC		57120	yes	no	-1.0445	1.0445	0.716247	0.00266303	0.0431827
XLOC_019354	CEP128		145508	yes	no	1.04753	1.04753	3.72078	4.34e-07	4.55e-05
XLOC_014259	KLRB1		3820	yes	no	1.04819	1.04819	0.710867	0.00150374	0.028708
XLOC_042682	PLCD1		5333	yes	no	1.05326	1.05326	4.18465	1.69e-09	3.7e-07
XLOC_048706	ERAP2		64167	yes	no	1.05479	1.05479	0.93654	0.000209893	0.00640574
XLOC_053402	DLK2		65989	yes	no	1.05508	1.05508	0.934386	0.0030814	0.0478407
XLOC_011257	KCNK7		10089	yes	no	-1.05622	1.05622	0.769051	0.00153723	0.0290715
XLOC_028698	AQP4		361	yes	no	-1.06158	1.06158	8.11956	7.23e-14	3.85e-11
XLOC_012972	ITPR2		3709	yes	no	-1.06397	1.06397	1.30216	0.000374978	0.00995663
XLOC_017729	LRP10		26020	yes	no	1.06466	1.06466	5.53136	1.04e-13	5.12e-11
XLOC_028427	C18orf56		494514	yes	no	1.06837	1.06837	1.6091	6.87e-06	0.000455307
XLOC_058967	GINS4		84296	yes	no	1.06876	1.06876	4.58918	4.82e-10	1.2e-07
XLOC_010328	CCDC15		80071	yes	no	1.07122	1.07122	3.7098	4.61e-09	9.28e-07
XLOC_021818	CSPG4		1464	yes	no	1.07423	1.07423	6.3395	1.47e-10	4.39e-08
XLOC_059758	CSMD1		64478	yes	no	-1.07776	1.07776	2.99816	0.000674647	0.015604
XLOC_042368	FAM43A		131583	yes	no	1.0817	1.0817	2.62231	9.21e-06	0.000577946
XLOC_012977	ITPR2		3709	yes	no	-1.08492	1.08492	2.38334	6.41e-05	0.00257368
XLOC_021926	NMB		4828	yes	no	1.08924	1.08924	3.21999	8.07e-08	1.08e-05
XLOC_052620	TNFAIP3		7128	yes	no	-1.09084	1.09084	3.91523	1.97e-07	2.32e-05
XLOC_030790	PLIN4		729359	yes	no	1.09219	1.09219	0.393872	0.00100609	0.0213599
XLOC_057296	GAL3ST4		79690	yes	no	1.09467	1.09467	3.45032	1.14e-07	1.47e-05
XLOC_023444	ZFPM1		161882	yes	no	1.09547	1.09547	0.349859	0.000483678	0.012186
XLOC_033581	SCN1A		6323	yes	no	-1.09747	1.09747	4.57729	2.46e-05	0.00122047
XLOC_045497	SGMS2		166929	yes	no	1.10225	1.10225	0.93223	0.00013048	0.00442464
XLOC_053223	NEU1		4758	no	no	1.10367	1.10367	6.09889	5.94e-13	2.66e-10
XLOC_030903	COL5A3		50509	yes	no	-1.10693	1.10693	1.86201	4.91e-05	0.00211553
XLOC_039169	GRIK1		2897	yes	no	-1.10874	1.10874	4.56895	7.4e-13	3.24e-10
XLOC_022425	CACNA1H		8912	yes	no	-1.10948	1.10948	1.57455	6.82e-05	0.00266201
XLOC_051858	MICB		4277	no	no	1.10981	1.10981	0.481353	0.000270483	0.00783685
XLOC_011158	VWCE		220001	yes	no	1.12078	1.12078	1.82414	0.000290852	0.00822148
XLOC_062285	CRB2		286204	yes	no	-1.12253	1.12253	3.11746	6.47e-08	8.92e-06
XLOC_007937	KLLN		100144748	yes	no	1.12859	1.12859	2.77542	2.12e-08	3.51e-06
XLOC_041504	ROBO2		6092	yes	no	-1.13351	1.13351	2.75296	2.43e-06	0.000199216
XLOC_045442	MTTP		4547	yes	no	-1.13681	1.13681	5.89082	1.2e-07	1.54e-05
XLOC_045804	GUCY1B3		2983	yes	no	1.13829	1.13829	0.52608	0.000161554	0.00525238
XLOC_016188	RGCC		28984	yes	no	-1.14735	1.14735	0.83766	6.21e-05	0.00250207
XLOC_012974	ITPR2		3709	yes	no	-1.14935	1.14935	1.24984	0.000211274	0.00643356
XLOC_011167	FADS3		3995	yes	no	1.15531	1.15531	3.26867	1.92e-10	5.41e-08
XLOC_060239	LYN		4067	yes	no	-1.15643	1.15643	1.78947	1.33e-05	0.000767533
XLOC_034404	SDC1		6382	yes	no	1.15712	1.15712	5.6068	1.07e-14	6.79e-12
XLOC_040078	MGAT3		4248	yes	no	-1.16258	1.16258	0.475182	0.000628541	0.0147842
XLOC_033585	SCN1A		6323	yes	no	-1.16272	1.16272	1.55891	0.000178543	0.00565538
XLOC_033557	DPP4		1803	yes	no	-1.16432	1.16432	2.71877	6.77e-05	0.00264846
XLOC_053027	DCDC2		51473	yes	no	-1.17196	1.17196	0.847114	2.15e-05	0.00111901
XLOC_025403	SLFN5		162394	yes	no	1.17335	1.17335	0.426315	0.000953864	0.0203829
XLOC_040617	NPTXR		23467	yes	no	1.17394	1.17394	2.48212	1.42e-08	2.47e-06
XLOC_000469	PTPRU		10076	yes	no	1.17968	1.17968	0.348377	0.00175761	0.0318862
XLOC_040961	SLC6A1		6529	yes	no	-1.17968	1.17968	1.85086	2.92e-07	3.23e-05
XLOC_046216	LGI2		55203	yes	no	-1.19529	1.19529	3.68757	4.54e-09	9.23e-07
XLOC_020397	ITPKA		3706	yes	no	1.19923	1.19923	0.0752088	0.00102612	0.0217149
XLOC_003302	TCTEX1D4		343521	yes	no	1.20391	1.20391	0.109174	0.000254478	0.00747203
XLOC_012724	LAG3		3902	yes	no	-1.21148	1.21148	-0.0770261	0.000337502	0.00919705
XLOC_040508	PLA2G3		50487	yes	no	1.21715	1.21715	2.37099	0.000654088	0.0152322
XLOC_030676	PPAP2C		8612	yes	no	-1.21846	1.21846	2.3044	4.94e-05	0.00212584
XLOC_053060	HIST1H2BG		8339	yes	no	-1.24268	1.24268	5.67219	7.65e-10	1.79e-07
XLOC_036178	ARL4C		10123	yes	no	1.2513	1.2513	3.15464	1.23e-07	1.55e-05
XLOC_013358	DGKA		1606	yes	no	1.25178	1.25178	3.99096	1.23e-14	7.58e-12
XLOC_038168	DUSP15		128853	yes	no	1.2642	1.2642	1.01895	0.000136721	0.00458889
XLOC_000403	RPS6KA1		6195	yes	no	1.28168	1.28168	1.40345	9.31e-07	8.95e-05
XLOC_069506	TLR8		51311	yes	no	-1.28301	1.28301	0.203579	0.000196619	0.00609086
XLOC_050470	HBEGF		1839	yes	no	1.28352	1.28352	2.51709	1.25e-07	1.57e-05
XLOC_034809	FBXO48		554251	yes	no	1.28586	1.28586	0.555759	2.57e-05	0.00126783
XLOC_042669	TRANK1		9881	yes	no	1.28991	1.28991	0.452515	0.000152182	0.00501387
XLOC_015006	E2F7		144455	yes	no	1.29612	1.29612	5.22257	8.26e-09	1.58e-06
XLOC_045616	HSPA4L		22824	yes	no	1.30737	1.30737	6.5061	1.26e-15	1.08e-12
XLOC_011572	SYTL2		54843	yes	no	1.32933	1.32933	0.577629	9.93e-06	0.0006152
XLOC_015031	LIN7A		8825	yes	no	1.33356	1.33356	0.789492	6.92e-05	0.00269397
XLOC_035385	NCKAP5		344148	yes	no	-1.33606	1.33606	4.60576	7.16e-14	3.85e-11
XLOC_048458	MAST4		375449	yes	no	1.34586	1.34586	1.77387	1.65e-07	1.97e-05
XLOC_030754	TLE2		7089	yes	no	-1.36116	1.36116	2.07613	8.05e-07	7.93e-05
XLOC_027509	SOCS3		9021	yes	no	1.36286	1.36286	1.2901	2.13e-06	0.000180492
XLOC_031843	IL11		3589	yes	no	1.37829	1.37829	0.528516	0.000110879	0.0039154
XLOC_053329	MDGA1		266727	yes	no	1.3795	1.3795	2.01353	2.57e-06	0.000209936
XLOC_062206	PAPPA		5069	yes	no	1.39937	1.39937	0.386577	2.73e-05	0.00132462
XLOC_034939	CAPG		822	yes	no	1.41293	1.41293	1.52647	0.000126394	0.00432605
XLOC_006718	PLAU		5328	yes	no	1.42189	1.42189	2.7002	5.89e-07	5.92e-05
XLOC_009313	DDB2		1643	yes	no	1.42831	1.42831	4.79547	8.37e-15	5.5e-12
XLOC_056451	MICALL2		79778	yes	no	1.45238	1.45238	3.995	2.98e-15	2.26e-12
XLOC_062222	ASTN2		23245	yes	no	1.45631	1.45631	0.752524	4.97e-06	0.000353406
XLOC_023465	CDH15		1013	yes	no	-1.46416	1.46416	0.534563	5.38e-06	0.000374425
XLOC_049824	PLK2		10769	yes	no	1.46556	1.46556	2.591	5.46e-05	0.00226744
XLOC_030830	CD70		970	yes	no	1.46717	1.46717	3.84777	1.33e-14	7.94e-12
XLOC_059694	MAPK15		225689	no	no	-1.47991	1.47991	0.32653	9.96e-06	0.000615383
XLOC_029390	TLE6		79816	yes	no	-1.48748	1.48748	1.00733	8.95e-06	0.000566854
XLOC_033401	NCKAP5		344148	yes	no	-1.49015	1.49015	0.818463	2.14e-06	0.000180492
XLOC_013749	DRAM1		55332	yes	no	1.49951	1.49951	2.74855	5.3e-11	1.74e-08
XLOC_028288	PMAIP1		5366	yes	no	1.50278	1.50278	4.00046	4.96e-12	1.88e-09
XLOC_030559	UBE2S		27338	yes	no	1.53159	1.53159	1.57802	0.00170067	0.0311689
XLOC_013722	ANKS1B		56899	yes	no	-1.5323	1.5323	0.845019	1.33e-05	0.000767533
XLOC_029382	GADD45B		4616	yes	no	1.53775	1.53775	2.35364	6.67e-06	0.000445402
XLOC_001038	WDR63		126820	yes	no	1.53988	1.53988	0.986354	0.000321301	0.00881652
XLOC_070193	TCEAL7		56849	yes	no	1.54423	1.54423	3.41823	6.57e-15	4.58e-12
XLOC_019277	PGF		5228	yes	no	1.55132	1.55132	0.520072	0.000116426	0.00404556
XLOC_030902	OLFM2		93145	yes	no	-1.56149	1.56149	2.27201	2.85e-08	4.57e-06
XLOC_003129	SPOCD1		90853	yes	no	1.56374	1.56374	1.71934	9.06e-06	0.000572109
XLOC_062233	ASTN2		23245	yes	no	1.57904	1.57904	1.56916	6.65e-10	1.64e-07
XLOC_037552	PROCR		10544	yes	no	1.60371	1.60371	1.51636	5.33e-07	5.42e-05
XLOC_039945	SLC35E4		339665	yes	no	1.64108	1.64108	0.941694	1.35e-07	1.68e-05
XLOC_015080	DCN		1634	yes	no	-1.65035	1.65035	5.30513	9.43e-29	2.07e-25
XLOC_058757	LPL		4023	yes	no	-1.65118	1.65118	0.414753	9.01e-05	0.00326955
XLOC_062450	CEL		1056	yes	no	1.6612	1.6612	-0.0722943	4.16e-06	0.000303515
XLOC_038334	SDC4		6385	yes	no	1.66521	1.66521	1.69338	9.23e-09	1.73e-06
XLOC_013724	ANKS1B		56899	yes	no	-1.73818	1.73818	0.199838	0.000113403	0.00396851
XLOC_053054	HIST1H2BB		3018	yes	no	-1.75068	1.75068	-0.117799	5.26e-06	0.000370254
XLOC_013715	ANKS1B		56899	yes	no	-1.75255	1.75255	0.58306	3.13e-07	3.43e-05
XLOC_034261	FAM110C		642273	yes	no	-1.75786	1.75786	0.057156	1.61e-05	0.000890886
XLOC_053324	TMEM217		221468	yes	no	1.78733	1.78733	0.274719	1.49e-06	0.000134812
XLOC_063286	CTSL2		1515	yes	no	1.79249	1.79249	1.8735	9.38e-14	4.74e-11
XLOC_029343	ABCA7		10347	yes	no	1.79959	1.79959	0.58695	5.17e-09	1.02e-06
XLOC_013705	ANKS1B		56899	yes	no	-1.80923	1.80923	1.46035	1.4e-07	1.71e-05
XLOC_027433	FDXR		2232	yes	no	1.81378	1.81378	5.69665	5.26e-25	9.42e-22
XLOC_012866	EMP1		2012	yes	no	1.83435	1.83435	0.595962	1.01e-06	9.52e-05
XLOC_040068	APOBEC3B		9582	yes	no	1.83776	1.83776	0.315573	3.17e-07	3.45e-05
XLOC_013707	ANKS1B		56899	yes	no	-1.86873	1.86873	0.133403	6.47e-06	0.00043658
XLOC_051971	CDKN1A		1026	yes	no	1.88775	1.88775	7.92951	2.69e-33	8.84e-30
XLOC_000167	DRAXIN		374946	yes	no	1.9115	1.9115	6.29941	1.74e-15	1.43e-12
XLOC_023723	LITAF		9516	yes	no	1.96167	1.96167	0.543666	1.95e-08	3.29e-06
XLOC_057146	PCLO		27445	yes	no	1.98137	1.98137	1.89723	4.9e-13	2.25e-10
XLOC_017226	GAS6		2621	yes	no	1.9987	1.9987	0.731056	3.54e-07	3.79e-05
XLOC_051701	HIST1H2BI		8346	yes	no	-2.02797	2.02797	2.80839	6.84e-18	7.93e-15
XLOC_038384	SULF2		55959	yes	no	2.03129	2.03129	3.31838	1.98e-12	8.12e-10
XLOC_035998	ABCA12		26154	yes	no	2.03628	2.03628	0.674229	1.21e-06	0.00011048
XLOC_071365	TAF7L		54457	yes	no	2.04881	2.04881	1.32301	5.38e-07	5.43e-05
XLOC_034164	INPP5D		3635	yes	no	2.08857	2.08857	1.61255	1.5e-10	4.41e-08
XLOC_062229	ASTN2		23245	yes	no	2.176	2.176	0.0538778	9.59e-10	2.2e-07
XLOC_040487	LIF		3976	yes	no	2.31309	2.31309	0.786274	2.03e-12	8.16e-10
XLOC_003106	LAPTM5		7805	yes	no	2.39	2.39	0.317881	2.08e-08	3.48e-06
XLOC_058793	TNFRSF10C		8794	yes	no	2.44554	2.44554	0.372766	2.11e-07	2.45e-05
XLOC_019566	AHNAK2		113146	yes	no	2.48191	2.48191	5.20057	9.44e-09	1.74e-06
XLOC_053993	SGK1		6446	yes	no	2.66979	2.66979	1.4415	4.66e-06	0.000334054
XLOC_029769	GDF15		9518	yes	no	2.80951	2.80951	4.49215	8.38e-28	1.65e-24
XLOC_013104	MUC19		283463	yes	no	2.85286	2.85286	1.69345	4.51e-08	6.58e-06
XLOC_025725	NGFR		4804	yes	no	2.88739	2.88739	0.508806	1.62e-11	6.04e-09
XLOC_049285	NEURL1B		54492	yes	no	3.01214	3.01214	1.24977	8.23e-22	1.25e-18
XLOC_029467	TNFSF9		8744	yes	no	3.18387	3.18387	0.698137	5.36e-16	4.8e-13
XLOC_053280	IP6K3		117283	yes	no	4.83609	4.83609	1.82393	3.65e-33	1.03e-29
XLOC_040125	SERHL2		253190	yes	no	-11.7045	11.7045	3.15899	1.77e-122	1.16e-118
XLOC_015371	HECTD4		283450	yes	no	-13.2693	13.2693	4.71548	4.39e-223	8.65e-219

## Sheet: NCH601miR
miRNA	logFC	ABS logFC	logCPM	PValue	FDR
hsa-miR-30a-3p	0.587263	0.587263	7.25451	0.000132706	0.00223021
hsa-miR-671-5p	0.593359	0.593359	6.72493	9.46782e-05	0.00184775
hsa-miR-486-5p	0.59631	0.59631	10.6907	1.90616e-05	0.00044355
hsa-miR-3615	0.608457	0.608457	4.67048	0.00551218	0.0486746
hsa-miR-196a-3p	-0.625455	0.625455	5.4908	0.000709149	0.00766134
hsa-miR-331-5p	-0.637227	0.637227	4.68613	0.00161664	0.0168632
hsa-miR-324-5p	0.644252	0.644252	5.08493	0.00167241	0.0171493
hsa-miR-125b-1-3p	-0.653534	0.653534	8.12562	3.29538e-06	0.000104932
hsa-miR-1307-3p	0.67481	0.67481	6.2556	0.000212865	0.00338903
hsa-miR-425-3p	0.71548	0.71548	6.42885	9.03344e-06	0.00024842
hsa-miR-941	0.71698	0.71698	9.2988	3.59548e-06	0.000108763
hsa-miR-24-2-5p	0.718151	0.718151	5.23835	0.000335445	0.00473294
hsa-miR-532-3p	0.721936	0.721936	5.52663	0.000604458	0.00677217
hsa-miR-486-3p	0.728699	0.728699	9.92798	1.38823e-05	0.000349948
hsa-miR-1908-5p	0.763399	0.763399	4.94849	6.07111e-05	0.00126656
hsa-miR-874-3p	0.781201	0.781201	4.62822	0.000625074	0.00687581
hsa-miR-1301-3p	0.797063	0.797063	5.39073	0.000164514	0.00269003
hsa-miR-361-3p	0.868408	0.868408	6.92817	2.33746e-07	9.42775e-06
hsa-miR-149-5p	0.908652	0.908652	7.71776	1.41794e-07	6.59889e-06
hsa-miR-1260b	-0.97037	0.97037	3.9161	0.000112679	0.00206578
hsa-miR-3605-3p	0.974697	0.974697	4.13801	0.000106926	0.00202158
hsa-miR-1260a	-0.979357	0.979357	3.55966	0.000336391	0.00473294
hsa-miR-27b-5p	-0.980973	0.980973	3.76101	0.000405919	0.0053387
hsa-miR-4510	-1.11527	1.11527	3.1135	0.000127208	0.00219888
hsa-miR-3118	1.18119	1.18119	3.03472	0.00390411	0.0369061
hsa-miR-99a-5p	1.18945	1.18945	10.8229	7.30258e-17	1.10452e-14
hsa-miR-551b-3p	-1.19932	1.19932	7.87347	3.66489e-08	1.84771e-06
hsa-miR-4485	-1.21022	1.21022	4.06816	1.94448e-07	8.40293e-06
hsa-miR-378c	-1.22067	1.22067	3.8173	2.81889e-07	1.06589e-05
hsa-miR-222-5p	-1.24043	1.24043	3.38484	0.000562524	0.00654476
hsa-let-7e-5p	1.3509	1.3509	11.6731	9.37374e-29	1.89037e-26
hsa-miR-19b-3p	-1.3568	1.3568	9.40269	1.2857e-15	1.29641e-13
hsa-miR-34a-5p	1.4063	1.4063	2.8662	0.00277999	0.0271273
hsa-miR-7977	-1.43372	1.43372	6.67671	1.9796e-06	6.65365e-05
hsa-miR-3178	1.4849	1.4849	2.74257	0.000432285	0.0053387
hsa-miR-124-3p	-1.50139	1.50139	2.23669	0.000459852	0.0055642
hsa-miR-378i	1.69976	1.69976	4.29951	1.63248e-11	1.09739e-09
hsa-miR-19a-3p	-1.72843	1.72843	7.67911	1.69163e-15	1.46205e-13
hsa-miR-296-5p	1.97816	1.97816	3.85676	6.41203e-11	3.87928e-09
hsa-miR-34b-5p	2.0145	2.0145	3.61119	1.12424e-05	0.000295724
hsa-miR-34c-5p	2.13674	2.13674	7.57181	7.52122e-16	9.10068e-14
hsa-miR-34c-3p	2.14599	2.14599	3.4278	4.4427e-06	0.000127992
hsa-miR-3180-3p	2.20776	2.20776	1.46489	0.0035389	0.0339847
hsa-miR-34b-3p	2.43572	2.43572	1.96213	0.000350612	0.00482091
hsa-miR-1180-3p	2.46756	2.46756	6.82836	6.95917e-40	2.10515e-37
hsa-miR-1249	3.03087	3.03087	3.52892	8.93048e-13	6.75368e-11
hsa-miR-4634	3.52528	3.52528	8.87484	2.68483e-106	1.62432e-103
hsa-miR-7641	-3.98489	3.98489	0.60797	7.155e-07	2.54634e-05
hsa-miR-7975	5.56227	5.56227	0.734999	0.000520776	0.00617783
hsa-miR-1343-3p	6.04448	6.04448	1.07403	9.14916e-05	0.00184508
hsa-miR-940	7.34107	7.34107	2.07396	4.10438e-10	2.25741e-08

## Sheet: NCH601lnc
probe	Symbol	LncRNA_ID	Entrez_ID	protein_coding	fuzzy_LINC	logFC	ABS	logCPM	PValue	FDR
XLOC_001199	DPYD-AS2	ENSG00000235777		no	no	-0.585902	0.585902	4.62696	0.0036074	0.0305612
XLOC_039525	MCM3AP-AS1	ENSG00000215424		no	no	-0.596867	0.596867	4.97065	0.00280658	0.0251765
XLOC_027944	CTD-2541J13.2	ENSG00000263424		no	no	-0.603063	0.603063	5.6899	0.000214451	0.00335906
XLOC_058279	snoU13	ENSG00000243321		no	no	0.619484	0.619484	4.29002	0.00391107	0.0325477
XLOC_030566	ILF3-AS1	ENSG00000267100		no	yes	-0.633126	0.633126	3.83025	0.00219523	0.0210123
XLOC_072224	RP11-761E20.1	ENSG00000235244		no	no	-0.639193	0.639193	6.37782	0.000554234	0.00703998
XLOC_023023	CTD-3126B10.1	ENSG00000261093		no	no	0.654988	0.654988	3.6099	0.00668841	0.0491071
XLOC_018740	RP11-72M17.1	ENSG00000258561		no	yes	0.656946	0.656946	4.54995	0.000331304	0.00472839
XLOC_020166	RP11-39M21.1	ENSG00000259481		no	no	-0.660899	0.660899	4.45914	0.000419109	0.00567354
XLOC_072526	U52111.14	ENSG00000232725		no	no	-0.66872	0.66872	3.66991	0.00315214	0.0277281
XLOC_008904	SCARNA20	ENSG00000252577		no	no	-0.672288	0.672288	4.91339	0.00154414	0.0158842
XLOC_017805	Metazoa_SRP	ENSG00000253143		no	no	-0.686895	0.686895	4.20851	0.000325629	0.00467915
XLOC_028520	U6	ENSG00000266839		no	no	-0.700952	0.700952	3.89546	0.00132883	0.0141345
XLOC_018282	RP11-203M5.8	ENSG00000258908		no	yes	0.703015	0.703015	3.69917	0.00110345	0.0121332
XLOC_033147	FAM201B	ENSG00000230992		no	no	-0.710059	0.710059	3.6127	0.000835046	0.00975906
XLOC_004899	PROX1-AS1	ENSG00000230461		no	no	-0.717597	0.717597	3.23839	0.00190554	0.0187915
XLOC_058280	RP5-981O7.2	ENSG00000229591		no	no	0.723071	0.723071	2.61002	0.00273972	0.0247402
XLOC_003538	RP4-668G5.1	ENSG00000237928		no	no	-0.726998	0.726998	5.36287	0.00539155	0.0416333
XLOC_024592	SNORD3A	ENSG00000263934		no	yes	0.728086	0.728086	3.92449	0.00128022	0.0136867
XLOC_043318	LIMD1-AS1	ENSG00000230530		no	no	-0.738036	0.738036	4.47645	6.84e-05	0.00127292
XLOC_038486	RP4-742J24.2	ENSG00000236526		no	no	-0.753035	0.753035	6.51884	8.08e-06	0.000208046
XLOC_003543	RP5-833A20.1	ENSG00000237853		no	yes	-0.768426	0.768426	5.9441	6.64e-05	0.00124037
XLOC_022678	CTD-2033A16.1	ENSG00000261602		no	no	0.775371	0.775371	3.88876	0.000115464	0.00198018
XLOC_034135	AC068286.1	ENSG00000235127		no	yes	-0.783619	0.783619	2.42348	0.00280926	0.025181
XLOC_034475	AC093110.3	ENSG00000238018		no	no	-0.784326	0.784326	2.15634	0.00359487	0.0305201
XLOC_002383	PROX1-AS1	ENSG00000230461		no	no	-0.788144	0.788144	2.47331	0.00244865	0.0226598
XLOC_010507	CTD-2516F10.2	ENSG00000251364		no	no	-0.796321	0.796321	2.11161	0.00643877	0.0478052
XLOC_004333	RP11-284F21.7	ENSG00000229953		no	no	0.80071	0.80071	3.16853	0.000337603	0.00479463
XLOC_061677	TMEM75	ENSG00000256655		yes	no	0.802848	0.802848	4.96914	0.000159478	0.00261355
XLOC_035175	snoU13	ENSG00000243321		no	no	0.803587	0.803587	3.36781	0.00317635	0.0278669
XLOC_062565	PCA3	ENSG00000225937		no	no	-0.805943	0.805943	3.65647	0.000327183	0.00469274
XLOC_034129	U6	ENSG00000266839		no	no	-0.816233	0.816233	7.88698	0.0046802	0.0372361
XLOC_052271	RP11-513I15.6	ENSG00000225339		no	yes	-0.82047	0.82047	7.17526	3.67e-06	0.000105125
XLOC_025463	RP11-552F3.9	ENSG00000267801		no	no	-0.833744	0.833744	1.93228	0.0045622	0.0365213
XLOC_010093	AP000462.2	ENSG00000255580		no	yes	0.843829	0.843829	2.2145	0.0023331	0.021835
XLOC_010652	NAV2-AS1	ENSG00000254894		no	no	-0.845397	0.845397	1.7324	0.00369654	0.031098
XLOC_014231	RP11-161H23.9	ENSG00000258334		no	no	-0.846429	0.846429	3.59766	0.000375706	0.00522982
XLOC_057772	snoU13	ENSG00000243321		no	no	0.849817	0.849817	2.49017	0.000638655	0.00786338
XLOC_058079	AC009518.4	ENSG00000224865		no	no	0.85016	0.85016	7.55995	0.0011183	0.0122732
XLOC_034131	AC064875.2	ENSG00000225649		no	yes	-0.861699	0.861699	7.23795	0.000296527	0.00432817
XLOC_018399	RP11-966I7.2	ENSG00000257056		no	no	-0.864916	0.864916	4.11394	2.16e-05	0.000478853
XLOC_026414	CTD-3193K9.3	ENSG00000267765		no	no	-0.865201	0.865201	2.1606	0.00126023	0.0135481
XLOC_001698	RP11-263K19.4	ENSG00000231064		no	no	-0.870456	0.870456	3.81771	1.44e-05	0.000339898
XLOC_034424	AC073283.4	ENSG00000234690		no	no	-0.872483	0.872483	1.8256	0.00260278	0.0237442
XLOC_060977	RP11-360L9.7	ENSG00000253174		no	no	0.875873	0.875873	1.59243	0.00628289	0.0469795
XLOC_048724	AC025171.1	ENSG00000215068		no	no	-0.877235	0.877235	2.16914	0.00140334	0.014744
XLOC_057050	AC006042.7	ENSG00000233108		no	no	-0.879931	0.879931	1.62235	0.00608456	0.0458224
XLOC_035488	HOXD-AS1	ENSG00000224189		no	no	-0.881695	0.881695	2.33194	0.000554435	0.00703998
XLOC_034914	AC016738.4	ENSG00000223947		no	no	-0.892164	0.892164	2.85719	0.00180827	0.0180363
XLOC_054298	RP1-283K11.2	ENSG00000234567		no	no	-0.893194	0.893194	4.88606	0.000188709	0.00300881
XLOC_002080	RP11-317P15.4	ENSG00000261504		no	yes	0.898581	0.898581	2.0278	0.00100974	0.01134
XLOC_049307	RP11-436H11.6	ENSG00000249643		no	no	-0.907638	0.907638	4.95531	8.99e-06	0.000227618
XLOC_060372	RP11-713M15.1	ENSG00000248318		no	no	-0.912436	0.912436	2.2785	0.00371806	0.0312461
XLOC_056950	AC093627.9	ENSG00000242474		no	yes	-0.91548	0.91548	3.09247	0.000491192	0.00641655
XLOC_004944	RP11-322F10.2	ENSG00000225782		no	no	-0.919779	0.919779	2.0188	0.00257332	0.0235219
XLOC_028572	RP11-484N16.1	ENSG00000266304		no	yes	-0.92336	0.92336	1.45658	0.00298151	0.0264854
XLOC_026091	AC010761.10	ENSG00000265840		no	no	0.92396	0.92396	3.93053	2.43e-06	7.37e-05
XLOC_021626	RP11-6O2.4	ENSG00000261054		no	no	-0.925176	0.925176	1.36511	0.00229573	0.0216253
XLOC_025403	AC007461.2	ENSG00000226101		no	yes	-0.925192	0.925192	4.47877	1.98e-06	6.13e-05
XLOC_042573	RP11-38P22.2	ENSG00000241732		no	yes	-0.941461	0.941461	2.87685	0.000569821	0.00719607
XLOC_049054	RP11-72L22.1	ENSG00000249061		no	yes	-0.94688	0.94688	2.83224	0.000509883	0.00660075
XLOC_038927	RP4-669H2.1	ENSG00000231703		no	no	-0.948318	0.948318	3.75156	1.13e-05	0.00027556
XLOC_050151	CTD-2353F22.1	ENSG00000250155		no	no	-0.949048	0.949048	3.82355	0.000323231	0.00464925
XLOC_054582	MLLT4-AS1	ENSG00000198221		no	no	-0.95271	0.95271	0.981508	0.00443991	0.0357402
XLOC_049304	RP11-43D2.2	ENSG00000249112		no	yes	-0.952916	0.952916	4.7599	3.28e-07	1.27e-05
XLOC_022729	AC004158.3	ENSG00000260664		no	yes	-0.958793	0.958793	5.43184	5.75e-05	0.00109446
XLOC_055737	AC004540.5	ENSG00000214870		no	no	-0.959858	0.959858	3.4385	0.00011539	0.00198018
XLOC_025469	RNF157-AS1	ENSG00000267128		no	no	-0.964678	0.964678	2.33087	0.000392687	0.00539949
XLOC_049186	STARD4-AS1	ENSG00000246859		no	no	-0.966148	0.966148	7.15494	1.25e-08	6.76e-07
XLOC_030782	CTC-559E9.6	ENSG00000267419		no	no	0.969708	0.969708	3.03099	0.000741168	0.00888902
XLOC_016149	SOX21-AS1	ENSG00000227640		no	no	-0.977735	0.977735	3.63005	0.00013779	0.00231333
XLOC_049238	CTB-118N6.3	ENSG00000248445		no	no	-0.977908	0.977908	3.92919	1.21e-05	0.000293888
XLOC_060276	KB-431C1.4	ENSG00000246263		no	no	0.979876	0.979876	1.27388	0.00145461	0.0151451
XLOC_032087	Metazoa_SRP	ENSG00000253143		no	no	-0.981607	0.981607	1.5412	0.0023532	0.0219522
XLOC_003587	RP11-397C12.1	ENSG00000227466		no	no	-0.986528	0.986528	5.66066	1.79e-06	5.62e-05
XLOC_038926	RP11-15M15.2	ENSG00000227705		no	no	-0.9916	0.9916	3.40855	0.00140313	0.014744
XLOC_009235	LRP4-AS1	ENSG00000247675		no	no	-0.995976	0.995976	0.997325	0.00259474	0.0236802
XLOC_010308	RP11-713P17.3	ENSG00000204241		no	no	-1.00356	1.00356	1.68505	0.00077315	0.00920578
XLOC_060430	RP11-103H7.5	ENSG00000254010		no	no	1.01049	1.01049	0.574253	0.00614511	0.0462072
XLOC_025587	RP13-516M14.1	ENSG00000260563		no	yes	-1.01647	1.01647	1.16255	0.00290002	0.0258742
XLOC_028022	AC139100.3	ENSG00000267251		no	no	1.03177	1.03177	2.50722	0.000454372	0.00603439
XLOC_049306	RP11-436H11.4	ENSG00000251274		no	no	-1.03238	1.03238	2.91637	0.000183126	0.00293284
XLOC_038633	RP4-760C5.3	ENSG00000231081		no	yes	-1.03392	1.03392	1.85922	0.00196292	0.0192018
XLOC_016168	RP11-573N10.1	ENSG00000269189		no	no	-1.03629	1.03629	1.11273	0.00501548	0.0393683
XLOC_014426	RP11-620J15.2	ENSG00000245651		no	yes	-1.03798	1.03798	0.984127	0.00324858	0.028286
XLOC_049065	LINC00461	ENSG00000245526		no	yes	-1.04893	1.04893	4.70402	3.84e-08	1.87e-06
XLOC_018690	RP11-696D21.2	ENSG00000258943		no	yes	-1.04994	1.04994	1.52874	0.000684541	0.00834396
XLOC_010879	AC103828.1	ENSG00000254879		no	no	-1.05314	1.05314	3.19949	1.9e-05	0.000431934
XLOC_055610	AC006042.6	ENSG00000227719		no	no	-1.05349	1.05349	2.33755	0.000104666	0.00182475
XLOC_023656	RP11-405F3.5	ENSG00000261633		no	no	-1.06189	1.06189	1.51018	0.000522122	0.00672193
XLOC_057146	snoU13	ENSG00000243321		no	no	-1.06342	1.06342	6.71868	0.000393476	0.00540563
XLOC_012635	RP11-421F16.3	ENSG00000247903		no	no	1.06596	1.06596	5.31042	1.01e-09	7.15e-08
XLOC_051190	CTB-79E8.2	ENSG00000253445		no	no	1.06764	1.06764	2.07577	0.000162068	0.00264604
XLOC_053936	LINC00472	ENSG00000233237		no	yes	1.0734	1.0734	1.90298	0.000257441	0.00385246
XLOC_051910	ELOVL2-AS1	ENSG00000230314		no	no	-1.0748	1.0748	6.11659	2.2e-06	6.74e-05
XLOC_009010	Metazoa_SRP	ENSG00000253143		no	no	-1.07903	1.07903	7.15852	4.57e-11	4.56e-09
XLOC_026275	AC124789.1	ENSG00000260833		no	no	1.09027	1.09027	0.885656	0.0034794	0.0297692
XLOC_025685	CTD-3195I5.5	ENSG00000262194		no	yes	1.10826	1.10826	0.426937	0.00245648	0.0226969
XLOC_047665	RP11-50D9.3	ENSG00000261668		no	no	1.11177	1.11177	2.85909	1.08e-06	3.61e-05
XLOC_047204	RP11-798L4.1	ENSG00000205682		no	yes	-1.1158	1.1158	4.30604	1.33e-08	7.15e-07
XLOC_019992	RP11-208K4.1	ENSG00000259754		no	yes	-1.11845	1.11845	2.95184	0.000249707	0.00376595
XLOC_051621	RP11-60A8.1	ENSG00000249743		no	yes	-1.12014	1.12014	1.65284	0.000441244	0.00592121
XLOC_023478	RP11-19N8.4	ENSG00000260141		no	yes	-1.12018	1.12018	0.684527	0.00194235	0.0190893
XLOC_026886	LINC00511	ENSG00000227036		no	yes	-1.1215	1.1215	6.28853	6.61e-08	3.01e-06
XLOC_039000	RP11-93B14.5	ENSG00000232803		no	no	-1.12228	1.12228	4.55075	8.74e-09	4.93e-07
XLOC_059541	RP11-981G7.1	ENSG00000261451		no	no	-1.1229	1.1229	2.51853	2.6e-05	0.000565659
XLOC_051622	RP11-60A8.1	ENSG00000249743		no	yes	-1.12841	1.12841	2.42193	0.000422402	0.00570477
XLOC_041410	SRGAP3-AS3	ENSG00000227929		no	no	1.13315	1.13315	0.672628	0.00183456	0.0182157
XLOC_057145	AC004485.3	ENSG00000228944		no	no	-1.13845	1.13845	7.94371	0.000138342	0.00231917
XLOC_000892	RP11-230B22.1	ENSG00000235545		no	no	-1.13936	1.13936	1.15135	0.00140785	0.0147712
XLOC_056433	Metazoa_SRP	ENSG00000253143		no	no	-1.1412	1.1412	0.463689	0.00409554	0.033671
XLOC_062419	RP11-187C18.2	ENSG00000232116		no	yes	-1.14931	1.14931	3.1764	6.01e-06	0.000161255
XLOC_071157	RP13-192B19.2	ENSG00000260585		no	yes	-1.15366	1.15366	2.28257	0.00358091	0.0304351
XLOC_062193	RP11-298E2.2	ENSG00000237734		no	no	-1.15795	1.15795	1.66436	0.00013903	0.00232572
XLOC_016914	ATP11A-AS1	ENSG00000232684		no	no	-1.16039	1.16039	0.63228	0.00172711	0.0173348
XLOC_022697	RP11-49C24.1	ENSG00000260023		no	yes	1.17269	1.17269	0.856696	0.000448778	0.00597725
XLOC_034150	AC130710.1	ENSG00000236289		no	yes	-1.18466	1.18466	1.04187	0.000806182	0.00949161
XLOC_049064	LINC00461	ENSG00000245526		no	yes	-1.18897	1.18897	3.47602	4.64e-07	1.74e-05
XLOC_030446	PLAC2	ENSG00000223573		no	yes	1.19676	1.19676	0.239005	0.00165574	0.016796
XLOC_016800	CLDN10-AS1	ENSG00000223392		no	no	-1.19895	1.19895	0.159797	0.00361006	0.0305705
XLOC_057162	AC004540.4	ENSG00000225792		no	no	-1.20814	1.20814	2.70356	0.00162217	0.0165108
XLOC_063410	LINC00032	ENSG00000231459		no	yes	-1.2087	1.2087	0.820872	0.00200434	0.0195408
XLOC_059543	RP11-981G7.2	ENSG00000253641		no	yes	-1.21375	1.21375	0.257513	0.00661222	0.0487644
XLOC_046672	RP11-806K15.1	ENSG00000249106		no	no	-1.22304	1.22304	2.54344	8.54e-06	0.000217399
XLOC_023589	RP11-401P9.6	ENSG00000205414		no	no	-1.23142	1.23142	0.268897	0.00321564	0.0281155
XLOC_002096	GS1-115G20.1	ENSG00000230470		no	no	-1.23502	1.23502	0.174039	0.00235191	0.0219517
XLOC_020580	RP11-266O8.1	ENSG00000257060		no	yes	-1.23731	1.23731	1.52811	5.95e-05	0.001124
XLOC_049205	CTD-2201G3.1	ENSG00000232633		no	no	1.25507	1.25507	0.317117	0.00110514	0.0121402
XLOC_050281	AC008937.2	ENSG00000237705		no	no	-1.25607	1.25607	6.8864	6.54e-08	2.99e-06
XLOC_049979	RP11-315A16.1	ENSG00000260981		no	yes	-1.26085	1.26085	3.33056	4.01e-05	0.000813289
XLOC_018465	RP11-116N8.4	ENSG00000257826		no	yes	-1.26559	1.26559	0.586305	0.0030726	0.0271316
XLOC_001654	BX470102.3	ENSG00000238279		no	no	1.28319	1.28319	1.96754	2.07e-05	0.000464114
XLOC_014880	RP11-482D24.3	ENSG00000257918		no	no	-1.28908	1.28908	1.47875	7.6e-05	0.00138752
XLOC_011727	RP11-839D17.3	ENSG00000255129		no	no	1.29289	1.29289	0.120965	0.0039427	0.0327168
XLOC_023088	RP11-709D24.6	ENSG00000261442		no	no	1.30955	1.30955	0.382407	0.00245473	0.0226969
XLOC_055490	AC093627.10	ENSG00000240859		no	no	-1.31077	1.31077	0.816144	0.000935024	0.0106876
XLOC_056267	AC002454.1	ENSG00000237819		no	no	-1.329	1.329	3.60029	7.89e-07	2.74e-05
XLOC_053755	RP3-337H4.8	ENSG00000203362		no	no	1.33027	1.33027	1.93047	0.000459769	0.00609557
XLOC_061487	RP11-1C8.6	ENSG00000266289		no	yes	-1.33464	1.33464	1.43094	1.36e-05	0.000324209
XLOC_032424	AC009970.1	ENSG00000233953		no	no	-1.34723	1.34723	1.69608	0.000121739	0.00207395
XLOC_056676	AC078842.4	ENSG00000231114		no	yes	-1.35287	1.35287	3.7889	2.46e-11	2.63e-09
XLOC_001177	DPYD-AS1	ENSG00000232878		no	no	-1.36376	1.36376	0.884142	0.000691896	0.00842475
XLOC_035549	AC097500.2	ENSG00000237877		no	yes	-1.37123	1.37123	2.36941	7.37e-06	0.000191449
XLOC_033955	AC079135.1	ENSG00000233611		yes	no	-1.37446	1.37446	3.4903	8.04e-07	2.78e-05
XLOC_071252	LINC00086	ENSG00000178947		no	yes	1.38012	1.38012	1.43647	5.63e-06	0.00015317
XLOC_020360	RP11-307C19.2	ENSG00000259420		no	yes	-1.38381	1.38381	0.330255	0.00058003	0.0072969
XLOC_050758	CTD-2544H17.1	ENSG00000249621		no	yes	-1.38421	1.38421	1.30907	1.38e-05	0.000328457
XLOC_007663	RP11-472N13.3	ENSG00000237797		no	yes	-1.38598	1.38598	0.288713	0.00654835	0.0484168
XLOC_060311	RP11-152P17.2	ENSG00000251003		no	no	-1.39887	1.39887	0.655517	0.000662244	0.00810207
XLOC_003537	RP11-436K8.1	ENSG00000231252		no	yes	-1.41488	1.41488	1.79048	5.64e-06	0.00015324
XLOC_012448	RP11-434C1.1	ENSG00000247157		no	yes	-1.42875	1.42875	1.97881	7.92e-06	0.000204321
XLOC_043766	RP11-271C24.2	ENSG00000242659		no	yes	-1.4401	1.4401	0.074225	0.0015968	0.0163099
XLOC_013911	RP11-711K1.7	ENSG00000255790		no	no	-1.44329	1.44329	1.21047	1.34e-05	0.000321699
XLOC_018033	RP11-638I2.6	ENSG00000258504		no	yes	-1.45391	1.45391	0.289262	0.000697741	0.00847117
XLOC_026995	RP11-219G17.4	ENSG00000204277		no	yes	-1.45564	1.45564	3.72132	8.73e-12	1.07e-09
XLOC_040871	CTA-373H7.7	ENSG00000206028		no	no	-1.45699	1.45699	4.68192	0.000384206	0.00530347
XLOC_021702	RP11-208K4.1	ENSG00000259754		no	yes	-1.47758	1.47758	3.13373	1.01e-05	0.000251362
XLOC_061483	C8orf56	ENSG00000236939		yes	no	-1.48337	1.48337	6.86597	0.000200037	0.00315679
XLOC_023330	IL21R-AS1	ENSG00000259954		no	no	1.4884	1.4884	2.16976	4.05e-05	0.00082008
XLOC_008159	RP11-429H9.4	ENSG00000232913		no	no	-1.48989	1.48989	0.646182	0.000738808	0.00886531
XLOC_032115	AC010745.2	ENSG00000228876		no	yes	1.51072	1.51072	3.05888	0.000351918	0.00494931
XLOC_025806	RP11-85B7.2	ENSG00000262966		no	no	1.51669	1.51669	1.05199	1.12e-05	0.000273878
XLOC_014563	RP11-186F10.2	ENSG00000257761		no	no	-1.51898	1.51898	1.49849	0.000598656	0.00749048
XLOC_010374	MRPL23-AS1	ENSG00000226416		no	no	-1.52708	1.52708	0.99057	2.47e-05	0.000540517
XLOC_018398	RP11-966I7.1	ENSG00000257126		no	no	-1.53392	1.53392	2.24328	1.63e-07	6.83e-06
XLOC_057680	TP53TG1	ENSG00000182165		no	no	1.54555	1.54555	3.8492	3.17e-11	3.3e-09
XLOC_061755	CTD-2292P10.4	ENSG00000253741		no	no	-1.54731	1.54731	0.733321	7.71e-05	0.00140121
XLOC_053656	RP3-510O8.4	ENSG00000232909		no	no	-1.5558	1.5558	0.442839	0.000352142	0.00494945
XLOC_056940	AC011899.10	ENSG00000231980		no	no	-1.56225	1.56225	1.50453	1.66e-05	0.000386601
XLOC_033152	AC016909.1	ENSG00000233729		no	no	-1.57033	1.57033	0.130213	0.000553336	0.00703375
XLOC_000580	RP5-884C9.2	ENSG00000224592		no	no	1.57299	1.57299	0.126097	0.000134175	0.00225688
XLOC_034147	AC130710.1	ENSG00000236289		no	yes	-1.58995	1.58995	3.01887	3.86e-09	2.39e-07
XLOC_063767	Metazoa_SRP	ENSG00000253143		no	no	-1.59211	1.59211	4.56455	1.05e-11	1.23e-09
XLOC_034151	AC142119.1	ENSG00000236989		no	yes	-1.6019	1.6019	1.38404	5.29e-06	0.000145608
XLOC_017915	RP11-753D20.3	ENSG00000258538		no	no	-1.61281	1.61281	1.42157	1.78e-06	5.61e-05
XLOC_034149	AC130710.1	ENSG00000236289		no	yes	-1.6145	1.6145	0.877223	6.89e-05	0.00127944
XLOC_060169	RP11-586K2.1	ENSG00000253553		no	no	-1.62951	1.62951	8.71223	9.33e-13	1.45e-10
XLOC_057872	LHFPL3-AS1	ENSG00000226869		no	no	-1.63477	1.63477	4.1575	4.42e-07	1.67e-05
XLOC_034019	AC131097.3	ENSG00000233806		no	no	-1.63901	1.63901	2.96056	4.64e-08	2.2e-06
XLOC_031586	AC016629.3	ENSG00000269600		no	no	1.64416	1.64416	1.61228	3.04e-06	8.97e-05
XLOC_054579	RP11-351J23.1	ENSG00000203688		no	yes	-1.6533	1.6533	1.21577	1.53e-06	4.92e-05
XLOC_057685	CTB-167B5.2	ENSG00000264868		no	yes	-1.65795	1.65795	0.127633	0.000160466	0.00262174
XLOC_001325	KCND3-AS1	ENSG00000237556		no	no	-1.66986	1.66986	3.8379	3.85e-10	3.03e-08
XLOC_060293	KB-1639H6.4	ENSG00000250929		no	no	-1.70048	1.70048	1.05939	2.64e-05	0.000573271
XLOC_032900	AC096669.3	ENSG00000224568		no	yes	-1.70786	1.70786	0.267815	0.00050782	0.00658845
XLOC_042501	RP11-71N10.1	ENSG00000239922		no	yes	-1.72889	1.72889	2.82966	2.49e-12	3.51e-10
XLOC_002740	RP11-54O7.3	ENSG00000223764		no	no	-1.74401	1.74401	0.326019	3.07e-05	0.000651683
XLOC_022484	RP11-401P9.4	ENSG00000261685		no	yes	-1.77508	1.77508	2.88405	5.4e-12	7.01e-10
XLOC_062867	RP11-168K11.3	ENSG00000233817		no	no	-1.77807	1.77807	2.20329	2.1e-10	1.71e-08
XLOC_042814	RP11-48F14.2	ENSG00000226859		no	yes	1.77852	1.77852	2.52207	1.78e-07	7.39e-06
XLOC_041089	RP4-756G23.5	ENSG00000235513		no	no	1.78296	1.78296	3.00986	7.21e-11	6.67e-09
XLOC_032114	AC010745.1	ENSG00000226041		no	yes	1.79461	1.79461	5.81713	1.83e-05	0.000420001
XLOC_032112	AC142119.1	ENSG00000236989		no	yes	-1.82092	1.82092	3.53114	6.97e-16	1.77e-13
XLOC_014870	RP11-482D24.2	ENSG00000257711		no	no	-1.82467	1.82467	1.52864	8.05e-09	4.59e-07
XLOC_033436	TTN-AS1	ENSG00000237298		no	no	1.83154	1.83154	1.16302	0.00516189	0.0403175
XLOC_047390	RP13-514E23.1	ENSG00000261496		no	no	-1.83174	1.83174	0.461966	6.3e-05	0.00118126
XLOC_057156	RP5-978I12.1	ENSG00000260951		no	yes	-1.88017	1.88017	0.22121	2.94e-05	0.000626441
XLOC_023611	RP11-467J12.4	ENSG00000261550		no	no	1.90742	1.90742	0.288294	3.06e-06	9.03e-05
XLOC_013128	RP11-611O2.1	ENSG00000256325		no	no	1.90923	1.90923	0.709574	6.28e-07	2.25e-05
XLOC_026594	RP11-1094H24.4	ENSG00000246640		no	no	1.92144	1.92144	0.167161	1.14e-05	0.000278616
XLOC_004640	RP11-444D13.1	ENSG00000227554		no	no	1.92899	1.92899	1.80053	5.15e-11	5.03e-09
XLOC_004027	LINC00622	ENSG00000260941		no	yes	1.94867	1.94867	0.298756	8.49e-05	0.00152159
XLOC_021603	NR2F2-AS1	ENSG00000247809		no	no	-1.95641	1.95641	1.43433	1.3e-08	7.02e-07
XLOC_010855	RP11-17G12.2	ENSG00000256897		no	no	1.97095	1.97095	1.53718	1.98e-08	1.03e-06
XLOC_014544	RP11-611O2.5	ENSG00000257181		no	no	1.97257	1.97257	6.177	1.34e-29	1.41e-26
XLOC_001732	RP11-139I14.2	ENSG00000237390		no	no	-1.9871	1.9871	2.17097	6.89e-11	6.48e-09
XLOC_027962	Metazoa_SRP	ENSG00000253143		no	no	-2.12545	2.12545	3.95013	2.85e-16	7.66e-14
XLOC_046402	SLC7A11-AS1	ENSG00000250033		no	no	2.13305	2.13305	2.73835	0.000681263	0.00830839
XLOC_034165	AC092594.1	ENSG00000236204		no	yes	2.15937	2.15937	0.822336	1.91e-05	0.000433134
XLOC_062885	RP11-67K19.3	ENSG00000230894		no	no	2.17314	2.17314	2.58839	2.72e-16	7.41e-14
XLOC_011554	RP11-203F8.1	ENSG00000255506		no	no	-2.17513	2.17513	-0.0819656	1.25e-05	0.000302453
XLOC_062884	RP11-264C15.2	ENSG00000229105		no	no	2.17774	2.17774	0.210899	4.17e-07	1.59e-05
XLOC_002118	ERVMER61-1	ENSG00000230426		no	yes	2.2236	2.2236	0.30003	3.22e-06	9.41e-05
XLOC_016265	GAS6-AS1	ENSG00000233695		no	no	2.26112	2.26112	3.70867	3.21e-25	2.47e-22
XLOC_032873	AC068057.1	ENSG00000228528		no	yes	2.57202	2.57202	0.494429	2.16e-08	1.11e-06
XLOC_044434	RP11-275H4.1	ENSG00000241231		no	yes	-2.63355	2.63355	5.08885	3.75e-24	2.34e-21
XLOC_027869	RP11-1151B14.4	ENSG00000267257		no	no	-2.66253	2.66253	2.36818	5.89e-15	1.35e-12
XLOC_057907	AC003088.1	ENSG00000226965		no	yes	2.73955	2.73955	2.73762	6.32e-17	1.9e-14
XLOC_034146	AC130710.1	ENSG00000236289		no	yes	-2.79367	2.79367	1.47024	1.43e-14	3.09e-12
XLOC_013098	RP11-221N13.3	ENSG00000256268		no	yes	3.33411	3.33411	-0.0228129	6.87e-10	5.08e-08
XLOC_048534	CTD-2201E9.1	ENSG00000251370		no	yes	-3.33516	3.33516	0.191244	3e-11	3.14e-09
XLOC_070543	RP3-326I13.1	ENSG00000224294		no	yes	4.28619	4.28619	2.40414	9.53e-36	1.84e-32
XLOC_046149	RP11-115D19.1	ENSG00000251095		no	no	4.36103	4.36103	-0.161263	7.01e-12	8.91e-10

## Sheet: NCH601gene
probe	Symbol	LncRNA_ID	Entrez_ID	protein_coding	fuzzy_LINC	logFC	ABS	logCPM	PValue	FDR
XLOC_018359	MYH7		4625	yes	no	-1.00276	1.00276	2.19878	0.000246377	0.00373276
XLOC_018811	ZFYVE1		53349	yes	no	1.00286	1.00286	5.06834	9.57e-06	0.00023921
XLOC_026772	TANC2		26115	yes	no	-1.00416	1.00416	1.21869	0.00212663	0.0205426
XLOC_061520	OXR1		55074	yes	no	-1.00554	1.00554	1.95916	0.000329906	0.00471692
XLOC_004326	C1orf61		10485	yes	no	-1.00575	1.00575	9.48027	6.5e-06	0.000171961
XLOC_052831	NT5DC1		221294	yes	no	1.00604	1.00604	1.07081	0.005458	0.0420482
XLOC_046322	USP53		54532	yes	no	1.00606	1.00606	4.57697	0.000128736	0.00218031
XLOC_055721	NPY		4852	yes	no	-1.00676	1.00676	8.0648	0.000414709	0.00563706
XLOC_007036	PLCE1		51196	yes	no	-1.00746	1.00746	5.98626	1.26e-06	4.16e-05
XLOC_054449	PLEKHG1		57480	yes	no	1.00753	1.00753	2.9152	0.000129532	0.00219219
XLOC_042191	GRAMD1C		54762	yes	no	1.00769	1.00769	1.48761	0.0022988	0.0216454
XLOC_061715	NDRG1		10397	yes	no	1.00782	1.00782	8.33351	1.98e-05	0.000446346
XLOC_057252	EEPD1		80820	yes	no	-1.0082	1.0082	2.67909	0.000407007	0.00555195
XLOC_013016	NAB2		4665	yes	no	1.00895	1.00895	5.89233	1.29e-07	5.56e-06
XLOC_029746	DLL3		10683	yes	no	-1.00899	1.00899	3.00654	5.25e-05	0.00101413
XLOC_024297	HIC1		3090	yes	no	1.00907	1.00907	1.68076	0.000355124	0.00498229
XLOC_026770	TANC2		26115	yes	no	-1.00909	1.00909	1.0594	0.00278021	0.0249981
XLOC_050029	MYO10		4651	yes	no	-1.00983	1.00983	7.4841	1.08e-07	4.69e-06
XLOC_006320	AKR1C3		8644	no	no	1.01	1.01	2.14235	0.000255173	0.00382098
XLOC_053404	HIST1H2AB		8335	yes	no	-1.01278	1.01278	5.50601	0.000486602	0.00636415
XLOC_007908	CTNNA3		29119	yes	no	-1.01379	1.01379	1.28752	0.00170809	0.0171886
XLOC_041019	MFNG		4242	yes	no	-1.01384	1.01384	2.53076	0.00033958	0.00481679
XLOC_030998	ZNF850		342892	yes	no	1.0146	1.0146	5.39439	6.29e-07	2.25e-05
XLOC_004213	S100A10		6281	yes	no	1.01785	1.01785	5.34953	6.23e-05	0.00117241
XLOC_010574	BTBD10		84280	yes	no	1.01797	1.01797	5.59995	3.52e-07	1.36e-05
XLOC_046952	CPEB2		132864	yes	no	1.01867	1.01867	1.81827	0.0034962	0.0298798
XLOC_030318	PPAP2C		8612	yes	no	-1.02008	1.02008	3.78552	8.46e-06	0.000215618
XLOC_029051	SHD		56961	yes	no	-1.02497	1.02497	2.11946	0.00028078	0.00414012
XLOC_049325	MEGF10		84466	yes	no	-1.02545	1.02545	3.57656	0.000424099	0.00572101
XLOC_035986	ASB18		401036	yes	no	-1.02615	1.02615	5.75873	1.54e-05	0.000361571
XLOC_006379	OPTN		10133	yes	no	1.02662	1.02662	4.36554	4.86e-07	1.81e-05
XLOC_050830	IRF1		3659	yes	no	1.02681	1.02681	3.67445	2.24e-06	6.84e-05
XLOC_022108	C16orf88		400506	yes	no	-1.02998	1.02998	2.49816	6.06e-05	0.00114289
XLOC_049303	ZNF608		57507	yes	no	-1.03081	1.03081	4.32293	1.82e-07	7.52e-06
XLOC_030595	ZNF563		147837	yes	no	1.03133	1.03133	2.13001	7.28e-05	0.00133689
XLOC_019910	ITPKA		3706	yes	no	1.03195	1.03195	2.49664	0.000211092	0.00330869
XLOC_042036	EPHA3		2042	yes	no	-1.03242	1.03242	7.64259	3.01e-07	1.18e-05
XLOC_011065	FADS3		3995	yes	no	1.03329	1.03329	4.64031	2.4e-06	7.28e-05
XLOC_060237	MATN2		4147	yes	no	-1.03334	1.03334	5.10647	5.08e-08	2.38e-06
XLOC_038826	SDC4		6385	yes	no	1.03489	1.03489	4.32429	9.14e-06	0.000230249
XLOC_052892	AKAP7		9465	yes	no	-1.03493	1.03493	4.00983	8.98e-07	3.03e-05
XLOC_061469	KLF10		7071	yes	no	1.03654	1.03654	5.48831	2.43e-07	9.76e-06
XLOC_051261	ADAMTS2		9509	yes	no	-1.03669	1.03669	0.8085	0.0066605	0.0489954
XLOC_017382	LRP10		26020	yes	no	1.03681	1.03681	6.19474	6.74e-09	3.94e-07
XLOC_049251	SEMA6A		57556	yes	no	-1.03682	1.03682	0.720558	0.00343688	0.0294926
XLOC_064034	ZNF462		58499	yes	no	-1.03696	1.03696	2.22519	7.63e-05	0.00139111
XLOC_045478	DOK7		285489	yes	no	1.03752	1.03752	1.12135	0.00183062	0.0181843
XLOC_054240	CEP85L		387119	yes	no	1.03792	1.03792	6.42463	1.56e-06	4.99e-05
XLOC_048759	ITGA2		3673	yes	no	1.03823	1.03823	5.62492	0.00128766	0.0137534
XLOC_009824	GAB2		9846	yes	no	-1.0387	1.0387	2.38399	0.000126573	0.00214682
XLOC_008152	MYOF		26509	yes	no	-1.03899	1.03899	2.29974	0.000774269	0.00921436
XLOC_056635	PLXNA4		91584	yes	no	-1.03987	1.03987	3.37468	0.00247005	0.0227849
XLOC_028224	POTEC		388468	yes	no	1.04161	1.04161	2.19225	0.00136219	0.0143835
XLOC_061077	TMEM68		137695	yes	no	1.04291	1.04291	4.78574	1.1e-08	6.05e-07
XLOC_040514	APOBEC3B		9582	yes	no	1.04338	1.04338	3.37108	3.2e-05	0.000674443
XLOC_017376	ABHD4		63874	yes	no	1.04499	1.04499	5.13688	2.65e-06	7.98e-05
XLOC_053408	HIST1H2BC		8347	yes	no	-1.04515	1.04515	6.38301	1.3e-05	0.000311581
XLOC_059538	MSRA		4482	yes	no	-1.04581	1.04581	3.69874	3.2e-05	0.000674443
XLOC_028023	PARD6G		84552	yes	no	1.04806	1.04806	1.23306	0.0014981	0.015535
XLOC_012281	DCP1B		196513	yes	no	1.04915	1.04915	2.44631	0.0001301	0.00219858
XLOC_014216	DDN		23109	yes	no	-1.04955	1.04955	3.873	0.000132862	0.00223709
XLOC_026996	SOCS3		9021	yes	no	-1.05075	1.05075	5.92988	1.47e-08	7.85e-07
XLOC_063572	IGFBPL1		347252	yes	no	-1.05106	1.05106	5.67013	0.00294306	0.0261976
XLOC_056146	CLDN4		1364	no	no	1.05155	1.05155	4.12182	0.000136077	0.00228624
XLOC_038441	PCNA		5111	yes	no	1.05321	1.05321	6.98056	1.25e-10	1.08e-08
XLOC_012817	KCNH3		23416	yes	no	-1.05347	1.05347	2.95919	3.13e-05	0.000661677
XLOC_042500	ZIC4		84107	yes	no	-1.05514	1.05514	1.47563	0.00417597	0.0341623
XLOC_051847	SLC22A23		63027	yes	no	-1.05547	1.05547	2.74883	3.54e-05	0.000735456
XLOC_009151	CD44		960	yes	no	1.05596	1.05596	4.50954	4.16e-08	2.01e-06
XLOC_029418	CERS1		10715	yes	no	-1.05628	1.05628	1.97647	0.00025256	0.00378676
XLOC_056471	LRRN3		54674	yes	no	-1.05634	1.05634	4.49286	0.000120943	0.00206344
XLOC_032505	ARHGAP25		9938	yes	no	1.05634	1.05634	3.08345	1.69e-06	5.33e-05
XLOC_049501	PCDHB6		56130	yes	no	-1.05667	1.05667	2.19992	0.000190281	0.00302873
XLOC_042163	TAGLN3		29114	yes	no	-1.05726	1.05726	4.52438	9.73e-08	4.26e-06
XLOC_022645	PARD6A		50855	yes	no	1.0573	1.0573	0.953029	0.00524258	0.0408099
XLOC_051235	F12		2161	yes	no	-1.05749	1.05749	4.12997	3.11e-07	1.21e-05
XLOC_032446	B3GNT2		10678	yes	no	1.05764	1.05764	4.63142	1.82e-08	9.54e-07
XLOC_014218	RHEBL1		121268	yes	no	1.05769	1.05769	2.10387	0.000175008	0.00282738
XLOC_049626	SYNPO		11346	yes	no	1.05787	1.05787	2.59601	2.6e-05	0.000565659
XLOC_024611	ALDH3A2		224	yes	no	1.06142	1.06142	8.47897	1.68e-11	1.89e-09
XLOC_042097	LNP1		348801	yes	no	-1.06177	1.06177	3.0471	9.23e-06	0.000232456
XLOC_019896	CHAC1		79094	yes	no	1.0636	1.0636	2.42858	4.55e-05	0.000903168
XLOC_052795	SLC16A10		117247	yes	no	1.06484	1.06484	3.2842	8.27e-07	2.84e-05
XLOC_017607	FRMD6		122786	yes	no	1.06558	1.06558	6.13112	6.87e-09	3.98e-07
XLOC_014134	GXYLT1		283464	yes	no	1.06565	1.06565	5.98318	6.45e-09	3.81e-07
XLOC_012291	DCP1B		196513	yes	no	1.06653	1.06653	2.95658	0.000330093	0.00471692
XLOC_021923	FLYWCH1		84256	yes	no	1.06679	1.06679	5.30207	9.79e-10	6.94e-08
XLOC_040391	SLC35E4		339665	yes	no	1.06713	1.06713	4.47764	7.17e-07	2.52e-05
XLOC_035369	FIGN		55137	yes	no	-1.06791	1.06791	5.10639	3.04e-08	1.51e-06
XLOC_021379	NRG4		145957	yes	no	1.06801	1.06801	4.72799	7.17e-05	0.00132443
XLOC_016621	THSD1		55901	yes	no	1.06822	1.06822	2.18674	0.000631724	0.00778633
XLOC_012441	PRR4		11272	no	no	-1.06993	1.06993	3.26859	0.00356468	0.030324
XLOC_052877	FABP7		2173	yes	no	-1.07051	1.07051	7.98997	4.21e-07	1.6e-05
XLOC_038309	PHACTR3		116154	yes	no	-1.07097	1.07097	1.46312	0.000896219	0.0103112
XLOC_029776	ITPKC		80271	yes	no	1.07111	1.07111	3.68886	6.58e-05	0.00123216
XLOC_026773	TANC2		26115	yes	no	-1.07181	1.07181	3.18981	1.41e-06	4.58e-05
XLOC_016217	MYO16		23026	yes	no	-1.07246	1.07246	2.01109	0.00020239	0.00318524
XLOC_040435	TIMP3		7078	yes	no	-1.07357	1.07357	5.03548	5.46e-07	1.99e-05
XLOC_013909	PRB4		5545	yes	no	-1.0743	1.0743	1.37328	0.00174906	0.0175096
XLOC_015162	GALNT9		50614	no	no	1.07439	1.07439	3.7574	0.00124599	0.0134157
XLOC_034720	RETSAT		54884	yes	no	1.07499	1.07499	5.53981	4.97e-08	2.33e-06
XLOC_061354	RUNX1T1		862	yes	no	-1.0756	1.0756	3.33619	1.45e-06	4.68e-05
XLOC_029867	RELB		5971	yes	no	1.07583	1.07583	3.30843	2.55e-06	7.7e-05
XLOC_010553	MRVI1		10335	yes	no	-1.07664	1.07664	2.81032	7.27e-06	0.000189245
XLOC_030955	LGI4		163175	yes	no	-1.07714	1.07714	1.25229	0.00102267	0.0114408
XLOC_017723	RHOJ		57381	yes	no	-1.07757	1.07757	5.92416	7.75e-06	0.000200216
XLOC_041809	DNAH1		25981	yes	no	-1.07796	1.07796	3.91701	1.63e-06	5.2e-05
XLOC_012979	METTL7B		196410	yes	no	1.0782	1.0782	4.74494	2.58e-09	1.68e-07
XLOC_071389	PNMA3		29944	yes	no	-1.07859	1.07859	1.89295	0.000783826	0.00929463
XLOC_061521	OXR1		55074	yes	no	-1.07871	1.07871	0.466196	0.00582446	0.0443545
XLOC_047391	MAPK10		5602	yes	no	-1.07976	1.07976	5.57935	3.43e-06	9.89e-05
XLOC_043041	TSEN2		80746	yes	no	-1.08285	1.08285	1.13402	0.00277211	0.0249544
XLOC_061282	PMP2		5375	yes	no	-1.08327	1.08327	5.91109	4.64e-06	0.000129524
XLOC_012282	DCP1B		196513	yes	no	1.08357	1.08357	1.36176	0.00091178	0.0104478
XLOC_046189	MTTP		4547	yes	no	-1.08392	1.08392	5.42208	1.76e-10	1.47e-08
XLOC_063413	C9orf35		79817	yes	no	-1.08499	1.08499	1.28158	0.000574434	0.00723831
XLOC_054065	CNR1		1268	yes	no	-1.08534	1.08534	11.7543	0.003005	0.0266567
XLOC_002229	RNPEP		6051	yes	no	1.08713	1.08713	5.14067	3.55e-10	2.8e-08
XLOC_061048	SNTG1		54212	yes	no	-1.0884	1.0884	0.893031	0.00303108	0.0268366
XLOC_049988	CMBL		134147	yes	no	1.08852	1.08852	5.33185	1.71e-09	1.16e-07
XLOC_009804	GAB2		9846	yes	no	-1.09016	1.09016	2.71476	8.4e-06	0.000214598
XLOC_049871	SQSTM1		8878	yes	no	1.09044	1.09044	7.83689	4.26e-08	2.05e-06
XLOC_047951	PALLD		23022	yes	no	1.09121	1.09121	1.52969	0.000948579	0.0108027
XLOC_053144	QKI		9444	yes	no	-1.09174	1.09174	9.30474	6.08e-12	7.77e-10
XLOC_029072	UHRF1		29128	no	no	-1.092	1.092	7.04133	0.000210745	0.00330549
XLOC_003732	GTF2B		2959	yes	no	1.09265	1.09265	5.28801	9.71e-06	0.000241758
XLOC_035166	LYPD1		116372	yes	no	1.09306	1.09306	1.45067	0.000382749	0.00529917
XLOC_038414	SLC4A11		83959	yes	no	1.09399	1.09399	2.1422	3.65e-05	0.000754228
XLOC_047929	PALLD		23022	yes	no	1.09641	1.09641	3.12534	0.00367378	0.0309515
XLOC_042264	FAM162A		26355	yes	no	1.09679	1.09679	5.86641	0.00592293	0.0449416
XLOC_021391	LINGO1		84894	yes	no	-1.09724	1.09724	2.59537	9.22e-05	0.0016398
XLOC_055555	SDK1		221935	yes	no	-1.09898	1.09898	4.599	1.01e-08	5.63e-07
XLOC_028961	ARID3A		1820	yes	no	1.1017	1.1017	3.44314	0.000996008	0.0112286
XLOC_006802	TSPAN15		23555	yes	no	-1.10296	1.10296	2.62031	6.64e-06	0.000175141
XLOC_053770	NFKBIE		4794	yes	no	1.10351	1.10351	3.24808	2.93e-06	8.71e-05
XLOC_021135	TCF12		6938	yes	no	-1.10387	1.10387	4.70943	8.91e-09	5e-07
XLOC_020266	THSD4		79875	yes	no	1.1062	1.1062	0.870257	0.00150302	0.0155721
XLOC_007990	SYNPO2L		79933	yes	no	-1.10823	1.10823	1.33635	0.000574236	0.00723831
XLOC_000948	DEPDC1		55635	yes	no	-1.10874	1.10874	0.752432	0.00226884	0.0214506
XLOC_053394	LRRC16A		55604	yes	no	-1.10886	1.10886	1.67218	0.000497014	0.00647798
XLOC_045900	LPHN3		23284	no	no	-1.11069	1.11069	7.12798	2.77e-05	0.000595505
XLOC_047221	EPHA5		2044	yes	no	-1.11263	1.11263	3.11384	1.22e-06	4.03e-05
XLOC_072098	PCDH19		57526	yes	no	-1.11316	1.11316	2.15688	3.51e-05	0.000729147
XLOC_029954	BAX		581	yes	no	1.11495	1.11495	5.47427	8.35e-11	7.64e-09
XLOC_014014	TM7SF3		51768	yes	no	1.11518	1.11518	7.50253	2.34e-09	1.53e-07
XLOC_001741	BCAN		63827	yes	no	-1.11585	1.11585	4.77439	1.52e-06	4.89e-05
XLOC_010244	EI24		9538	yes	no	1.1243	1.1243	7.04079	3.69e-12	4.96e-10
XLOC_018705	MTHFD1		4522	yes	no	-1.12482	1.12482	1.20928	0.00045744	0.00606817
XLOC_070412	PTCHD1		139411	yes	no	-1.12492	1.12492	5.50497	1.46e-09	1.01e-07
XLOC_050801	2014-03-03		115123	yes	no	1.12511	1.12511	1.55286	0.000414582	0.00563706
XLOC_039439	B3GALT5		10317	yes	no	-1.12591	1.12591	1.54413	0.000379592	0.00526661
XLOC_002180	CRB1		23418	yes	no	-1.12639	1.12639	2.48897	3.55e-05	0.000736223
XLOC_008436	ADAM12		8038	yes	no	-1.12694	1.12694	1.1749	0.000711745	0.00859709
XLOC_010338	HRAS		3265	yes	no	1.12715	1.12715	4.63879	1.18e-09	8.25e-08
XLOC_052024	HIST1H4A		8359	no	no	-1.1272	1.1272	2.81851	0.000438305	0.00588519
XLOC_062542	ANXA1		301	yes	no	1.12765	1.12765	3.34297	0.000585197	0.00734992
XLOC_051846	PSMG4		389362	yes	no	-1.12856	1.12856	6.48843	1.12e-09	7.87e-08
XLOC_064097	PTBP3		9991	yes	no	1.12993	1.12993	6.73025	3.05e-10	2.42e-08
XLOC_064045	KLF4		9314	yes	no	1.13176	1.13176	2.50447	0.000461022	0.00610518
XLOC_009821	GAB2		9846	yes	no	-1.13227	1.13227	3.55613	5.38e-07	1.96e-05
XLOC_003117	FAM46B		115572	yes	no	-1.13236	1.13236	1.03019	0.00593488	0.0450147
XLOC_057914	LRRN3		54674	yes	no	-1.13287	1.13287	0.395385	0.0043214	0.0349932
XLOC_009825	GAB2		9846	yes	no	-1.13506	1.13506	2.97542	2.13e-06	6.54e-05
XLOC_009134	KIAA1549L		25758	yes	no	-1.13621	1.13621	4.73469	2.45e-07	9.81e-06
XLOC_002248	KLHL12		59349	yes	no	1.13689	1.13689	2.44174	3.9e-05	0.000796552
XLOC_007513	CCDC3		83643	yes	no	1.13696	1.13696	1.56339	0.000264447	0.00394709
XLOC_071871	MTRNR2L10		100463488	yes	no	1.13803	1.13803	0.777942	0.00220801	0.0210793
XLOC_050150	RANBP3L		202151	yes	no	-1.1413	1.1413	3.53794	9.35e-06	0.000234893
XLOC_000563	ZC3H12A		80149	yes	no	1.14195	1.14195	1.25497	0.00148671	0.0154376
XLOC_025174	ITGA3		3675	yes	no	1.14322	1.14322	6.56981	8.91e-11	8.08e-09
XLOC_064037	ZNF462		58499	yes	no	-1.14573	1.14573	1.99892	3.93e-05	0.000800942
XLOC_072524	PNCK		139728	no	no	-1.14731	1.14731	1.45303	0.00235854	0.0219842
XLOC_002164	RGS2		5997	yes	no	1.14776	1.14776	4.46895	2.76e-05	0.000595415
XLOC_010675	BBOX1		8424	yes	no	-1.14882	1.14882	1.35106	0.00237146	0.0220669
XLOC_034956	ST6GAL2		84620	yes	no	-1.1532	1.1532	3.31997	0.000379942	0.00526661
XLOC_009401	DTX4		23220	yes	no	1.15429	1.15429	3.05466	3.48e-06	0.000100398
XLOC_010643	E2F8		79733	yes	no	-1.15513	1.15513	2.2301	0.000230617	0.00354507
XLOC_012316	C12orf5		57103	yes	no	1.15525	1.15525	5.4993	9.13e-12	1.11e-09
XLOC_047436	UNC5C		8633	yes	no	-1.15578	1.15578	2.6661	9.14e-05	0.00162874
XLOC_003710	BCL10		8915	yes	no	1.15612	1.15612	5.2206	9.96e-05	0.00174721
XLOC_016927	GAS6		2621	yes	no	1.15638	1.15638	3.27442	9.7e-07	3.25e-05
XLOC_050891	SPOCK1		6695	yes	no	-1.1601	1.1601	3.86041	2.95e-08	1.49e-06
XLOC_063854	GAS1		2619	yes	no	-1.16032	1.16032	7.30569	0.00118692	0.0128978
XLOC_020452	HDGFRP3		50810	yes	no	1.16056	1.16056	0.420484	0.00140601	0.0147587
XLOC_059292	PLXNA4		91584	yes	no	-1.16092	1.16092	2.74406	0.00076524	0.00913982
XLOC_041030	POLR2F		5435	yes	no	-1.16361	1.16361	0.700187	0.00181568	0.0180826
XLOC_051848	SLC22A23		63027	yes	no	-1.16371	1.16371	2.76649	2.89e-06	8.63e-05
XLOC_012622	ITPR2		3709	yes	no	-1.16478	1.16478	1.53936	0.000608956	0.00757838
XLOC_046486	DCLK2		166614	yes	no	-1.1669	1.1669	6.33767	5.88e-11	5.67e-09
XLOC_054605	DLL1		28514	yes	no	-1.16708	1.16708	4.16706	3.01e-08	1.5e-06
XLOC_043114	ZNF385D		79750	yes	no	-1.16864	1.16864	0.277398	0.00527594	0.0409456
XLOC_072260	FAM70A		55026	no	no	-1.17015	1.17015	5.72569	3.5e-11	3.61e-09
XLOC_035399	B3GALT1		8708	yes	no	-1.17121	1.17121	0.418465	0.00240782	0.0223445
XLOC_054000	LCA5		167691	yes	no	1.17195	1.17195	2.36684	0.000492601	0.00643133
XLOC_053579	ZBTB12		221527	no	no	-1.17231	1.17231	3.18596	3.42e-06	9.89e-05
XLOC_014831	RFX4		5992	yes	no	-1.17259	1.17259	0.651044	0.0026448	0.0240895
XLOC_026907	BTBD17		388419	yes	no	-1.17339	1.17339	3.3198	8.64e-05	0.0015467
XLOC_018751	TMEM229B		161145	yes	no	1.17444	1.17444	1.49606	0.000107855	0.00187608
XLOC_051199	NKX2-5		1482	yes	no	1.17456	1.17456	3.38404	8.93e-08	3.95e-06
XLOC_014759	ANKS1B		56899	yes	no	1.17572	1.17572	2.50386	5.09e-05	0.000992105
XLOC_002785	HES5		388585	yes	no	-1.17598	1.17598	0.874816	0.0052586	0.0408761
XLOC_012280	CACNA1C		775	yes	no	1.17663	1.17663	1.94911	0.000629427	0.00777458
XLOC_056677	PTN		5764	yes	no	-1.17755	1.17755	5.90489	7.71e-12	9.7e-10
XLOC_049246	SEMA6A		57556	yes	no	-1.17762	1.17762	1.16028	0.000277809	0.0041094
XLOC_053576	NEU1		4758	no	no	1.1794	1.1794	6.51835	1e-12	1.55e-10
XLOC_024985	STAT5A		6776	yes	no	-1.18066	1.18066	1.40143	0.000558353	0.00708193
XLOC_012286	DCP1B		196513	yes	no	1.18133	1.18133	3.30202	9.51e-07	3.2e-05
XLOC_057148	OSBPL3		26031	yes	no	1.18164	1.18164	6.5427	6.8e-13	1.08e-10
XLOC_055727	OSBPL3		26031	yes	no	1.18307	1.18307	5.11073	4.06e-11	4.09e-09
XLOC_049243	SEMA6A		57556	yes	no	-1.18675	1.18675	0.794602	0.000814982	0.00957087
XLOC_026476	PLCD3		113026	yes	no	1.18751	1.18751	5.22331	5.55e-12	7.17e-10
XLOC_025424	KIF19		124602	yes	no	-1.19324	1.19324	1.26739	0.00048663	0.00636415
XLOC_014412	DDIT3		1649	yes	no	1.19359	1.19359	5.15141	4.16e-05	0.00083591
XLOC_061042	SNAI2		6591	yes	no	-1.19485	1.19485	3.8942	1.94e-07	8e-06
XLOC_059673	SORBS3		10174	yes	no	-1.19588	1.19588	1.60343	0.00196084	0.0191895
XLOC_061540	OXR1		55074	yes	no	-1.19672	1.19672	0.447295	0.00536959	0.0415192
XLOC_035362	DPP4		1803	yes	no	-1.19713	1.19713	3.22859	1.47e-05	0.000346028
XLOC_049559	FGF1		2246	yes	no	1.19786	1.19786	0.447616	0.00248304	0.0228774
XLOC_011152	LTBP3		4054	yes	no	-1.19824	1.19824	3.85404	1.25e-08	6.76e-07
XLOC_013329	APAF1		317	yes	no	1.1989	1.1989	5.87335	9.39e-10	6.68e-08
XLOC_030032	IGLON5		402665	yes	no	-1.19946	1.19946	0.482955	0.0021892	0.0209772
XLOC_030656	DNAJB1		3337	yes	no	1.20152	1.20152	6.73486	2.28e-05	0.000502137
XLOC_039956	PCNT		5116	yes	no	-1.20162	1.20162	0.497369	0.00241617	0.022413
XLOC_025257	RAD51C		5889	yes	no	1.20322	1.20322	5.33861	5.26e-13	8.52e-11
XLOC_035900	COL4A4		1286	yes	no	1.20336	1.20336	1.5145	0.000149485	0.00246848
XLOC_004746	NAV1		89796	yes	no	-1.20405	1.20405	1.26247	0.000177534	0.00286219
XLOC_009819	GAB2		9846	yes	no	-1.20586	1.20586	2.46832	1.59e-06	5.08e-05
XLOC_041794	GRM2		2912	yes	no	-1.20737	1.20737	4.78217	2.89e-11	3.04e-09
XLOC_030432	PLIN4		729359	yes	no	1.20759	1.20759	1.66468	0.00036422	0.0050883
XLOC_012837	CERS5		91012	yes	no	1.20863	1.20863	2.29802	0.00230237	0.0216526
XLOC_052035	HIST1H2BF		8343	yes	no	-1.21082	1.21082	5.96065	1.1e-06	3.66e-05
XLOC_021928	TNFRSF12A		51330	yes	no	1.21114	1.21114	4.89597	0.00027863	0.00411892
XLOC_035634	RFTN2		130132	yes	no	-1.21246	1.21246	4.66829	7.92e-11	7.3e-09
XLOC_059587	KIAA1456		57604	no	no	-1.21341	1.21341	6.18105	8.36e-07	2.87e-05
XLOC_033706	MAP2		4133	yes	no	-1.21364	1.21364	8.64363	4.87e-10	3.73e-08
XLOC_041199	PLXNB2		23654	yes	no	1.21376	1.21376	7.73812	1.42e-13	2.5e-11
XLOC_039849	DSCAM		1826	yes	no	-1.21383	1.21383	3.3321	2.04e-07	8.4e-06
XLOC_023701	CDH11		1009	yes	no	-1.2142	1.2142	3.7854	1.38e-07	5.89e-06
XLOC_035893	DOCK10		55619	yes	no	-1.21561	1.21561	6.98384	5.48e-07	1.99e-05
XLOC_047933	PALLD		23022	yes	no	1.21632	1.21632	1.89443	0.00397821	0.032917
XLOC_007965	SPOCK2		9806	yes	no	-1.21802	1.21802	2.16112	9.09e-05	0.00162073
XLOC_014628	LIN7A		8825	yes	no	1.21813	1.21813	2.64184	6.32e-06	0.000168264
XLOC_001725	LMNA		4000	yes	no	1.21933	1.21933	7.42377	8.23e-10	5.95e-08
XLOC_031158	PHLDB3		653583	yes	no	1.21936	1.21936	3.63319	1.03e-08	5.75e-07
XLOC_013730	DCP1B		196513	yes	no	1.21958	1.21958	4.52225	4.75e-09	2.9e-07
XLOC_017500	BRMS1L		84312	yes	no	1.22671	1.22671	4.53056	2.02e-08	1.05e-06
XLOC_003448	RAB3B		5865	yes	no	-1.22683	1.22683	7.46775	2.38e-12	3.42e-10
XLOC_021341	STRA6		64220	yes	no	-1.22829	1.22829	2.32021	5.6e-06	0.000152631
XLOC_009380	SERPING1		710	yes	no	-1.22979	1.22979	1.23365	0.000158691	0.00260377
XLOC_022922	RHBDF1		64285	yes	no	1.2312	1.2312	4.14818	1.81e-07	7.5e-06
XLOC_022698	IL34		146433	yes	no	1.23135	1.23135	0.0142922	0.00340091	0.0292817
XLOC_012842	CERS5		91012	yes	no	1.23303	1.23303	3.67528	0.00122004	0.0131896
XLOC_045980	SLC4A4		8671	yes	no	-1.2351	1.2351	6.00557	1.39e-10	1.18e-08
XLOC_039822	KCNJ6		3763	yes	no	-1.23565	1.23565	0.986651	0.00136091	0.0143766
XLOC_035769	MAP2		4133	yes	no	-1.23676	1.23676	6.51938	4.27e-13	6.95e-11
XLOC_029716	KCNK6		9424	yes	no	1.2371	1.2371	1.41332	0.000336332	0.00478244
XLOC_042194	ZDHHC23		254887	yes	no	1.23764	1.23764	3.81885	4.98e-09	3.02e-07
XLOC_038110	LPIN3		64900	yes	no	1.23776	1.23776	0.737544	0.00106491	0.0118049
XLOC_049242	SEMA6A		57556	yes	no	-1.23822	1.23822	0.643252	0.0010369	0.0115497
XLOC_042453	ACPL2		92370	yes	no	1.23935	1.23935	5.31171	3.2e-10	2.54e-08
XLOC_009803	GAB2		9846	yes	no	-1.24013	1.24013	1.74132	9.69e-05	0.00171053
XLOC_011451	GAB2		9846	yes	no	-1.24064	1.24064	6.46954	3.08e-13	5.17e-11
XLOC_063766	TRPM3		80036	yes	no	-1.24075	1.24075	7.59855	5.66e-09	3.4e-07
XLOC_021924	KREMEN2		79412	yes	no	1.24082	1.24082	0.128605	0.00271085	0.0245079
XLOC_061552	OXR1		55074	yes	no	-1.2414	1.2414	0.546561	0.00108398	0.0119503
XLOC_049757	NEURL1B		54492	yes	no	1.24224	1.24224	5.39369	2.8e-12	3.88e-10
XLOC_061375	GEM		2669	yes	no	1.24331	1.24331	3.09588	5.11e-05	0.000993361
XLOC_021534	RLBP1		6017	yes	no	-1.24412	1.24412	0.593589	0.00437406	0.0353084
XLOC_057258	ELMO1		9844	yes	no	-1.24441	1.24441	3.68273	7.45e-08	3.36e-06
XLOC_019987	SEMA6D		80031	yes	no	-1.24542	1.24542	8.65173	4.88e-07	1.82e-05
XLOC_016574	RCBTB2		1102	yes	no	1.24609	1.24609	2.06636	0.000333646	0.00475595
XLOC_022570	GPR56		9289	yes	no	-1.24663	1.24663	7.46939	2.43e-13	4.14e-11
XLOC_009535	SAC3D1		29901	yes	no	1.24767	1.24767	3.68185	3.05e-09	1.94e-07
XLOC_041433	IRAK2		3656	yes	no	1.24788	1.24788	3.8079	8.74e-10	6.28e-08
XLOC_012841	CERS5		91012	yes	no	1.25004	1.25004	3.456	0.000141656	0.0023594
XLOC_049273	TNFAIP8		25816	yes	no	1.2506	1.2506	1.92902	1.41e-05	0.000333144
XLOC_014839	RFX4		5992	yes	no	-1.2517	1.2517	0.698757	0.00156463	0.0160702
XLOC_063948	CTSL2		1515	yes	no	1.2517	1.2517	3.0813	1.41e-06	4.57e-05
XLOC_010772	SLC1A2		6506	yes	no	-1.25264	1.25264	3.53815	5.26e-07	1.92e-05
XLOC_042177	BOC		91653	yes	no	-1.2535	1.2535	6.48531	3.89e-08	1.88e-06
XLOC_014891	RFX4		5992	yes	no	-1.25357	1.25357	0.0624306	0.00403068	0.0332559
XLOC_013148	LGR5		8549	yes	no	-1.25415	1.25415	5.6236	0.000326411	0.00468456
XLOC_001565	CA14		23632	no	no	-1.25428	1.25428	4.9603	7.77e-12	9.72e-10
XLOC_013628	TMEM132B		114795	yes	no	-1.25451	1.25451	2.06089	3.34e-06	9.69e-05
XLOC_013846	A2M		2	yes	no	-1.25956	1.25956	9.50231	5.48e-14	1.02e-11
XLOC_012625	ITPR2		3709	yes	no	-1.2608	1.2608	1.04729	0.000244087	0.00370535
XLOC_046673	GPM6A		2823	yes	no	-1.26176	1.26176	0.970448	0.00117519	0.0127824
XLOC_056648	LRGUK		136332	yes	no	-1.26199	1.26199	0.477143	0.00172003	0.0172862
XLOC_011772	SCN4B		6330	yes	no	1.26338	1.26338	4.57889	1.32e-10	1.12e-08
XLOC_016791	SOX21		11166	yes	no	-1.26422	1.26422	4.47334	5.48e-11	5.33e-09
XLOC_043549	EIF4E3		317649	yes	no	1.26471	1.26471	1.52775	0.00656713	0.0485246
XLOC_000279	KLHDC7A		127707	yes	no	1.26619	1.26619	1.3749	0.000406527	0.00554868
XLOC_025943	FAM83G		644815	yes	no	1.26678	1.26678	1.84697	6.11e-06	0.000163903
XLOC_038007	BPIFB1		92747	yes	no	-1.26756	1.26756	1.05202	0.000221397	0.0034376
XLOC_000133	SPSB1		80176	yes	no	1.26771	1.26771	1.72826	0.00234114	0.0218837
XLOC_046999	LGI2		55203	yes	no	-1.2695	1.2695	3.93141	9.7e-06	0.000241718
XLOC_011180	RIN1		9610	yes	no	1.2702	1.2702	4.8425	8.72e-12	1.07e-09
XLOC_018457	NFKBIA		4792	yes	no	1.2725	1.2725	5.50935	1.41e-13	2.5e-11
XLOC_018978	KCNK10		54207	yes	no	-1.28049	1.28049	4.31003	5.88e-05	0.00111345
XLOC_037843	SNAP25		6616	yes	no	1.28089	1.28089	2.78422	1.32e-06	4.32e-05
XLOC_029224	ZNF441		126068	yes	no	1.28098	1.28098	4.75472	6.26e-05	0.00117643
XLOC_010237	CCDC15		80071	yes	no	1.28118	1.28118	4.54612	1.69e-06	5.35e-05
XLOC_052406	TMEM63B		55362	yes	no	1.28243	1.28243	5.70742	2.77e-14	5.49e-12
XLOC_026754	TANC2		26115	yes	no	-1.2828	1.2828	0.81363	0.000335473	0.00477904
XLOC_034174	SDC1		6382	yes	no	1.28344	1.28344	6.47638	2.09e-09	1.38e-07
XLOC_053776	RUNX2		860	yes	no	-1.28488	1.28488	2.46476	9.6e-07	3.23e-05
XLOC_052887	HEY2		23493	yes	no	-1.28607	1.28607	3.91383	2.13e-07	8.69e-06
XLOC_009539	MRPL49		740	yes	no	1.28933	1.28933	5.36145	3.56e-11	3.64e-09
XLOC_071974	CITED1		4435	yes	no	-1.29148	1.29148	4.60449	2.02e-08	1.05e-06
XLOC_049999	CTNND2		1501	yes	no	-1.29331	1.29331	3.72907	8.78e-07	2.98e-05
XLOC_070788	EFNB1		1947	yes	no	1.29351	1.29351	5.34946	1.69e-10	1.42e-08
XLOC_012843	CERS5		91012	yes	no	1.29368	1.29368	4.30134	1.96e-05	0.000442245
XLOC_047999	GPM6A		2823	yes	no	-1.29429	1.29429	7.65859	7.17e-10	5.29e-08
XLOC_016779	GPC6		10082	yes	no	-1.29566	1.29566	-0.0361883	0.00368635	0.0310378
XLOC_056612	CPA2		1358	yes	no	-1.29571	1.29571	0.490783	0.00257281	0.0235219
XLOC_018689	RHOJ		57381	yes	no	-1.29591	1.29591	4.89685	3.34e-05	0.000701309
XLOC_009807	GAB2		9846	yes	no	-1.29726	1.29726	1.91982	3.39e-05	0.000709168
XLOC_010420	TRIM21		6737	yes	no	1.29876	1.29876	3.09469	1.27e-06	4.18e-05
XLOC_043783	IGSF11		152404	yes	no	-1.29901	1.29901	2.54566	1.69e-05	0.000392107
XLOC_040339	SEZ6L		23544	yes	no	-1.30048	1.30048	1.0129	0.000247798	0.00374573
XLOC_056511	KCND2		3751	yes	no	-1.30049	1.30049	2.72204	5.99e-05	0.00113155
XLOC_016250	F7		2155	yes	no	1.30122	1.30122	0.0145141	0.00606484	0.0457334
XLOC_044468	C3orf70		285382	yes	no	-1.30137	1.30137	5.53503	1.76e-08	9.28e-07
XLOC_049210	MCC		4163	yes	no	1.30197	1.30197	0.728682	0.00152477	0.015734
XLOC_010601	SOX6		55553	yes	no	-1.30267	1.30267	7.39954	2.36e-13	4.05e-11
XLOC_007385	GPR123		84435	yes	no	-1.30365	1.30365	2.29287	5.13e-06	0.000141326
XLOC_044412	ZMAT3		64393	yes	no	1.30403	1.30403	8.57009	7.46e-14	1.38e-11
XLOC_024894	DUSP14		11072	yes	no	1.30421	1.30421	5.88069	6.6e-10	4.89e-08
XLOC_062567	PRUNE2		158471	yes	no	-1.30482	1.30482	0.402718	0.000707783	0.0085641
XLOC_060814	TNFRSF10B		8795	yes	no	1.30575	1.30575	7.76294	1.78e-13	3.07e-11
XLOC_044374	NCEH1		57552	yes	no	1.30613	1.30613	4.16609	6.49e-11	6.15e-09
XLOC_018862	PGF		5228	yes	no	1.30644	1.30644	1.79004	1.83e-05	0.000419467
XLOC_018604	GCH1		2643	yes	no	1.30682	1.30682	2.63808	7.93e-08	3.56e-06
XLOC_046096	MAPK10		5602	yes	no	-1.30688	1.30688	0.977194	0.000295672	0.00431841
XLOC_040498	MICALL1		85377	yes	no	1.30722	1.30722	6.67151	1.72e-14	3.59e-12
XLOC_008952	SBF2		81846	yes	no	1.30916	1.30916	0.744346	0.0036867	0.0310378
XLOC_061263	HEY1		23462	yes	no	-1.3112	1.3112	4.6139	1.2e-11	1.38e-09
XLOC_025714	SLC52A1		55065	yes	no	1.31146	1.31146	2.43707	2.34e-07	9.42e-06
XLOC_017530	TRAPPC6B		122553	yes	no	1.31163	1.31163	0.302861	0.00220518	0.0210727
XLOC_001573	ECM1		1893	yes	no	1.31204	1.31204	3.25892	5.38e-09	3.24e-07
XLOC_030384	GNG7		2788	yes	no	-1.31252	1.31252	5.11594	3.74e-14	7.34e-12
XLOC_061528	OXR1		55074	yes	no	-1.31297	1.31297	0.115828	0.00135803	0.0143527
XLOC_039906	ICOSLG		23308	yes	no	1.3135	1.3135	2.9632	1.37e-06	4.47e-05
XLOC_049617	SLC26A2		1836	yes	no	-1.31453	1.31453	7.2561	1.12e-08	6.13e-07
XLOC_053437	HIST1H2BL		8340	yes	no	-1.31643	1.31643	3.42071	1.75e-06	5.51e-05
XLOC_026472	GFAP		2670	yes	no	-1.31833	1.31833	8.91428	9.45e-06	0.000236795
XLOC_024411	ATP1B2		482	yes	no	-1.31886	1.31886	5.10241	3.28e-09	2.07e-07
XLOC_016367	FAM123A		219287	yes	no	-1.32135	1.32135	0.802131	0.00015684	0.00257889
XLOC_072082	DIAPH2		1730	yes	no	-1.32154	1.32154	0.249951	0.0016322	0.0166055
XLOC_060254	SPAG1		6674	yes	no	1.32195	1.32195	1.97909	3.11e-06	9.13e-05
XLOC_002867	CASZ1		54897	yes	no	1.3229	1.3229	0.939977	0.00354234	0.0301869
XLOC_017411	CPNE6		9362	yes	no	-1.32348	1.32348	0.21843	0.00223079	0.0212036
XLOC_014838	RFX4		5992	yes	no	-1.32399	1.32399	0.40689	0.00188601	0.018645
XLOC_013424	ISCU		23479	yes	no	1.32431	1.32431	6.36905	5.47e-14	1.02e-11
XLOC_053442	HIST1H1B		3009	yes	no	-1.32434	1.32434	5.9643	9.18e-07	3.1e-05
XLOC_030344	CIRBP		1153	yes	no	-1.32587	1.32587	0.236015	0.00400452	0.0330899
XLOC_029186	ICAM4		3386	yes	no	1.32703	1.32703	0.551421	0.00333223	0.0288357
XLOC_009805	GAB2		9846	yes	no	-1.32708	1.32708	1.68978	9.1e-06	0.000229629
XLOC_032163	TP53I3		9540	yes	no	1.3271	1.3271	0.461231	0.00212975	0.0205556
XLOC_016471	POSTN		10631	yes	no	-1.32719	1.32719	3.75193	8e-09	4.57e-07
XLOC_006997	IFIT1		3434	yes	no	-1.32783	1.32783	4.4995	5.87e-09	3.52e-07
XLOC_002763	ANKRD65		441869	yes	no	1.32987	1.32987	1.76376	1.9e-05	0.000432079
XLOC_060774	MTUS1		57509	yes	no	-1.331	1.331	4.09063	2.09e-08	1.08e-06
XLOC_051081	FNDC9		408263	yes	no	1.3387	1.3387	0.997517	0.000844896	0.00984718
XLOC_041464	XPC		7508	yes	no	1.3389	1.3389	1.38563	0.000410507	0.0055898
XLOC_002546	NTPCR		84284	yes	no	1.3396	1.3396	6.89839	7.19e-15	1.63e-12
XLOC_012844	CERS5		91012	yes	no	1.34099	1.34099	2.95305	0.000112765	0.00194253
XLOC_062981	ZNF79		7633	yes	no	1.3411	1.3411	4.57949	2.35e-11	2.54e-09
XLOC_006349	TAF3		83860	yes	no	1.34114	1.34114	3.52489	1.44e-06	4.68e-05
XLOC_035475	CHRNA1		1134	yes	no	-1.34192	1.34192	3.78305	9.48e-09	5.31e-07
XLOC_050415	ANKRA2		57763	yes	no	1.34761	1.34761	4.52823	2.92e-08	1.47e-06
XLOC_040502	MAFF		23764	yes	no	1.34888	1.34888	3.23876	0.00490255	0.0385653
XLOC_070814	NLGN3		54413	yes	no	-1.34898	1.34898	4.49819	6.39e-11	6.09e-09
XLOC_009829	NARS2		79731	yes	no	-1.3526	1.3526	0.144283	0.00590053	0.044801
XLOC_018522	FAM179B		23116	yes	no	-1.35386	1.35386	0.463116	0.000750347	0.00898048
XLOC_040621	FAM19A5		25817	yes	no	-1.35403	1.35403	2.31116	4.76e-05	0.000935817
XLOC_006817	ADAMTS14		140766	yes	no	-1.35547	1.35547	4.66113	8.65e-10	6.24e-08
XLOC_014885	RFX4		5992	yes	no	-1.35869	1.35869	0.441991	0.00121973	0.0131896
XLOC_033369	RAPGEF4		11069	yes	no	-1.35961	1.35961	4.79824	8.5e-08	3.77e-06
XLOC_026644	TMEM100		55273	yes	no	-1.36105	1.36105	2.78992	1.44e-07	6.11e-06
XLOC_052201	MICB		4277	no	no	1.3615	1.3615	1.14237	2.76e-05	0.000595415
XLOC_049508	PCDHB14		56122	yes	no	-1.3628	1.3628	3.13879	8.39e-09	4.77e-07
XLOC_043947	SLCO2A1		6578	yes	no	-1.36448	1.36448	4.66469	2.93e-06	8.71e-05
XLOC_054118	ASCC3		10973	yes	no	1.36472	1.36472	7.30966	1.58e-16	4.41e-14
XLOC_011842	SCN3B		55800	yes	no	1.36726	1.36726	2.64722	1.23e-08	6.71e-07
XLOC_012624	ITPR2		3709	yes	no	-1.37167	1.37167	0.294387	0.00171083	0.0172087
XLOC_014830	RFX4		5992	yes	no	-1.37265	1.37265	1.15716	4.18e-05	0.000838987
XLOC_042971	ARL8B		55207	yes	no	1.376	1.376	0.213822	0.000738485	0.00886531
XLOC_024451	USP43		124739	yes	no	-1.37787	1.37787	1.61419	8.35e-06	0.000213336
XLOC_030695	CYP4F11		57834	yes	no	1.37793	1.37793	0.73052	0.000158062	0.00259714
XLOC_012285	DCP1B		196513	yes	no	1.37942	1.37942	3.07968	5.07e-06	0.000140012
XLOC_020346	FBXO22		26263	yes	no	1.38003	1.38003	6.3001	3.25e-16	8.64e-14
XLOC_061544	OXR1		55074	yes	no	-1.38711	1.38711	0.290431	0.00232384	0.021766
XLOC_001839	FCRLA		84824	yes	no	1.38755	1.38755	2.89405	0.00324287	0.0282576
XLOC_048862	MAST4		375449	yes	no	1.38761	1.38761	3.9586	2.62e-10	2.1e-08
XLOC_025977	SLC47A2		146802	yes	no	1.38787	1.38787	4.94057	4.98e-15	1.15e-12
XLOC_004580	ASTN1		460	yes	no	-1.39224	1.39224	0.658337	0.000396223	0.0054369
XLOC_043386	GPX1		2876	yes	no	1.39412	1.39412	7.04426	6.38e-18	2.2e-15
XLOC_043062	XPC		7508	yes	no	1.39464	1.39464	6.59493	9.39e-17	2.75e-14
XLOC_009809	GAB2		9846	yes	no	-1.39498	1.39498	1.82533	3.6e-06	0.000103473
XLOC_056401	EMID2		136227	yes	no	-1.3959	1.3959	3.74058	3.71e-11	3.76e-09
XLOC_062529	TRPM3		80036	yes	no	-1.39781	1.39781	5.47443	1.6e-12	2.37e-10
XLOC_022871	ZFPM1		161882	yes	no	1.4015	1.4015	2.04562	8.97e-06	0.000227325
XLOC_015861	FREM2		341640	yes	no	-1.40389	1.40389	9.2895	4.76e-07	1.78e-05
XLOC_024444	NTN1		9423	yes	no	1.40764	1.40764	4.81413	9.73e-12	1.15e-09
XLOC_016320	LATS2		26524	yes	no	1.41108	1.41108	4.1252	0.000651941	0.00799293
XLOC_009812	GAB2		9846	yes	no	-1.4111	1.4111	1.21265	1.41e-05	0.000333144
XLOC_062528	TRPM3		80036	yes	no	-1.41129	1.41129	5.1027	1.52e-12	2.27e-10
XLOC_004871	SLC30A1		7779	yes	no	1.41279	1.41279	6.55828	3.54e-12	4.82e-10
XLOC_003794	GCLM		2730	yes	no	1.41443	1.41443	5.44761	1.06e-05	0.000261779
XLOC_013380	EID3		493861	yes	no	1.41631	1.41631	5.00572	0.00222771	0.0211917
XLOC_014347	ZNF385A		25946	yes	no	1.41673	1.41673	2.07452	9.5e-06	0.000237857
XLOC_009814	GAB2		9846	yes	no	-1.41814	1.41814	3.3241	1.29e-10	1.11e-08
XLOC_009813	GAB2		9846	yes	no	-1.41886	1.41886	1.56349	5.34e-06	0.000146339
XLOC_001806	NHLH1		4807	yes	no	-1.41907	1.41907	1.72959	6.26e-05	0.00117643
XLOC_043439	SEMA3G		56920	yes	no	1.41953	1.41953	2.36487	9.54e-08	4.19e-06
XLOC_061333	MMP16		4325	yes	no	-1.41982	1.41982	8.15344	1.62e-06	5.15e-05
XLOC_012840	CERS5		91012	yes	no	1.42023	1.42023	1.13654	0.00133409	0.0141644
XLOC_043932	CPNE4		131034	yes	no	-1.42204	1.42204	3.5206	1.96e-06	6.07e-05
XLOC_057873	LHFPL3		375612	yes	no	-1.42388	1.42388	1.31839	2.6e-05	0.000565215
XLOC_026322	GJD3		125111	yes	no	1.42586	1.42586	-0.015011	0.00137862	0.0145371
XLOC_070806	GDPD2		54857	yes	no	-1.42656	1.42656	2.1165	2.66e-07	1.06e-05
XLOC_052399	POLH		5429	yes	no	1.42687	1.42687	6.18101	4.22e-17	1.3e-14
XLOC_062196	MOB3B		79817	yes	no	-1.4368	1.4368	2.8499	6.56e-09	3.87e-07
XLOC_060753	DLC1		10395	yes	no	-1.4376	1.4376	4.883	1.36e-15	3.28e-13
XLOC_039370	OLIG1		116448	yes	no	-1.44079	1.44079	4.18378	5.33e-06	0.000146339
XLOC_041995	ROBO2		6092	yes	no	-1.44193	1.44193	3.97639	8.53e-08	3.78e-06
XLOC_040919	LIF		3976	yes	no	1.44531	1.44531	5.27182	2.06e-09	1.37e-07
XLOC_071069	RGAG1		57529	yes	no	1.44743	1.44743	0.211629	0.000808382	0.00950784
XLOC_060147	CA2		760	yes	no	1.44749	1.44749	0.636767	0.00104783	0.0116322
XLOC_047870	PDGFC		56034	yes	no	1.44896	1.44896	4.94499	6.6e-11	6.24e-09
XLOC_011728	DRD2		1813	yes	no	1.45095	1.45095	2.40501	5.07e-07	1.87e-05
XLOC_049207	MCC		4163	yes	no	1.45117	1.45117	0.443671	0.000283608	0.00417915
XLOC_012847	CERS5		91012	yes	no	1.45151	1.45151	3.35919	5.1e-05	0.000993361
XLOC_011382	GDPD5		81544	yes	no	1.45327	1.45327	1.54083	1e-05	0.000247915
XLOC_004638	APOBEC4		403314	yes	no	1.45417	1.45417	4.43852	7.96e-12	9.9e-10
XLOC_049719	TENM2		57451	yes	no	-1.45478	1.45478	2.3932	0.00131052	0.0139589
XLOC_025161	NXPH3		11248	yes	no	-1.45659	1.45659	0.509001	0.0014258	0.0149055
XLOC_046565	PDGFC		56034	yes	no	1.45676	1.45676	2.87899	5.29e-09	3.2e-07
XLOC_062106	LURAP1L		286343	yes	no	1.46328	1.46328	1.90528	5.73e-06	0.000155092
XLOC_054268	HEY2		23493	yes	no	-1.46636	1.46636	0.691459	0.000166746	0.00271285
XLOC_000388	EXTL1		2134	yes	no	-1.46654	1.46654	0.397877	0.00107493	0.0118875
XLOC_029425	NCAN		1463	yes	no	-1.46864	1.46864	4.72746	2.47e-12	3.5e-10
XLOC_055814	BMPER		168667	yes	no	-1.46966	1.46966	0.208955	0.000450407	0.00598861
XLOC_014650	SLC6A15		55117	yes	no	-1.46984	1.46984	0.87268	3.13e-05	0.000661677
XLOC_047717	SLC7A11		23657	yes	no	1.47087	1.47087	6.49507	2.2e-07	8.93e-06
XLOC_049248	SEMA6A		57556	yes	no	-1.47232	1.47232	2.06673	6.47e-08	2.97e-06
XLOC_014834	RFX4		5992	yes	no	-1.47242	1.47242	3.21549	7.96e-09	4.56e-07
XLOC_046732	TLR3		7098	yes	no	1.47286	1.47286	2.24862	2.73e-08	1.39e-06
XLOC_009811	GAB2		9846	yes	no	-1.47414	1.47414	3.26285	1.78e-08	9.37e-07
XLOC_061547	OXR1		55074	yes	no	-1.47443	1.47443	0.419199	0.000251928	0.00377973
XLOC_018890	GPATCH2L		55668	yes	no	1.47484	1.47484	0.114129	0.000218746	0.0034126
XLOC_009800	GAB2		9846	yes	no	-1.47568	1.47568	2.30543	4.88e-08	2.3e-06
XLOC_054354	PERP		64065	yes	no	1.47623	1.47623	4.84574	1.2e-15	2.93e-13
XLOC_009815	GAB2		9846	yes	no	-1.47631	1.47631	3.72484	4.72e-11	4.68e-09
XLOC_044028	ACPL2		92370	yes	no	1.47782	1.47782	1.30889	2.48e-06	7.49e-05
XLOC_022540	MT2A		4502	yes	no	1.47926	1.47926	5.48121	0.00325939	0.0283588
XLOC_001316	PIFO		128344	yes	no	1.48003	1.48003	0.547832	5.22e-05	0.00101026
XLOC_009820	GAB2		9846	yes	no	-1.48059	1.48059	3.62605	3.94e-12	5.27e-10
XLOC_014922	FOXN4		121643	yes	no	-1.48328	1.48328	0.624708	0.000164975	0.00268592
XLOC_009802	GAB2		9846	yes	no	-1.48331	1.48331	3.94639	2.46e-12	3.5e-10
XLOC_014758	IKBIP		121457	yes	no	1.48864	1.48864	5.83204	2.44e-18	8.83e-16
XLOC_009817	GAB2		9846	yes	no	-1.49135	1.49135	2.40629	1.03e-06	3.44e-05
XLOC_009806	GAB2		9846	yes	no	-1.49139	1.49139	3.19804	2.17e-10	1.76e-08
XLOC_009823	GAB2		9846	yes	no	-1.49215	1.49215	0.668665	0.000243822	0.00370535
XLOC_041026	C22orf23		84645	yes	no	1.49645	1.49645	5.37845	3.96e-15	9.25e-13
XLOC_046968	LDB2		9079	yes	no	-1.49659	1.49659	3.77857	6.32e-07	2.26e-05
XLOC_072088	DIAPH2		1730	yes	no	-1.49718	1.49718	0.174819	0.000889099	0.010259
XLOC_014846	RFX4		5992	yes	no	-1.49745	1.49745	0.362293	0.000293301	0.00430008
XLOC_006870	PLAU		5328	yes	no	1.50246	1.50246	4.9623	1.64e-06	5.2e-05
XLOC_021518	NTRK3		4916	yes	no	-1.50321	1.50321	4.11309	1.05e-11	1.23e-09
XLOC_009611	TBC1D10C		374403	yes	no	-1.50331	1.50331	1.18365	1.21e-05	0.00029385
XLOC_014551	BEST3		144453	yes	no	-1.50371	1.50371	5.17439	1.74e-14	3.59e-12
XLOC_055520	ELFN1		392617	yes	no	1.50838	1.50838	0.979925	0.00519238	0.0405145
XLOC_063412	MOB3B		79817	yes	no	-1.50921	1.50921	4.72107	1.12e-10	9.81e-09
XLOC_020502	AEN		64782	yes	no	1.50954	1.50954	6.96947	7.22e-20	3.04e-17
XLOC_072175	MORC4		79710	yes	no	1.51163	1.51163	4.59385	1.63e-13	2.85e-11
XLOC_012289	DCP1B		196513	yes	no	1.51238	1.51238	0.944324	0.000163091	0.002659
XLOC_056458	SLC26A4		5172	yes	no	-1.5139	1.5139	2.01405	2.4e-07	9.65e-06
XLOC_038287	RBM38		55544	yes	no	1.5165	1.5165	5.28204	8.76e-11	7.98e-09
XLOC_009082	BBOX1		8424	yes	no	-1.52031	1.52031	1.97009	0.00124506	0.0134157
XLOC_023388	YPEL3		83719	yes	no	1.52192	1.52192	3.32452	3.21e-07	1.25e-05
XLOC_026755	TANC2		26115	yes	no	-1.52475	1.52475	0.109594	0.000271023	0.00402446
XLOC_013487	RPH3A		22895	yes	no	-1.52554	1.52554	3.5416	2.17e-06	6.66e-05
XLOC_021985	ABAT		18	yes	no	-1.52621	1.52621	5.75007	1.25e-14	2.75e-12
XLOC_000072	TNFRSF14		8764	yes	no	1.52655	1.52655	1.28264	3.56e-06	0.000102408
XLOC_049709	CCNG1		900	yes	no	1.5282	1.5282	7.25364	1.5e-14	3.21e-12
XLOC_062883	PAPPA		5069	yes	no	1.52947	1.52947	1.49955	1.01e-06	3.4e-05
XLOC_021485	NMB		4828	yes	no	1.52962	1.52962	3.01786	8.16e-08	3.64e-06
XLOC_010184	SORL1		6653	yes	no	1.5351	1.5351	6.85942	6.09e-10	4.55e-08
XLOC_043474	HESX1		8820	yes	no	-1.53705	1.53705	0.899779	3.59e-05	0.00074257
XLOC_028426	SMAD7		4092	yes	no	1.53774	1.53774	1.40009	4.69e-05	0.000923162
XLOC_026508	RPRML		388394	yes	no	-1.53897	1.53897	0.80872	2.32e-05	0.000509561
XLOC_014833	RFX4		5992	yes	no	-1.53898	1.53898	0.769864	0.000174043	0.00281572
XLOC_039646	ADAMTS5		11096	yes	no	-1.53946	1.53946	3.09065	3.31e-05	0.000695292
XLOC_047276	SLC4A4		8671	yes	no	-1.54352	1.54352	3.54311	8.39e-08	3.73e-06
XLOC_014874	RFX4		5992	yes	no	-1.54449	1.54449	0.724418	4.79e-05	0.000940573
XLOC_013404	RFX4		5992	yes	no	-1.5491	1.5491	4.74666	4.38e-11	4.39e-09
XLOC_048763	FST		10468	yes	no	1.54963	1.54963	2.87785	2e-09	1.33e-07
XLOC_021241	IGDCC3		9543	yes	no	-1.55046	1.55046	3.68299	5.08e-11	5e-09
XLOC_053038	ULBP2		80328	yes	no	1.55578	1.55578	1.79566	2.91e-07	1.15e-05
XLOC_007863	PCDH15		65217	yes	no	-1.55696	1.55696	1.54288	5.34e-06	0.000146339
XLOC_060787	SLC18A1		6570	yes	no	-1.56093	1.56093	3.51936	3.01e-07	1.18e-05
XLOC_060810	EGR3		1960	yes	no	1.56182	1.56182	0.960672	0.00173463	0.0173801
XLOC_070815	GJB1		2705	yes	no	-1.56307	1.56307	1.30221	1.41e-06	4.57e-05
XLOC_052077	HIST1H2AL		8332	yes	no	-1.56659	1.56659	4.18429	2.09e-08	1.08e-06
XLOC_004639	RGL1		23179	yes	no	1.56701	1.56701	2.12117	1.41e-07	5.99e-06
XLOC_020821	RYR3		6263	yes	no	-1.56716	1.56716	0.483687	0.000756472	0.00904731
XLOC_057681	ABCB4		5244	yes	no	1.57124	1.57124	1.05085	0.000235308	0.00359805
XLOC_043946	C3orf36		80111	yes	no	-1.57137	1.57137	0.476422	0.000273351	0.00405383
XLOC_070667	CCNB3		85417	no	no	-1.57234	1.57234	0.415378	0.000509811	0.00660075
XLOC_053756	POLH		5429	yes	no	1.57667	1.57667	1.96182	0.000770769	0.00918215
XLOC_020229	SMAD6		4091	yes	no	-1.57684	1.57684	0.27385	0.000377069	0.00524563
XLOC_024947	IGFBP4		3487	yes	no	1.57821	1.57821	2.56093	6.87e-08	3.13e-06
XLOC_001922	MAEL		84944	yes	no	1.58048	1.58048	0.344994	9.45e-05	0.00167451
XLOC_016716	EDNRB		1910	yes	no	-1.58239	1.58239	5.13798	9.78e-09	5.47e-07
XLOC_053411	HIST1H2BG		8339	yes	no	-1.58262	1.58262	5.24292	5.75e-10	4.31e-08
XLOC_012848	CERS5		91012	yes	no	1.58387	1.58387	0.977922	0.00283167	0.0253524
XLOC_000317	ALPL		249	yes	no	1.58394	1.58394	0.913556	1.56e-05	0.000365333
XLOC_014184	VDR		7421	yes	no	1.5881	1.5881	2.75961	8.21e-10	5.95e-08
XLOC_035758	C2orf80		389073	yes	no	-1.58935	1.58935	1.91665	7.27e-08	3.29e-06
XLOC_014866	RFX4		5992	yes	no	-1.58954	1.58954	0.159987	0.00265468	0.024151
XLOC_009243	DDB2		1643	yes	no	1.59477	1.59477	6.41535	7.53e-21	3.56e-18
XLOC_060984	ANK1		286	yes	no	1.59741	1.59741	3.12781	3e-10	2.39e-08
XLOC_052033	HIST1H2BE		8344	yes	no	-1.60101	1.60101	2.09935	7.45e-06	0.000193035
XLOC_057821	ACHE		43	yes	no	1.60137	1.60137	3.23393	8.53e-07	2.92e-05
XLOC_050426	ENC1		8507	yes	no	1.60151	1.60151	6.7187	5.27e-12	6.89e-10
XLOC_025608	METRNL		284207	yes	no	1.6057	1.6057	4.25785	4.79e-09	2.91e-07
XLOC_056520	PTPRZ1		5803	yes	no	-1.61104	1.61104	10.881	1.72e-13	2.98e-11
XLOC_035535	FRZB		2487	yes	no	1.61413	1.61413	1.47365	1.79e-06	5.61e-05
XLOC_053801	PTCHD4		442213	yes	no	1.61525	1.61525	7.92307	1.39e-20	6.45e-18
XLOC_030645	C19orf67		646457	yes	no	1.62225	1.62225	0.355201	0.000737951	0.00886531
XLOC_047403	SPARCL1		8404	yes	no	-1.62301	1.62301	8.71991	7.77e-16	1.95e-13
XLOC_010672	SLC5A12		159963	yes	no	-1.62847	1.62847	0.0904752	0.000246899	0.00373823
XLOC_009801	GAB2		9846	yes	no	-1.62865	1.62865	1.42368	2.11e-07	8.65e-06
XLOC_033492	INPP1		3628	yes	no	1.63397	1.63397	3.56655	3.27e-13	5.4e-11
XLOC_050609	ELL2		22936	yes	no	1.63501	1.63501	3.11046	3.91e-05	0.000797778
XLOC_052220	HSPA1B		3304	no	no	1.63752	1.63752	5.80215	6.41e-06	0.000170001
XLOC_014881	RFX4		5992	yes	no	-1.63801	1.63801	1.99977	0.000108448	0.00188218
XLOC_000699	TSPAN1		10103	yes	no	1.64163	1.64163	0.649072	2.76e-06	8.27e-05
XLOC_008171	PLCE1		51196	yes	no	-1.64307	1.64307	1.10549	4.59e-06	0.000128799
XLOC_022483	NKD1		85407	yes	no	-1.64473	1.64473	3.79723	2.64e-14	5.26e-12
XLOC_049254	SEMA6A		57556	yes	no	-1.64532	1.64532	-0.118049	0.000460573	0.00610272
XLOC_043718	MYH15		22989	yes	no	1.64568	1.64568	-0.0795386	0.000207571	0.00326011
XLOC_000935	GADD45A		1647	yes	no	1.65342	1.65342	6.76286	4.75e-10	3.65e-08
XLOC_015037	TRIAP1		51499	yes	no	1.65655	1.65655	5.80434	1.99e-17	6.38e-15
XLOC_021349	CYP1A1		1543	yes	no	1.65851	1.65851	0.587923	0.000379937	0.00526661
XLOC_014848	RFX4		5992	yes	no	-1.66316	1.66316	1.17529	8.67e-07	2.96e-05
XLOC_010703	BDNF		627	yes	no	1.66596	1.66596	1.71129	4.42e-07	1.67e-05
XLOC_063182	C9orf169		375791	yes	no	1.66726	1.66726	1.24613	3.14e-06	9.21e-05
XLOC_033741	VWC2L		402117	yes	no	-1.66948	1.66948	0.881604	9.77e-06	0.000243089
XLOC_071916	EDA2R		60401	yes	no	1.66971	1.66971	5.98932	9.79e-18	3.23e-15
XLOC_008245	BLOC1S2		282991	yes	no	1.67524	1.67524	4.93895	3.51e-15	8.28e-13
XLOC_051251	COL23A1		91522	yes	no	-1.67939	1.67939	0.43667	0.000725397	0.00873611
XLOC_003945	KCND3		3752	yes	no	-1.6802	1.6802	5.74296	8.64e-17	2.56e-14
XLOC_049510	PCDHB15		56121	yes	no	-1.68235	1.68235	0.628318	4.51e-05	0.000895972
XLOC_053283	TFAP2A		7020	yes	no	-1.68331	1.68331	2.33932	6.4e-10	4.76e-08
XLOC_030865	ZNF726		730087	yes	no	1.68499	1.68499	0.888771	1.11e-05	0.000272128
XLOC_021194	RPS27L		51065	yes	no	1.69089	1.69089	6.84688	1.7e-24	1.16e-21
XLOC_027575	APCDD1		147495	yes	no	-1.69193	1.69193	1.36005	2.29e-05	0.000503324
XLOC_056583	IRF5		3663	yes	no	1.69285	1.69285	2.56506	1.33e-07	5.68e-06
XLOC_056962	MICALL2		79778	yes	no	1.69548	1.69548	4.28011	1.66e-09	1.13e-07
XLOC_004764	SYT2		127833	yes	no	-1.69636	1.69636	2.74365	2.09e-08	1.08e-06
XLOC_064161	TRAF1		7185	yes	no	1.69939	1.69939	2.5515	7.31e-08	3.3e-06
XLOC_011901	KIRREL3		84623	yes	no	-1.70224	1.70224	1.82217	2.65e-08	1.35e-06
XLOC_004815	LEMD1		93273	yes	no	-1.70357	1.70357	2.50425	1.97e-10	1.63e-08
XLOC_009808	GAB2		9846	yes	no	-1.70967	1.70967	1.72692	2.9e-08	1.46e-06
XLOC_046101	MAPK10		5602	yes	no	-1.71146	1.71146	0.819026	4.53e-06	0.000127237
XLOC_002370	ATF3		467	yes	no	1.71351	1.71351	5.18601	1.09e-05	0.000267546
XLOC_014860	RFX4		5992	yes	no	-1.71564	1.71564	1.51858	4.27e-06	0.000120691
XLOC_014865	RFX4		5992	yes	no	-1.71775	1.71775	2.22307	4.2e-08	2.03e-06
XLOC_027833	DCC		1630	yes	no	-1.72036	1.72036	0.252356	8.38e-05	0.00150305
XLOC_047275	SLC4A4		8671	yes	no	-1.72433	1.72433	0.594606	0.000569838	0.00719607
XLOC_026775	TANC2		26115	yes	no	-1.72798	1.72798	0.365324	0.000280226	0.00413473
XLOC_032165	TP53I3		9540	yes	no	1.72982	1.72982	1.19147	2.11e-07	8.65e-06
XLOC_057642	MAGI2		9863	yes	no	-1.73015	1.73015	4.96833	9.64e-12	1.15e-09
XLOC_063321	FREM1		158326	yes	no	-1.7304	1.7304	5.15973	1.87e-12	2.72e-10
XLOC_005171	PLD5		200150	yes	no	1.73285	1.73285	0.45229	2.62e-05	0.000569224
XLOC_003251	GRIK3		2899	yes	no	-1.73476	1.73476	0.590889	6.72e-05	0.00125229
XLOC_044332	ZBBX		79740	yes	no	1.73606	1.73606	1.30357	6.18e-06	0.000165324
XLOC_056430	LHFPL3		375612	yes	no	-1.73996	1.73996	7.34858	1.49e-08	7.96e-07
XLOC_033796	CYP27A1		1593	yes	no	-1.74025	1.74025	0.0385524	0.000218755	0.0034126
XLOC_035402	B3GALT1		8708	yes	no	-1.74068	1.74068	0.177664	0.000192227	0.00305018
XLOC_011469	FAM181B		220382	yes	no	-1.74775	1.74775	4.29628	7.55e-12	9.55e-10
XLOC_033403	HOXD12		3238	yes	no	-1.75072	1.75072	-0.145502	0.000242618	0.00369273
XLOC_040530	GRAP2		9402	yes	no	-1.76953	1.76953	0.718885	1.31e-05	0.000315027
XLOC_014836	RFX4		5992	yes	no	-1.77071	1.77071	1.72622	5.66e-08	2.63e-06
XLOC_013931	GRIN2B		2904	yes	no	-1.77297	1.77297	2.82898	9.72e-11	8.65e-09
XLOC_006948	RGR		5995	yes	no	-1.77478	1.77478	1.62323	7.03e-08	3.2e-06
XLOC_026712	PPM1D		8493	yes	no	1.77646	1.77646	4.48339	1.81e-09	1.22e-07
XLOC_032164	TP53I3		9540	yes	no	1.77922	1.77922	1.67298	3.87e-08	1.88e-06
XLOC_048560	FAM105A		54491	yes	no	1.78442	1.78442	1.90698	6.95e-09	4.01e-07
XLOC_006993	IFIT2		3433	yes	no	-1.78595	1.78595	5.60782	4.67e-10	3.62e-08
XLOC_014853	RFX4		5992	yes	no	-1.79494	1.79494	0.433011	6.56e-06	0.00017338
XLOC_004781	CHIT1		1118	yes	no	-1.7962	1.7962	1.50666	1.12e-06	3.7e-05
XLOC_035988	IQCA1		79781	yes	no	-1.79708	1.79708	5.14818	2e-09	1.33e-07
XLOC_004337	CRABP2		1382	yes	no	1.79903	1.79903	1.85253	0.00501621	0.0393683
XLOC_000404	RPS6KA1		6195	yes	no	1.8027	1.8027	4.58888	2.38e-21	1.2e-18
XLOC_007258	KIAA1598		57698	yes	no	-1.80326	1.80326	0.0902078	0.000401639	0.00549818
XLOC_011056	VWCE		220001	yes	no	1.80524	1.80524	1.6766	4.99e-06	0.000137993
XLOC_010694	BBOX1		8424	yes	no	-1.81081	1.81081	0.385938	0.000234641	0.0035926
XLOC_029950	PPP1R15A		23645	yes	no	1.81491	1.81491	5.10708	9.89e-05	0.00173944
XLOC_010388	PHLDA2		7262	yes	no	1.81597	1.81597	1.6283	8.45e-09	4.79e-07
XLOC_010682	BBOX1		8424	yes	no	-1.8225	1.8225	0.99884	3.71e-05	0.000764037
XLOC_046364	HSPA4L		22824	yes	no	1.82759	1.82759	6.20682	8.62e-25	6.23e-22
XLOC_020610	ARRDC4		91947	yes	no	1.83304	1.83304	6.79827	3.84e-05	0.000786149
XLOC_050162	GDNF		2668	yes	no	1.83671	1.83671	1.53732	2.18e-07	8.87e-06
XLOC_014845	RFX4		5992	yes	no	-1.83697	1.83697	2.05938	1.8e-07	7.45e-06
XLOC_012445	PRB4		5545	yes	no	-1.83732	1.83732	0.819715	1.02e-05	0.000252749
XLOC_060500	PTP4A3		11156	yes	no	-1.84324	1.84324	5.39847	1.11e-18	4.13e-16
XLOC_038349	COL20A1		57642	yes	no	-1.84446	1.84446	4.06969	2.77e-11	2.94e-09
XLOC_048551	ANKRD33B		651746	yes	no	1.85401	1.85401	1.5728	3.63e-07	1.4e-05
XLOC_023971	SLC7A5		8140	yes	no	1.87318	1.87318	4.97075	0.00414714	0.0340011
XLOC_025396	KCNJ16		3773	yes	no	-1.87466	1.87466	1.73319	3.19e-05	0.000672983
XLOC_071032	IL1RAPL2		26280	no	no	-1.87921	1.87921	0.720325	4.9e-07	1.82e-05
XLOC_028513	RNF152		220441	yes	no	1.88048	1.88048	1.18952	0.000173607	0.0028126
XLOC_061698	ADCY8		114	yes	no	-1.8952	1.8952	0.887561	1.26e-06	4.15e-05
XLOC_001797	KCNJ10		3766	yes	no	-1.90188	1.90188	0.309147	1.88e-05	0.00042925
XLOC_024829	CCL2		6347	yes	no	1.90191	1.90191	2.86299	3.2e-07	1.25e-05
XLOC_000447	SESN2		83667	yes	no	1.90208	1.90208	5.41575	1.55e-14	3.3e-12
XLOC_029007	GADD45B		4616	yes	no	1.90212	1.90212	2.71564	7.82e-05	0.00141852
XLOC_014869	RFX4		5992	yes	no	-1.91253	1.91253	1.74923	5.74e-08	2.66e-06
XLOC_030748	KIAA1683		80726	yes	no	1.91274	1.91274	3.61304	0.000247695	0.00374573
XLOC_061771	MAFA		389692	yes	no	1.91353	1.91353	0.572982	2.39e-06	7.27e-05
XLOC_062072	IL33		90865	yes	no	-1.91821	1.91821	1.84143	5.68e-10	4.28e-08
XLOC_002012	TNN		63923	yes	no	-1.9246	1.9246	2.06601	1.15e-11	1.33e-09
XLOC_025353	CACNG5		27091	yes	no	-1.92672	1.92672	2.34805	9.82e-11	8.67e-09
XLOC_003212	RNF19B		127544	yes	no	1.93038	1.93038	4.0739	3.24e-13	5.39e-11
XLOC_004251	S100A2		6273	yes	no	1.93098	1.93098	2.19911	3.29e-08	1.63e-06
XLOC_033956	IQCA1		79781	yes	no	-1.93107	1.93107	4.81058	3.51e-11	3.61e-09
XLOC_000680	PLK3		1263	yes	no	1.93459	1.93459	5.00014	8.15e-19	3.09e-16
XLOC_057215	PDE1C		5137	yes	no	-1.93603	1.93603	3.31367	9.2e-08	4.04e-06
XLOC_042011	GBE1		2632	yes	no	1.95732	1.95732	3.87705	4.28e-07	1.62e-05
XLOC_049553	FGF1		2246	yes	no	1.96181	1.96181	-0.262175	8.2e-05	0.0014758
XLOC_014867	RFX4		5992	yes	no	-1.98313	1.98313	0.864049	6.52e-07	2.31e-05
XLOC_061463	RRM2B		50484	yes	no	1.98446	1.98446	6.71469	9.71e-28	8.99e-25
XLOC_049981	SEMA5A		9037	yes	no	-1.98628	1.98628	4.85085	4.55e-18	1.62e-15
XLOC_000172	DRAXIN		374946	yes	no	1.98668	1.98668	6.07974	1.05e-27	9.38e-25
XLOC_012987	DGKA		1606	yes	no	1.98691	1.98691	5.2303	6.72e-29	6.76e-26
XLOC_012571	SLCO1C1		53919	yes	no	-2.00011	2.00011	2.47751	5.61e-11	5.43e-09
XLOC_061759	LYNX1		66004	yes	no	2.00084	2.00084	1.77495	2e-10	1.65e-08
XLOC_072177	NUP62CL		54830	yes	no	2.00198	2.00198	-0.150309	5.43e-05	0.00104723
XLOC_004814	KLHDC8A		55220	yes	no	-2.00782	2.00782	7.85143	1.49e-09	1.03e-07
XLOC_016062	KLF5		688	yes	no	2.00884	2.00884	1.12945	0.00199224	0.0194474
XLOC_015787	RASL11A		387496	yes	no	2.0125	2.0125	0.766923	8.23e-07	2.83e-05
XLOC_014835	RFX4		5992	yes	no	-2.01697	2.01697	1.56	1.26e-08	6.78e-07
XLOC_011165	FOSL1		8061	yes	no	2.06119	2.06119	1.8987	2.1e-05	0.000468028
XLOC_055612	NXPH1		30010	yes	no	-2.06575	2.06575	2.09431	2.08e-10	1.7e-08
XLOC_007895	EGR2		1959	yes	no	2.07397	2.07397	2.43837	2.97e-05	0.000631878
XLOC_037838	LAMP5		24141	yes	no	-2.08368	2.08368	1.84738	4.35e-10	3.4e-08
XLOC_033314	SCN2A		6326	yes	no	2.09133	2.09133	2.69917	2.66e-12	3.71e-10
XLOC_053757	POLH		5429	yes	no	2.09345	2.09345	0.184842	0.000219255	0.0034174
XLOC_072201	DCX		1641	yes	no	-2.09621	2.09621	3.27805	1.01e-15	2.51e-13
XLOC_009998	BIRC3		330	yes	no	2.11271	2.11271	2.52471	2.12e-14	4.31e-12
XLOC_014849	RFX4		5992	yes	no	-2.12532	2.12532	1.18452	8.17e-10	5.95e-08
XLOC_034016	NEU4		129807	yes	no	-2.12635	2.12635	0.707719	2.77e-05	0.000595505
XLOC_043601	GBE1		2632	yes	no	2.13043	2.13043	5.87614	1.54e-10	1.3e-08
XLOC_040715	PRODH		5625	yes	no	2.13955	2.13955	2.78935	5.06e-16	1.32e-13
XLOC_008160	PLCE1		51196	yes	no	-2.14977	2.14977	0.402758	5.08e-07	1.87e-05
XLOC_000468	PTPRU		10076	yes	no	2.15286	2.15286	4.14336	1.85e-20	8.09e-18
XLOC_025284	PPM1D		8493	yes	no	2.16176	2.16176	6.71733	1.18e-17	3.83e-15
XLOC_023132	GRIN2A		2903	yes	no	-2.16817	2.16817	0.399622	5.01e-07	1.85e-05
XLOC_003612	RPE65		6121	yes	no	-2.16895	2.16895	1.93376	2.88e-09	1.84e-07
XLOC_014862	RFX4		5992	yes	no	-2.17056	2.17056	1.64959	3.19e-09	2.02e-07
XLOC_014603	E2F7		144455	yes	no	2.17168	2.17168	7.76689	4.75e-31	6.1e-28
XLOC_040965	SYN3		8224	yes	no	-2.17315	2.17315	4.61175	1.53e-28	1.47e-25
XLOC_014844	RFX4		5992	yes	no	-2.18081	2.18081	1.52633	5.52e-10	4.19e-08
XLOC_013362	ASCL1		429	yes	no	-2.18689	2.18689	4.36945	2.02e-21	1.04e-18
XLOC_028491	ALPK2		115701	yes	no	-2.19226	2.19226	3.32076	1.27e-13	2.3e-11
XLOC_033778	CXCR2		3579	yes	no	2.2094	2.2094	0.379021	6.15e-08	2.83e-06
XLOC_038875	SULF2		55959	yes	no	2.22571	2.22571	5.20296	1.71e-24	1.16e-21
XLOC_042404	EPHB1		2047	yes	no	-2.22928	2.22928	1.73342	9.4e-12	1.13e-09
XLOC_030471	CD70		970	yes	no	2.24322	2.24322	0.0936901	2.79e-07	1.11e-05
XLOC_046404	SLC7A11		23657	yes	no	2.25959	2.25959	5.33034	8.2e-05	0.0014758
XLOC_046405	SLC7A11		23657	yes	no	2.26341	2.26341	6.04433	9.82e-05	0.00172953
XLOC_008740	EPS8L2		64787	yes	no	2.2682	2.2682	1.23355	7.08e-11	6.58e-09
XLOC_016625	PCDH8		5100	yes	no	-2.27949	2.27949	3.13996	2.28e-16	6.28e-14
XLOC_014861	RFX4		5992	yes	no	-2.28529	2.28529	1.58072	1.1e-11	1.28e-09
XLOC_035446	RAPGEF4		11069	yes	no	-2.28543	2.28543	1.40327	4.23e-10	3.32e-08
XLOC_013357	DRAM1		55332	yes	no	2.28824	2.28824	5.1748	3.37e-36	7.1e-33
XLOC_002405	TGFB2		7042	yes	no	-2.29889	2.29889	4.06716	2.13e-22	1.15e-19
XLOC_028538	CDH19		28513	yes	no	-2.31173	2.31173	3.6064	1.75e-20	7.79e-18
XLOC_054162	SESN1		27244	yes	no	2.32989	2.32989	5.90239	2.27e-31	3.29e-28
XLOC_049442	EGR1		1958	yes	no	2.34692	2.34692	5.54122	1.64e-05	0.000383128
XLOC_014852	RFX4		5992	yes	no	-2.37389	2.37389	0.295101	8.25e-08	3.68e-06
XLOC_049737	KCNIP1		30820	yes	no	-2.38997	2.38997	0.791473	8.93e-10	6.39e-08
XLOC_045477	HGFAC		3083	yes	no	2.41035	2.41035	-0.162707	5.55e-06	0.000151318
XLOC_039667	GRIK1		2897	yes	no	-2.41608	2.41608	0.49437	1.16e-08	6.34e-07
XLOC_014873	RFX4		5992	yes	no	-2.41688	2.41688	0.722052	1.34e-07	5.72e-06
XLOC_026919	GRIN2C		2905	yes	no	2.43459	2.43459	2.67917	6.02e-07	2.17e-05
XLOC_031252	BBC3		27113	yes	no	2.4447	2.4447	4.64594	5.79e-22	3.04e-19
XLOC_012731	MUC19		283463	yes	no	2.46759	2.46759	2.77977	1.06e-13	1.94e-11
XLOC_046240	SGMS2		166929	yes	no	2.49671	2.49671	0.866037	5.58e-05	0.00106977
XLOC_061624	HAS2		3037	yes	no	-2.49965	2.49965	3.266	2.75e-21	1.33e-18
XLOC_006800	HKDC1		80201	yes	no	2.5252	2.5252	0.626273	5.75e-07	2.08e-05
XLOC_022200	IL21R		50615	yes	no	2.5314	2.5314	2.45922	1.42e-08	7.6e-07
XLOC_050940	HBEGF		1839	yes	no	2.53905	2.53905	2.91585	8.35e-12	1.03e-09
XLOC_003369	TCTEX1D4		343521	yes	no	2.55671	2.55671	1.5994	4.64e-10	3.6e-08
XLOC_034611	TGFA		7039	yes	no	2.55975	2.55975	5.33313	5.59e-25	4.17e-22
XLOC_034237	OTOF		9381	yes	no	2.57096	2.57096	0.347121	1.15e-08	6.26e-07
XLOC_031085	SERTAD1		29950	yes	no	2.57396	2.57396	3.84511	1.93e-11	2.14e-09
XLOC_038655	FOXS1		2307	yes	no	2.58692	2.58692	0.267107	3.53e-09	2.2e-07
XLOC_038318	CDH4		1002	yes	no	-2.59866	2.59866	1.31492	3.2e-09	2.02e-07
XLOC_041533	LRRC3B		116135	yes	no	-2.6528	2.6528	0.278413	1.06e-08	5.86e-07
XLOC_056650	AKR1B10		57016	yes	no	2.67846	2.67846	1.55773	5.38e-16	1.38e-13
XLOC_014890	RFX4		5992	yes	no	-2.68098	2.68098	0.0603904	8.41e-07	2.88e-05
XLOC_040455	HMOX1		3162	yes	no	2.68315	2.68315	5.07924	1.55e-05	0.000361659
XLOC_042817	FETUB		26998	yes	no	2.78643	2.78643	-0.134551	2.99e-08	1.49e-06
XLOC_035788	ABCA12		26154	yes	no	2.82766	2.82766	2.6837	2.62e-10	2.1e-08
XLOC_001225	GPR88		54112	yes	no	-2.83955	2.83955	1.25694	7.95e-10	5.82e-08
XLOC_038036	PROCR		10544	yes	no	2.86103	2.86103	2.25474	2.37e-14	4.77e-12
XLOC_001087	CYR61		3491	yes	no	2.88949	2.88949	3.5784	0.00188533	0.018645
XLOC_033925	INPP5D		3635	yes	no	2.9309	2.9309	4.53124	2.75e-32	4.54e-29
XLOC_008168	PLCE1		51196	yes	no	-2.94143	2.94143	-0.0959762	9.16e-08	4.04e-06
XLOC_034204	TP53I3		9540	yes	no	3.01679	3.01679	5.88579	2.62e-31	3.57e-28
XLOC_014850	RFX4		5992	yes	no	-3.04311	3.04311	-0.0077958	5.82e-08	2.69e-06
XLOC_000063	GABRD		2563	yes	no	3.05932	3.05932	1.52472	1.84e-12	2.7e-10
XLOC_026920	FDXR		2232	yes	no	3.08429	3.08429	5.93308	2.39e-35	4.25e-32
XLOC_013356	DRAM1		55332	yes	no	3.21697	3.21697	-0.0943889	2.59e-09	1.68e-07
XLOC_053530	IER3		8870	no	no	3.22628	3.22628	3.96686	2.44e-19	9.9e-17
XLOC_031498	IL11		3589	yes	no	3.25936	3.25936	2.80484	3.61e-12	4.89e-10
XLOC_052313	CDKN1A		1026	yes	no	3.27264	3.27264	9.34603	7.06e-71	3.27e-67
XLOC_053631	IP6K3		117283	yes	no	3.38113	3.38113	2.9311	4.72e-32	7.28e-29
XLOC_060436	MYC		4609	yes	no	3.41409	3.41409	0.584468	2.73e-09	1.77e-07
XLOC_056395	SERPINE1		5054	yes	no	3.46397	3.46397	6.4588	2.63e-19	1.05e-16
XLOC_047877	FAM198B		51313	yes	no	3.47699	3.47699	-0.0758281	1.51e-10	1.28e-08
XLOC_023719	RRAD		6236	yes	no	3.48021	3.48021	0.986153	1.31e-11	1.5e-09
XLOC_025978	ALDH3A1		218	yes	no	3.50013	3.50013	4.96562	4.7e-23	2.65e-20
XLOC_011129	CDC42BPG		55561	yes	no	3.50724	3.50724	-0.264597	1.4e-09	9.7e-08
XLOC_029404	GDF15		9518	yes	no	3.54215	3.54215	8.29238	1.11e-72	6.4e-69
XLOC_050294	PLK2		10769	yes	no	3.62662	3.62662	5.21673	1.21e-51	3.99e-48
XLOC_026922	USH1G		124590	yes	no	3.63129	3.63129	0.549886	1.37e-14	2.99e-12
XLOC_063103	CEL		1056	yes	no	3.63313	3.63313	0.68653	1.66e-14	3.5e-12
XLOC_001043	WDR63		126820	yes	no	3.78231	3.78231	2.30308	2.4e-30	2.93e-27
XLOC_003166	LAPTM5		7805	yes	no	3.8648	3.8648	0.990621	6.94e-11	6.5e-09
XLOC_003317	EDN2		1907	yes	no	3.93898	3.93898	1.48371	1.11e-14	2.47e-12
XLOC_014666	KITLG		4254	yes	no	4.14518	4.14518	4.46669	5.41e-69	2.09e-65
XLOC_022297	ITGAM		3684	yes	no	4.37312	4.37312	-0.145651	4.08e-12	5.42e-10
XLOC_030692	CYP4F2		8529	yes	no	4.51735	4.51735	-0.0376447	2.6e-13	4.39e-11
XLOC_042263	CSTA		1475	yes	no	4.60313	4.60313	0.370888	1.07e-15	2.62e-13
XLOC_004422	PVRL4		81607	yes	no	5.3386	5.3386	4.05264	1.19e-81	9.14e-78
XLOC_053713	TREM2		54209	yes	no	5.6691	5.6691	0.527748	2.41e-20	1.03e-17

## Sheet: NCH421kmiR
miRNA	logFC	ABS logFC	logCPM	PValue	FDR
hsa-miR-548o-3p	-0.595983	0.595983	4.21912	0.000582224	0.0263249
hsa-miR-21-3p	-0.639778	0.639778	10.9697	4.87164e-05	0.00308375
hsa-miR-940	0.779465	0.779465	4.35337	5.53445e-06	0.000583884
hsa-miR-338-5p	-0.789657	0.789657	5.28784	0.000523046	0.0254683
hsa-miR-153-5p	-0.83233	0.83233	3.32501	0.000871421	0.036774
hsa-miR-10a-5p	-0.861046	0.861046	6.07573	0.000241723	0.01391
hsa-miR-10b-5p	-0.919812	0.919812	15.913	2.46279e-07	3.89737e-05
hsa-miR-34a-5p	0.971603	0.971603	2.48998	4.2015e-05	0.00295505
hsa-miR-3139	1.11958	1.11958	1.46695	0.000447815	0.0236222
hsa-miR-573	1.14755	1.14755	2.35154	3.97464e-05	0.00295505
hsa-miR-19a-3p	-1.37336	1.37336	5.37907	2.67816e-08	5.65092e-06
hsa-miR-96-5p	-1.40609	1.40609	9.65035	5.0155e-07	6.34962e-05
hsa-miR-19b-3p	-1.44037	1.44037	6.9869	5.81324e-15	1.83989e-12
hsa-miR-663b	-1.65867	1.65867	0.785169	3.58771e-05	0.00295505
hsa-miR-7975	-2.76689	2.76689	4.60471	4.91425e-24	3.11072e-21

## Sheet: NCH421klnc
probe	Symbol	LncRNA_ID	Entrez_ID	protein_coding	fuzzy_LINC	logFC	ABS	logCPM	PValue	FDR
XLOC_038231	NKX2-2-AS1	ENSG00000258197		no	no	-0.588712	0.588712	2.53028	6.84e-05	0.000732425
XLOC_001796	RP11-267N12.3	ENSG00000232995		no	no	0.594041	0.594041	1.4116	0.00154103	0.00962422
XLOC_013571	RP11-793H13.3	ENSG00000257550		no	no	-0.596151	0.596151	1.74911	0.000975438	0.0066715
XLOC_023051	MIR4519	ENSG00000260083		no	no	-0.597736	0.597736	1.99133	0.000106838	0.00107132
XLOC_043354	RP11-211G3.2	ENSG00000223401		no	yes	-0.601571	0.601571	0.713137	0.010559	0.0437531
XLOC_011905	RP11-727A23.5	ENSG00000247137		no	yes	0.611887	0.611887	3.34732	2.04e-07	4.62e-06
XLOC_043684	RBMS3-AS2	ENSG00000203506		no	no	0.612054	0.612054	1.35727	0.00578134	0.0275752
XLOC_044875	NLGN1-AS1	ENSG00000228213		no	no	0.61524	0.61524	3.51219	5.56e-07	1.11e-05
XLOC_059452	AC093673.5	ENSG00000232533		no	no	-0.615947	0.615947	2.15796	0.000376902	0.0030607
XLOC_027621	RP11-4F22.2	ENSG00000264630		no	no	0.622668	0.622668	1.4609	0.00560273	0.0269031
XLOC_050555	CTD-2165H16.4	ENSG00000261360		no	no	0.626154	0.626154	0.993444	0.00362257	0.018991
XLOC_053489	KCNQ5-IT1	ENSG00000233844		no	no	0.629665	0.629665	4.97538	3.22e-14	2.74e-12
XLOC_035146	AC012358.7	ENSG00000203327		no	no	0.630909	0.630909	0.663035	0.0103625	0.0430999
XLOC_025602	RP11-142O6.1	ENSG00000266371		no	no	0.633478	0.633478	1.56223	0.000197762	0.00179241
XLOC_059145	SLC26A4-AS1	ENSG00000233705		no	no	-0.635432	0.635432	1.65779	0.000182635	0.00167123
XLOC_023494	RP11-498D10.6	ENSG00000263320		no	no	-0.63895	0.63895	1.07186	0.00537118	0.0260541
XLOC_012368	RP11-713P17.4	ENSG00000254648		no	yes	-0.639552	0.639552	1.4653	0.00287646	0.0159241
XLOC_035678	AC079922.3	ENSG00000237753		no	no	-0.641193	0.641193	0.977617	0.00225945	0.0131648
XLOC_025116	RP1-59D14.1	ENSG00000262456		no	no	-0.641685	0.641685	1.04098	0.0103916	0.0431937
XLOC_027524	RP11-264B14.2	ENSG00000267449		no	no	-0.642178	0.642178	1.45949	0.00742293	0.0334945
XLOC_033064	BCYRN1	ENSG00000236824		no	yes	-0.644111	0.644111	6.76709	3.06e-18	4.46e-16
XLOC_000247	RP4-798A10.7	ENSG00000261135		no	yes	-0.645302	0.645302	1.73488	0.000192757	0.00175501
XLOC_047859	RP11-425I13.3	ENSG00000196951		no	no	0.649623	0.649623	0.444641	0.00698109	0.0319334
XLOC_008804	WDR11-AS1	ENSG00000227165		no	no	0.649703	0.649703	0.533721	0.00722463	0.0327997
XLOC_042895	U6	ENSG00000266839		no	no	0.650451	0.650451	0.977038	0.0119106	0.0478942
XLOC_062298	ZFHX4-AS1	ENSG00000253661		no	no	-0.651338	0.651338	1.46662	0.00146421	0.00921934
XLOC_050827	AC008937.2	ENSG00000237705		no	no	-0.651963	0.651963	3.79267	2.34e-10	9.95e-09
XLOC_061760	AF131215.4	ENSG00000254556		no	no	0.663184	0.663184	1.55124	0.000214442	0.00191237
XLOC_012043	RP11-690D19.3	ENSG00000260966		no	no	-0.66357	0.66357	2.96295	4.43e-07	9.1e-06
XLOC_053545	RP11-250B2.5	ENSG00000260645		no	yes	-0.668872	0.668872	0.577745	0.00870372	0.0376992
XLOC_026696	C17orf76-AS1	ENSG00000175061		no	yes	-0.671886	0.671886	0.581849	0.00395729	0.0204531
XLOC_053006	RP1-265C24.8	ENSG00000261839		no	yes	-0.678278	0.678278	0.657554	0.00375404	0.0195835
XLOC_002270	LINC00467	ENSG00000153363		no	yes	0.681951	0.681951	3.13701	1.38e-06	2.5e-05
XLOC_027797	RP11-353N14.5	ENSG00000262585		no	yes	-0.684745	0.684745	0.518455	0.00919212	0.0394216
XLOC_025574	snoU13	ENSG00000243321		no	no	0.69054	0.69054	2.93685	5.2e-06	8.03e-05
XLOC_041374	CTA-373H7.7	ENSG00000206028		no	no	-0.691236	0.691236	4.60078	4.93e-14	4.11e-12
XLOC_022218	CTD-3049M7.1	ENSG00000258754		no	yes	0.691945	0.691945	0.547257	0.00587527	0.0278971
XLOC_064554	MIR181A2HG	ENSG00000224020		no	no	0.69232	0.69232	2.89016	3.19e-08	8.76e-07
XLOC_028571	RP11-712P20.2	ENSG00000266965		no	no	0.692592	0.692592	0.190939	0.00855064	0.0371973
XLOC_043118	RP11-6F2.5	ENSG00000241544		no	no	-0.694176	0.694176	0.65926	0.0039557	0.0204531
XLOC_041343	CTA-221G9.11	ENSG00000203280		no	no	0.696284	0.696284	0.40207	0.00525755	0.0256148
XLOC_013047	RP13-735L24.1	ENSG00000260423		no	yes	0.697298	0.697298	0.981674	0.00418435	0.0213654
XLOC_061858	CTD-2530N21.4	ENSG00000254064		no	no	-0.70382	0.70382	0.77175	0.00315539	0.017122
XLOC_001561	FLG-AS1	ENSG00000237975		no	no	0.706258	0.706258	-0.0567321	0.0117178	0.0472613
XLOC_036701	AC114730.3	ENSG00000224272		no	no	-0.709612	0.709612	1.1551	0.000463346	0.00364135
XLOC_010569	AP000462.2	ENSG00000255580		no	yes	0.711192	0.711192	0.144271	0.00970491	0.0409702
XLOC_059166	snoU13	ENSG00000243321		no	no	0.711337	0.711337	3.02206	3.58e-05	0.000425087
XLOC_012209	RP11-110I1.12	ENSG00000255121		no	yes	0.71298	0.71298	0.401232	0.00944095	0.0401619
XLOC_046603	U6	ENSG00000266839		no	no	0.71771	0.71771	0.581068	0.00362335	0.018991
XLOC_050078	CTD-2024I7.13	ENSG00000246422		no	no	0.720125	0.720125	0.362835	0.00819873	0.0360034
XLOC_042019	U6	ENSG00000266839		no	no	0.720408	0.720408	1.5081	0.000461278	0.00362796
XLOC_031950	AC115522.3	ENSG00000268601		no	yes	0.721121	0.721121	1.05568	0.00119915	0.00788322
XLOC_031479	AC004791.2	ENSG00000267453		no	yes	0.722408	0.722408	0.20458	0.00594695	0.0281301
XLOC_020999	RP11-335K5.2	ENSG00000259555		no	no	0.727705	0.727705	-0.0335127	0.0124173	0.0494738
XLOC_024392	RP11-357N13.3	ENSG00000261630		no	no	0.727725	0.727725	1.56866	5.1e-05	0.000573314
XLOC_022090	AC105339.1	ENSG00000228141		no	yes	0.728634	0.728634	0.363676	0.00531245	0.0258303
XLOC_013822	RP11-290L1.3	ENSG00000257453		no	no	-0.732934	0.732934	4.32296	4.45e-16	4.76e-14
XLOC_034445	AC007563.5	ENSG00000236886		no	no	-0.733503	0.733503	0.29566	0.00785584	0.0349819
XLOC_033013	U6	ENSG00000266839		no	no	0.734303	0.734303	1.62567	0.00106636	0.00717306
XLOC_034623	AGAP1-IT1	ENSG00000235529		no	no	0.737404	0.737404	0.354505	0.00564616	0.0270681
XLOC_057387	RP11-731K22.1	ENSG00000261467		no	yes	0.738126	0.738126	0.174216	0.00554385	0.0267101
XLOC_027341	RP11-6N17.2	ENSG00000266821		no	yes	0.738952	0.738952	0.264157	0.00579387	0.0276086
XLOC_051838	RP11-1379J22.2	ENSG00000244945		no	no	0.740865	0.740865	0.728557	0.00772043	0.0345251
XLOC_000058	RP1-283E3.8	ENSG00000268575		no	no	0.745721	0.745721	-0.0182436	0.00751198	0.0337971
XLOC_020898	RP11-106M3.3	ENSG00000261460		no	no	0.745792	0.745792	0.879687	0.00131066	0.00846025
XLOC_007980	RP11-124N14.3	ENSG00000234961		no	no	-0.746924	0.746924	6.97524	2.31e-21	4.86e-19
XLOC_004892	FLVCR1-AS1	ENSG00000198468		no	yes	0.752085	0.752085	3.49615	1.55e-13	1.18e-11
XLOC_023986	AF001548.5	ENSG00000263335		no	no	-0.75257	0.75257	0.236192	0.00693399	0.0317616
XLOC_034816	AC064875.2	ENSG00000225649		no	yes	-0.754951	0.754951	7.39319	6.27e-16	6.49e-14
XLOC_036008	AC009299.2	ENSG00000235724		no	no	0.762391	0.762391	0.232523	0.00760814	0.0341222
XLOC_041210	XXbac-B476C20.13	ENSG00000234913		no	no	0.762894	0.762894	1.29378	0.000319796	0.00267747
XLOC_062861	RP13-582O9.5	ENSG00000253716		no	no	-0.763796	0.763796	2.42173	8.03e-08	1.97e-06
XLOC_031292	RAB11B-AS1	ENSG00000269386		no	no	-0.76977	0.76977	0.176548	0.00930515	0.0398038
XLOC_005198	SMYD3-IT1	ENSG00000230184		no	no	0.773675	0.773675	2.9295	2.22e-07	4.95e-06
XLOC_046685	RP11-563E2.2	ENSG00000250027		no	no	-0.774152	0.774152	1.72764	5.75e-05	0.000632908
XLOC_002782	ENO1-IT1	ENSG00000236269		no	no	-0.776954	0.776954	2.2058	8.85e-06	0.000127198
XLOC_017490	LINC00449	ENSG00000203441		no	yes	0.776996	0.776996	0.575194	0.00228618	0.0132934
XLOC_059126	LHFPL3-AS1	ENSG00000226869		no	no	-0.777396	0.777396	2.61486	1.14e-07	2.71e-06
XLOC_001669	RP11-139I14.2	ENSG00000237390		no	no	-0.787991	0.787991	2.80812	1.17e-10	5.3e-09
XLOC_039956	AP001469.5	ENSG00000223901		no	no	0.79348	0.79348	2.66931	4.22e-07	8.73e-06
XLOC_033338	TCF7L1-IT1	ENSG00000231134		no	no	0.798682	0.798682	1.35532	0.000243672	0.00213306
XLOC_050821	RP11-155L15.1	ENSG00000249697		no	yes	-0.80546	0.80546	0.247209	0.00405962	0.0209011
XLOC_032809	RP11-333O1.1	ENSG00000261117		no	yes	-0.80597	0.80597	2.82859	4.97e-08	1.3e-06
XLOC_002209	LEMD1-AS1	ENSG00000226235		no	no	0.809756	0.809756	0.471711	0.00518553	0.0253505
XLOC_028839	RP11-567M16.1	ENSG00000267287		no	yes	0.812306	0.812306	0.52919	0.00991761	0.0416332
XLOC_015215	RP11-2H8.2	ENSG00000257410		no	no	-0.814732	0.814732	0.344136	0.00309375	0.0168654
XLOC_039997	AF127936.7	ENSG00000235609		no	yes	-0.822733	0.822733	3.66122	8.2e-17	9.93e-15
XLOC_015400	SOCS2-AS1	ENSG00000246985		no	no	-0.82643	0.82643	2.11077	8.74e-06	0.000125731
XLOC_062873	RP11-661A12.12	ENSG00000254812		no	no	0.827259	0.827259	0.34349	0.0020445	0.012138
XLOC_033075	AC079807.2	ENSG00000233230		no	no	0.827901	0.827901	0.119242	0.0115657	0.0467894
XLOC_029312	RP11-845C23.3	ENSG00000267396		no	no	-0.837639	0.837639	1.59757	1.59e-05	0.000210949
XLOC_043437	MFI2-AS1	ENSG00000228109		no	no	0.840947	0.840947	0.436015	0.000532297	0.00407584
XLOC_057509	AC002454.1	ENSG00000237819		no	no	-0.842245	0.842245	3.4187	1.28e-12	8.23e-11
XLOC_062011	CTD-2544N14.3	ENSG00000253645		no	no	-0.856429	0.856429	2.17704	5.8e-09	1.84e-07
XLOC_025573	RP11-338L22.2	ENSG00000263477		no	no	0.862319	0.862319	2.86619	3.72e-11	1.9e-09
XLOC_010241	RP11-21L23.2	ENSG00000261578		no	no	-0.866235	0.866235	3.00207	1.43e-11	7.96e-10
XLOC_056769	AC147651.4	ENSG00000237181		no	no	-0.871029	0.871029	0.866915	0.000997971	0.00679539
XLOC_003345	FOXD2-AS1	ENSG00000237424		no	no	-0.879516	0.879516	0.35896	0.00191951	0.0115328
XLOC_018698	MEG3	ENSG00000214548		no	yes	0.880416	0.880416	0.475528	0.00116828	0.00773116
XLOC_016571	ENOX1-AS1	ENSG00000233821		no	yes	0.895402	0.895402	0.346336	0.00174386	0.0106513
XLOC_072596	MORF4L2-AS1	ENSG00000231154		no	no	-0.913187	0.913187	0.297279	0.000935966	0.00645901
XLOC_019338	RP11-696D21.2	ENSG00000258943		no	yes	-0.918781	0.918781	1.6711	3.96e-06	6.32e-05
XLOC_039223	RP11-290F20.2	ENSG00000233077		no	no	0.919136	0.919136	0.805749	8.38e-05	0.000869348
XLOC_026401	RP13-516M14.1	ENSG00000260563		no	yes	-0.933054	0.933054	0.399959	0.000284881	0.0024414
XLOC_023813	RP11-473M20.16	ENSG00000261889		no	no	-0.933167	0.933167	1.43843	1.12e-05	0.000155691
XLOC_054652	Metazoa_SRP	ENSG00000253143		no	no	0.934451	0.934451	2.24021	3.48e-09	1.17e-07
XLOC_012972	RP5-940J5.8	ENSG00000245667		no	no	0.934902	0.934902	0.113244	0.00265715	0.014897
XLOC_029731	CTD-3113P16.5	ENSG00000267124		no	no	-0.941736	0.941736	0.528628	8.12e-05	0.000847672
XLOC_038268	FAM182A	ENSG00000125804		yes	no	-0.94191	0.94191	2.65398	3.54e-12	2.13e-10
XLOC_059482	RNY1	ENSG00000201098		no	no	-0.96074	0.96074	4.89647	6.62e-30	3.23e-27
XLOC_022054	RP11-2E17.1	ENSG00000259417		no	no	-0.964521	0.964521	3.32983	4.87e-17	6.09e-15
XLOC_061510	RP11-629O1.2	ENSG00000261220		no	no	-0.967937	0.967937	0.550289	0.000223117	0.00197914
XLOC_058128	PRKAG2-AS1	ENSG00000239911		no	no	-0.985243	0.985243	0.65842	2.48e-05	0.000311822
XLOC_028742	RP11-173A16.2	ENSG00000266900		no	no	1.00324	1.00324	0.281647	0.000269466	0.00232625
XLOC_049415	PART1	ENSG00000152931		no	no	1.01763	1.01763	0.241912	9.77e-05	0.000993891
XLOC_004008	LINC00622	ENSG00000260941		no	yes	-1.02297	1.02297	0.569056	0.00022876	0.00202077
XLOC_017476	UBAC2-AS1	ENSG00000228889		no	no	1.0269	1.0269	0.93005	1.7e-05	0.000223645
XLOC_044592	RP11-274H2.3	ENSG00000240032		no	no	-1.04733	1.04733	0.233955	0.000278468	0.00239568
XLOC_059233	RP4-797C5.2	ENSG00000231295		no	no	-1.06298	1.06298	1.10248	3.25e-07	6.92e-06
XLOC_050791	Metazoa_SRP	ENSG00000253143		no	no	1.06479	1.06479	1.15685	4.7e-05	0.000535838
XLOC_024099	IL21R-AS1	ENSG00000259954		no	no	1.097	1.097	0.962243	0.000222007	0.00197016
XLOC_054204	RP1-140K8.5	ENSG00000260604		no	yes	-1.10734	1.10734	5.40105	2.74e-42	3.23e-39
XLOC_064553	Metazoa_SRP	ENSG00000253143		no	no	1.12816	1.12816	1.89105	8.42e-09	2.59e-07
XLOC_031169	CTC-265F19.2	ENSG00000267412		no	no	1.13396	1.13396	0.371203	3.13e-05	0.000382015
XLOC_029363	CTD-2541J13.1	ENSG00000260578		no	yes	-1.16146	1.16146	2.87947	3.94e-12	2.36e-10
XLOC_044591	RP11-274H2.5	ENSG00000261051		no	no	-1.16396	1.16396	1.3934	2.61e-07	5.71e-06
XLOC_064164	PCA3	ENSG00000225937		no	no	1.1847	1.1847	1.93041	6.37e-13	4.39e-11
XLOC_058436	AC004593.3	ENSG00000235669		no	no	1.33149	1.33149	1.51437	1.48e-10	6.51e-09
XLOC_001282	RP11-31F15.2	ENSG00000238198		no	no	1.4088	1.4088	-0.185809	9.81e-05	0.000996744
XLOC_065192	RP11-204M4.2	ENSG00000204837		no	yes	-1.43088	1.43088	0.0588325	0.000123445	0.00121171
XLOC_052762	RP1-140K8.1	ENSG00000233068		no	yes	-1.46127	1.46127	0.393935	5.64e-06	8.62e-05
XLOC_022253	RP11-6O2.4	ENSG00000261054		no	no	-1.5687	1.5687	1.34283	3.52e-14	2.97e-12
XLOC_001283	RP11-31F15.2	ENSG00000238198		no	no	1.89148	1.89148	0.579083	0.0108519	0.0445971
XLOC_050088	AC005592.1	ENSG00000236714		no	yes	-2.27383	2.27383	1.86297	2.46e-24	6.94e-22

## Sheet: NCH421kgene
probe	Symbol	LncRNA_ID	Entrez_ID	protein_coding	fuzzy_LINC	logFC	ABS	logCPM	PValue	FDR
XLOC_045881	CHRNA9		55584	yes	no	-1.00141	1.00141	0.562505	0.00101163	0.006858
XLOC_058901	SEMA3C		10512	yes	no	1.00556	1.00556	3.34045	1.76e-19	3.03e-17
XLOC_027622	PRKCA		5578	yes	no	1.01704	1.01704	1.55225	5.34e-08	1.38e-06
XLOC_050281	KCNIP1		30820	yes	no	-1.02488	1.02488	3.99721	4.8e-31	2.66e-28
XLOC_001644	HCN3		57657	no	no	1.02933	1.02933	3.39781	1.89e-19	3.22e-17
XLOC_065730	TNC		3371	yes	no	-1.03339	1.03339	7.37598	1.74e-17	2.38e-15
XLOC_027780	SOCS3		9021	yes	no	-1.03537	1.03537	2.85815	9.02e-17	1.07e-14
XLOC_015384	LUM		4060	yes	no	1.04009	1.04009	2.12159	1.02e-11	5.75e-10
XLOC_062715	FBXO32		114907	yes	no	-1.04015	1.04015	3.73722	3.78e-22	8.58e-20
XLOC_002563	C1orf101		257044	yes	no	1.04305	1.04305	0.280136	0.000510154	0.00392736
XLOC_056805	GNA12		2768	yes	no	1.04607	1.04607	0.242808	0.00032036	0.00268107
XLOC_001765	FCGR2A		2212	yes	no	-1.04665	1.04665	3.96392	9.62e-23	2.37e-20
XLOC_015288	SYT1		6857	yes	no	1.04881	1.04881	-0.0692059	0.000495248	0.00383477
XLOC_018502	FOS		2353	yes	no	-1.05191	1.05191	4.97384	1.17e-49	2.34e-46
XLOC_006667	AKR1C1		1645	no	no	1.06241	1.06241	0.259936	0.000105218	0.00105774
XLOC_026363	AZI1		22994	yes	no	1.06448	1.06448	0.938943	3.89e-06	6.25e-05
XLOC_015243	PHLDA1		22822	yes	no	-1.06938	1.06938	8.41434	1.2e-45	1.71e-42
XLOC_031949	KCNN4		3783	yes	no	-1.07038	1.07038	1.66423	6.97e-10	2.69e-08
XLOC_059489	ZNF783		100289678	yes	no	1.076	1.076	0.759611	0.00322512	0.0174342
XLOC_001766	HSPA6		3310	yes	no	-1.07711	1.07711	1.81119	9.21e-09	2.81e-07
XLOC_019657	IFI27L2		83982	yes	no	1.07886	1.07886	0.43872	4.41e-05	0.000507311
XLOC_047490	SPARCL1		8404	yes	no	-1.07913	1.07913	5.72046	6.65e-18	9.36e-16
XLOC_002110	LHX9		56956	yes	no	-1.08254	1.08254	3.8683	2.44e-28	8.88e-26
XLOC_007125	PCDH15		65217	yes	no	1.08386	1.08386	0.0927851	0.00281711	0.0156519
XLOC_064558	NR6A1		2649	yes	no	1.08693	1.08693	0.779887	6.26e-05	0.000680983
XLOC_030630	BCL3		602	yes	no	-1.08733	1.08733	1.33847	2.7e-06	4.52e-05
XLOC_047724	SEC24D		9871	yes	no	-1.09331	1.09331	5.60901	1.45e-48	2.63e-45
XLOC_065485	OGN		4969	yes	no	1.11214	1.11214	2.18119	2.23e-09	7.85e-08
XLOC_041546	KCNJ4		3761	yes	no	-1.11565	1.11565	1.51535	5.68e-09	1.81e-07
XLOC_041931	CHL1		10752	yes	no	-1.12166	1.12166	5.16929	5.72e-63	1.91e-59
XLOC_064363	COL15A1		1306	yes	no	-1.12178	1.12178	3.68993	2.28e-24	6.52e-22
XLOC_023550	NUDT7		283927	yes	no	1.12464	1.12464	-0.0781325	0.000721828	0.0052324
XLOC_059080	VGF		7425	yes	no	-1.13809	1.13809	7.54708	7.23e-27	2.41e-24
XLOC_061393	COL14A1		7373	yes	no	-1.13901	1.13901	2.9953	6.26e-17	7.77e-15
XLOC_023625	FOXL1		2300	yes	no	-1.14587	1.14587	1.66894	4.17e-10	1.68e-08
XLOC_058416	HOXA11		3207	yes	no	-1.14632	1.14632	-0.0834428	0.00028352	0.00243391
XLOC_065807	HSPA5		3309	yes	no	-1.1509	1.1509	9.1537	1.88e-32	1.18e-29
XLOC_058043	CNTNAP2		26047	yes	no	-1.16177	1.16177	0.32527	6.77e-05	0.000725689
XLOC_007123	PCDH15		65217	yes	no	1.17131	1.17131	0.360997	1.95e-05	0.000251481
XLOC_010994	LMO1		4004	yes	no	-1.17632	1.17632	0.180984	3.46e-05	0.000414596
XLOC_063896	CA9		768	yes	no	-1.21685	1.21685	2.15359	2.43e-06	4.1e-05
XLOC_050525	SEMA5A		9037	yes	no	-1.21773	1.21773	6.10547	4.99e-86	3.32e-82
XLOC_014462	SLC2A3		6515	yes	no	-1.2279	1.2279	4.27799	2.8e-31	1.6e-28
XLOC_027281	GFAP		2670	yes	no	-1.23455	1.23455	0.586322	4.9e-07	9.96e-06
XLOC_061643	CSMD1		64478	yes	no	-1.24814	1.24814	0.780426	4.42e-08	1.17e-06
XLOC_012125	CRYAB		1410	no	no	-1.25858	1.25858	4.5387	2.19e-35	1.75e-32
XLOC_050069	PCDHB12		56124	yes	no	-1.26154	1.26154	1.19294	7.2e-07	1.4e-05
XLOC_047357	ADAMTS3		9508	yes	no	-1.27183	1.27183	1.72027	6.74e-05	0.000724643
XLOC_013935	SOCS2		8835	yes	no	-1.27541	1.27541	3.74306	1.03e-22	2.51e-20
XLOC_053470	COL19A1		1310	yes	no	-1.27971	1.27971	6.03754	5.59e-34	3.99e-31
XLOC_073141	ASB11		140456	yes	no	-1.28305	1.28305	3.44327	6.72e-26	2.07e-23
XLOC_062361	PMP2		5375	yes	no	-1.28401	1.28401	8.84918	1.71e-61	4.89e-58
XLOC_026166	CACNG5		27091	yes	no	-1.3009	1.3009	4.24395	2.35e-51	5.22e-48
XLOC_021694	HDC		3067	yes	no	1.30233	1.30233	1.01632	1.05e-08	3.2e-07
XLOC_046235	SPP1		6696	yes	no	-1.32426	1.32426	2.16648	8.03e-08	1.97e-06
XLOC_044337	GPR156		165829	yes	no	1.32918	1.32918	0.48482	2.46e-05	0.000309516
XLOC_057646	LRRC17		10234	yes	no	1.3377	1.3377	1.9389	3.51e-12	2.12e-10
XLOC_029314	ALPK2		115701	yes	no	-1.34557	1.34557	0.710438	8.37e-08	2.04e-06
XLOC_001252	CHI3L2		1117	yes	no	1.36002	1.36002	1.37875	8.44e-13	5.66e-11
XLOC_039955	LSS		4047	yes	no	1.39777	1.39777	3.26177	1.33e-09	4.87e-08
XLOC_064172	PRUNE2		158471	yes	no	1.41142	1.41142	1.22627	2.36e-10	1e-08
XLOC_054828	BMP5		653	yes	no	-1.47564	1.47564	0.461715	1.66e-06	2.95e-05
XLOC_050012	EGR1		1958	yes	no	-1.50085	1.50085	3.77868	1.28e-26	4.2e-24
XLOC_004603	ZNF648		127665	yes	no	1.53642	1.53642	-0.0381963	4.65e-07	9.48e-06
XLOC_021232	SYNM		23336	no	no	-1.55279	1.55279	2.30759	2.43e-21	5.05e-19
XLOC_061657	MCPH1		79648	yes	no	1.71197	1.71197	0.135989	8.85e-08	2.14e-06
XLOC_055011	ZNF292		23036	yes	no	1.73291	1.73291	0.272959	6.14e-06	9.27e-05
XLOC_033331	DNAH6		1768	yes	no	1.73517	1.73517	-0.173786	4.85e-07	9.86e-06
XLOC_064171	PRUNE2		158471	yes	no	1.77439	1.77439	1.01982	1.02e-09	3.83e-08
XLOC_024027	GPR139		124274	yes	no	-1.78333	1.78333	2.29523	2.15e-28	8.12e-26
XLOC_062808	NDRG1		10397	yes	no	-1.79719	1.79719	4.58938	1.89e-20	3.62e-18
XLOC_064157	PCSK5		5125	yes	no	-1.93822	1.93822	1.37797	1.7e-05	0.000223227
XLOC_052938	HIST1H3C		8352	yes	no	-2.10042	2.10042	-0.00854417	7.89e-10	3.02e-08
XLOC_011733	PPFIA1		8500	yes	no	2.10426	2.10426	0.0868435	8.08e-11	3.79e-09
XLOC_022971	IL21R		50615	yes	no	2.82471	2.82471	0.419005	5.24e-15	5.01e-13
XLOC_054921	EEF1A1		1915	yes	no	19.2265	19.2265	10.6869	0	0

## Sheet: NCH644miR
miRNA	logFC	ABS logFC	logCPM	PValue	FDR
hsa-miR-19a-3p	1.29856	1.29856	8.29078	0.000272678	0.0196535
hsa-miR-99a-5p	-1.35362	1.35362	10.9298	0.000299596	0.0196535
hsa-miR-449c-5p	1.64869	1.64869	4.1053	0.000151502	0.0196535
hsa-miR-296-5p	-1.93207	1.93207	5.72251	5.84857e-07	0.000127889
hsa-miR-3607-3p	-1.93919	1.93919	5.22059	0.000339249	0.0202316
hsa-miR-940	-1.93956	1.93956	2.93717	0.000186979	0.0196535
hsa-miR-548s	2.15532	2.15532	1.41357	0.000501011	0.0273886
hsa-miR-1249	-2.17201	2.17201	4.89448	0.000210261	0.0196535
hsa-miR-1180-3p	-2.35464	2.35464	8.38401	1.85616e-12	6.08821e-10
hsa-miR-891a-5p	-2.53023	2.53023	3.68243	0.000296289	0.0196535
hsa-miR-4634	-2.99112	2.99112	9.39252	2.19727e-13	1.44141e-10
hsa-miR-208b-3p	3.70091	3.70091	1.16587	6.50803e-05	0.0106732

[truncated: 5 more sheets: NCH644lnc, NCH644gene, Sheet1, Sheet2, Sheet3]
