# Supplementary material for: Temozolomide-Induced RNA Interactome Uncovers Novel LncRNA Regulatory Loops in Glioblastoma
Source: Cancers (Basel). 2020 Sep 10;12(9):2583. doi: 10.3390/cancers12092583 (PMC7563839; doi:10.3390/cancers12092583)
Supplement: Supplementary file 1 [file cancers-12-02583-s001.zip › Suppl Data3-Regulatory_background_network.TXT]

7020	T2G	90993
7020	T2G	9240
7020	T2G	221527
7020	T2G	84062
7020	T2G	11212
7020	T2G	10494
7020	T2G	83452
7020	T2G	9263
7020	T2G	29
7020	T2G	10106
7020	T2G	51564
7020	T2G	51363
7020	T2G	54707
7020	T2G	9703
7020	T2G	79174
7020	T2G	3732
7020	T2G	8073
7020	T2G	1183
7020	T2G	445
7020	T2G	65110
7020	T2G	22927
7020	T2G	2526
7020	T2G	116985
7020	T2G	8540
7020	T2G	2950
7020	T2G	3866
7020	T2G	79191
7020	T2G	9314
7020	T2G	540
7020	T2G	10965
7020	T2G	2108
7020	T2G	29937
7020	T2G	5307
7020	T2G	254102
7020	T2G	80263
7020	T2G	51014
7020	T2G	117166
7020	T2G	27230
7020	T2G	80344
7020	T2G	9576
7020	T2G	567
7020	T2G	6713
7020	T2G	152007
7020	T2G	5356
7020	T2G	3633
7020	T2G	10293
7020	T2G	2879
7020	T2G	80045
7020	T2G	768206
7020	T2G	5127
7020	T2G	26118
7020	T2G	5627
7020	T2G	54972
7020	T2G	10559
7020	T2G	51083
7020	T2G	51109
7020	T2G	283989
7020	T2G	246744
7020	T2G	84733
7020	T2G	494115
7020	T2G	10491
7020	T2G	9372
7020	T2G	84305
7020	T2G	752
7020	T2G	84985
7020	T2G	84640
7020	T2G	9917
7020	T2G	100528064
7020	T2G	285971
7020	T2G	54963
7020	T2G	51078
7020	T2G	79627
7020	T2G	90427
7020	T2G	55665
7020	T2G	4001
7020	T2G	54879
7020	T2G	5208
7020	T2G	9124
7020	T2G	80254
7020	T2G	25932
7020	T2G	79180
7020	T2G	1956
7020	T2G	10397
7020	T2G	9133
7020	T2G	7556
7020	T2G	84316
7020	T2G	4735
7020	T2G	79007
7020	T2G	55179
7020	T2G	10057
7020	T2G	7328
7020	T2G	9134
7020	T2G	10111
7020	T2G	90355
7020	T2G	23208
7020	T2G	6712
7020	T2G	8553
7020	T2G	23366
7020	T2G	90678
7020	T2G	79885
7020	T2G	103
7020	T2G	6991
7020	T2G	53831
7020	T2G	4664
7020	T2G	51003
7020	T2G	6440
7020	T2G	9931
7020	T2G	651746
7020	T2G	64837
7020	T2G	4515
7020	T2G	84678
7020	T2G	79143
7020	T2G	6629
7020	T2G	157697
7020	T2G	7013
7020	T2G	51773
7020	T2G	91694
7020	T2G	27345
7020	T2G	55589
7020	T2G	3094
7020	T2G	94097
7020	T2G	55700
7020	T2G	3491
7020	T2G	29766
7020	T2G	8411
7020	T2G	3895
7020	T2G	55353
7020	T2G	10325
7020	T2G	7388
7020	T2G	54816
7020	T2G	7423
7020	T2G	51274
7020	T2G	51343
7020	T2G	9700
7020	T2G	51292
7020	T2G	4134
7020	T2G	10243
7020	T2G	3096
7020	T2G	9592
7020	T2G	64097
7020	T2G	100289678
7020	T2G	51312
7020	T2G	1832
7020	T2G	359948
7020	T2G	4478
7020	T2G	54749
7020	T2G	4776
7020	T2G	1604
7020	T2G	4088
7020	T2G	23232
7020	T2G	784
7020	T2G	65059
7020	T2G	6576
7020	T2G	2886
7020	T2G	85026
7020	T2G	91452
7020	T2G	1776
7020	T2G	9020
7020	T2G	79048
7020	T2G	56261
7020	T2G	50861
7020	T2G	374659
7020	T2G	57531
7020	T2G	3795
7020	T2G	84680
7020	T2G	5019
7020	T2G	132160
7020	T2G	1742
7020	T2G	6781
7020	T2G	28978
7020	T2G	127544
7020	T2G	3939
7020	T2G	27109
7020	T2G	3628
7020	T2G	29123
7020	T2G	23787
7020	T2G	3098
7020	T2G	162968
7020	T2G	55540
7020	T2G	4162
7020	T2G	8608
7020	T2G	259230
7020	T2G	64645
7020	T2G	2783
7020	T2G	23592
7020	T2G	83657
7020	T2G	2157
7020	T2G	51330
7020	T2G	1960
7020	T2G	285368
7020	T2G	285973
7020	T2G	6166
7020	T2G	5912
7020	T2G	66036
7020	T2G	63950
7020	T2G	494470
7020	T2G	221150
7020	T2G	4486
7020	T2G	4731
7020	T2G	2355
7020	T2G	83481
7020	T2G	114822
7020	T2G	26297
7020	T2G	26153
7020	T2G	5770
7020	T2G	124359
7020	T2G	100188893
7020	T2G	57478
7020	T2G	5836
7020	T2G	64405
7020	T2G	84908
7020	T2G	8165
7020	T2G	3313
7020	T2G	23658
7020	T2G	22890
7020	T2G	23279
7020	T2G	90321
7020	T2G	79153
7020	T2G	2353
7020	T2G	54517
7020	T2G	11176
7020	T2G	285220
7020	T2G	90416
7020	T2G	22950
7020	T2G	22916
7020	T2G	1054
7020	T2G	7133
7020	T2G	23598
7020	T2G	79896
7020	T2G	445571
7020	T2G	60529
7020	T2G	740
7020	T2G	440
7020	T2G	54826
7020	T2G	55602
7020	T2G	7957
7020	T2G	9088
7020	T2G	115019
7020	T2G	154386
7020	T2G	79651
7020	T2G	84335
7020	T2G	55262
7020	T2G	51161
7020	T2G	54946
7020	T2G	8727
7020	T2G	84775
7020	T2G	221060
7020	T2G	79020
7020	T2G	80854
7020	T2G	81839
7020	T2G	9647
7020	T2G	463
7020	T2G	267002
7020	T2G	9747
7020	T2G	55819
7020	T2G	3852
7020	T2G	28966
7020	T2G	79980
7020	T2G	4254
7020	T2G	23670
7020	T2G	9448
7020	T2G	5464
7020	T2G	7982
7020	T2G	64208
7020	T2G	11096
7020	T2G	51063
7020	T2G	483
7020	T2G	22821
7020	T2G	4350
7020	T2G	51322
7020	T2G	115
7020	T2G	10903
7020	T2G	4864
7020	T2G	223
7020	T2G	23760
7020	T2G	11186
7020	T2G	10950
7020	T2G	5062
7020	T2G	203427
7020	T2G	1044
7020	T2G	80742
7020	T2G	54800
7020	T2G	9200
7020	T2G	54965
7020	T2G	56623
7020	T2G	3705
7020	T2G	10146
7020	T2G	221294
7020	T2G	64783
7020	T2G	10605
7020	T2G	23677
7020	T2G	57143
7020	T2G	56241
7020	T2G	3992
7020	T2G	10124
7020	T2G	55911
7020	T2G	112611
7020	T2G	28992
7020	T2G	54629
7020	T2G	594855
7020	T2G	9774
7020	T2G	5923
7020	T2G	158787
7020	T2G	718
7020	T2G	7874
7020	T2G	10236
7020	T2G	7572
7020	T2G	2101
7020	T2G	55954
7020	T2G	79723
7020	T2G	1271
7020	T2G	84910
7020	T2G	134265
7020	T2G	23568
7020	T2G	5570
7020	T2G	5252
7020	T2G	23221
7020	T2G	79874
7020	T2G	8880
7020	T2G	9466
7020	T2G	250
7020	T2G	79809
7020	T2G	8527
7020	T2G	92154
7020	T2G	221092
7020	T2G	9891
7020	T2G	5493
7020	T2G	8030
7020	T2G	353116
7020	T2G	166614
7020	T2G	123228
7020	T2G	6696
7020	T2G	2222
7020	T2G	57455
7020	T2G	100533183
7020	T2G	60436
7020	T2G	57701
7020	T2G	10248
7020	T2G	171177
7020	T2G	51593
7020	T2G	200205
7020	T2G	23597
7020	T2G	5144
7020	T2G	3696
7020	T2G	10817
7020	T2G	348180
7020	T2G	79955
7020	T2G	9848
7020	T2G	10552
7020	T2G	10449
7020	T2G	157769
7020	T2G	148362
7020	T2G	60487
7020	T2G	4833
7020	T2G	64207
7020	T2G	147011
7020	T2G	7465
7020	T2G	643641
7020	T2G	137964
7020	T2G	473
7020	T2G	646
7020	T2G	54951
7020	T2G	7347
7020	T2G	387680
7020	T2G	53917
7020	T2G	266727
7020	T2G	2678
7020	T2G	3020
7020	T2G	59344
7020	T2G	2872
7020	T2G	5064
7020	T2G	84888
7020	T2G	10079
7020	T2G	11097
7020	T2G	644
7020	T2G	51123
7020	T2G	1796
7020	T2G	219902
7020	T2G	874
7020	T2G	6715
7020	T2G	54882
7020	T2G	83889
7020	T2G	904
7020	T2G	348793
7020	T2G	9749
7020	T2G	51537
7020	T2G	56605
7020	T2G	55300
7020	T2G	3875
7020	T2G	10093
7020	T2G	57122
7020	T2G	3421
7020	T2G	2172
7020	T2G	57165
7020	T2G	51700
7020	T2G	23318
7020	T2G	51065
7020	T2G	128387
7020	T2G	155061
7020	T2G	1371
7020	T2G	83862
7020	T2G	10531
7020	T2G	85415
7020	T2G	961
7020	T2G	51205
7020	T2G	171023
7020	T2G	9076
7020	T2G	10922
7020	T2G	91289
7020	T2G	26994
7020	T2G	57673
7020	T2G	344787
7020	T2G	10933
7020	T2G	54805
7020	T2G	57037
7020	T2G	8000
7020	T2G	54617
7020	T2G	10985
7020	T2G	71
7020	T2G	2531
7020	T2G	342357
7020	T2G	10048
7020	T2G	6341
7020	T2G	90141
7020	T2G	81570
7020	T2G	220213
7020	T2G	4683
7020	T2G	4778
7020	T2G	6286
7020	T2G	1633
7020	T2G	58526
7020	T2G	51280
7020	T2G	1808
7020	T2G	64376
7020	T2G	27034
7020	T2G	2771
7020	T2G	7922
7020	T2G	10973
7020	T2G	57149
7020	T2G	55063
7020	T2G	4222
7020	T2G	55454
7020	T2G	5256
7020	T2G	55076
7020	T2G	54960
7020	T2G	83855
7020	T2G	4139
7020	T2G	5409
7020	T2G	10608
7020	T2G	6598
7020	T2G	151636
7020	T2G	8408
7020	T2G	23160
7020	T2G	5883
7020	T2G	1869
7020	T2G	54823
7020	T2G	10121
7020	T2G	4435
7020	T2G	4605
7020	T2G	255426
7020	T2G	8987
7020	T2G	146664
7020	T2G	79591
7020	T2G	4172
7020	T2G	79178
7020	T2G	84219
7020	T2G	113000
7020	T2G	1445
7020	T2G	6616
7020	T2G	160418
7020	T2G	6666
7020	T2G	5045
7020	T2G	283431
7020	T2G	5151
7020	T2G	728489
7020	T2G	79672
7020	T2G	79660
7020	T2G	55219
7020	T2G	6146
7020	T2G	283385
7020	T2G	125488
7020	T2G	219
7020	T2G	23446
7020	T2G	55332
7020	T2G	90007
7020	T2G	59338
7020	T2G	9635
7020	T2G	54893
7020	T2G	55007
7020	T2G	112479
7020	T2G	51523
7020	T2G	5727
7020	T2G	23600
7020	T2G	55119
7020	T2G	6102
7020	T2G	9846
7020	T2G	494514
7020	T2G	308
7020	T2G	7008
7020	T2G	142
7020	T2G	57696
7020	T2G	10979
7020	T2G	285753
7020	T2G	3714
7020	T2G	28231
7020	T2G	51611
7020	T2G	388591
7020	T2G	29116
7020	T2G	57505
7020	T2G	25907
7020	T2G	5914
7020	T2G	54522
7020	T2G	10072
7020	T2G	2861
7020	T2G	10987
7020	T2G	254042
7020	T2G	132864
7020	T2G	79705
7020	T2G	4302
7020	T2G	5908
7020	T2G	5031
7020	T2G	84166
7020	T2G	6442
7020	T2G	3169
7020	T2G	2906
7020	T2G	6509
7020	T2G	22898
7020	T2G	51727
7020	T2G	54434
7020	T2G	268
7020	T2G	116115
7020	T2G	4192
7020	T2G	1747
7020	T2G	10399
7020	T2G	254887
7020	T2G	760
7020	T2G	2631
7020	T2G	80835
7020	T2G	10312
7020	T2G	8724
7020	T2G	24140
7020	T2G	9589
7020	T2G	10217
7020	T2G	10867
7020	T2G	171425
7020	T2G	134147
7020	T2G	64784
7020	T2G	4232
7020	T2G	27429
7020	T2G	23452
7020	T2G	10767
7020	T2G	23244
7020	T2G	1398
7020	T2G	2119
7020	T2G	9587
7020	T2G	5174
7020	T2G	6536
7020	T2G	2070
7020	T2G	84920
7020	T2G	6249
7020	T2G	64760
7020	T2G	10390
7020	T2G	57169
7020	T2G	80212
7020	T2G	55500
7020	T2G	55096
7020	T2G	1051
7020	T2G	57541
7020	T2G	3159
7020	T2G	378708
7020	T2G	23158
7020	T2G	92565
7020	T2G	7322
7020	T2G	153562
7020	T2G	2224
7020	T2G	645027
7020	T2G	10807
7020	T2G	1201
7020	T2G	51203
7020	T2G	390664
7020	T2G	54566
7020	T2G	54463
7020	T2G	57761
7020	T2G	29945
7020	T2G	3321
7020	T2G	6732
7020	T2G	64802
7020	T2G	23181
7020	T2G	23325
7020	T2G	9482
7020	T2G	9475
7020	T2G	306
7020	T2G	8726
7020	T2G	140545
7020	T2G	64225
7020	T2G	3280
7020	T2G	51735
7020	T2G	79661
7020	T2G	56005
7020	T2G	11336
7020	T2G	8092
7020	T2G	7464
7020	T2G	2150
7020	T2G	4983
7020	T2G	10634
7020	T2G	115825
7020	T2G	7148
7020	T2G	79444
7020	T2G	53947
7020	T2G	10953
7020	T2G	359
7020	T2G	83891
7020	T2G	64285
7020	T2G	50809
7020	T2G	7162
7020	T2G	7508
7020	T2G	5046
7020	T2G	3054
7020	T2G	78995
7020	T2G	9047
7020	T2G	64951
7020	T2G	51750
7020	T2G	977
7020	T2G	10139
7020	T2G	29763
7020	T2G	6840
7020	T2G	7475
7020	T2G	54504
7020	T2G	54545
7020	T2G	100534592
7020	T2G	283635
7020	T2G	10736
7020	T2G	9616
7020	T2G	114788
7020	T2G	153129
7020	T2G	37
7020	T2G	402415
7020	T2G	221955
7020	T2G	27076
7020	T2G	100507436
7020	T2G	2564
7020	T2G	348110
7020	T2G	3344
7020	T2G	22897
7020	T2G	2643
7020	T2G	9833
7020	T2G	5420
7020	T2G	3689
7020	T2G	4609
7020	T2G	79658
7020	T2G	752014
7020	T2G	7415
7020	T2G	3909
7020	T2G	23171
7020	T2G	5318
7020	T2G	81855
7020	T2G	9989
7020	T2G	84193
7020	T2G	23080
7020	T2G	125058
7020	T2G	200014
7020	T2G	6584
7020	T2G	9493
7020	T2G	169714
7020	T2G	6793
7020	T2G	10447
7020	T2G	10370
7020	T2G	79794
7020	T2G	6478
7020	T2G	23214
7020	T2G	203228
7020	T2G	27069
7020	T2G	55787
7020	T2G	339403
7020	T2G	54841
7020	T2G	89884
7020	T2G	55198
7020	T2G	29775
7020	T2G	22921
7020	T2G	7855
7020	T2G	9055
7020	T2G	66008
7020	T2G	8986
7020	T2G	9392
7020	T2G	585
7020	T2G	9562
7020	T2G	79838
7020	T2G	728294
7020	T2G	51678
7020	T2G	80315
7020	T2G	79703
7020	T2G	84842
7020	T2G	6895
7020	T2G	11200
7020	T2G	4173
7020	T2G	8100
7020	T2G	10981
7020	T2G	5777
7020	T2G	22893
7020	T2G	57508
7020	T2G	1606
7020	T2G	51191
7020	T2G	100127889
7020	T2G	26007
7020	T2G	205428
7020	T2G	25948
7020	T2G	4681
7020	T2G	1026
7020	T2G	4690
7020	T2G	2195
7020	T2G	899
7020	T2G	11244
7020	T2G	11001
7020	T2G	6147
7020	T2G	3112
7020	T2G	5424
7020	T2G	80313
7020	T2G	26505
7020	T2G	6150
7020	T2G	25864
7020	T2G	3455
7020	T2G	29920
7020	T2G	8359
7020	T2G	11075
7020	T2G	26577
7020	T2G	646019
7020	T2G	55773
7020	T2G	23178
7020	T2G	55237
7020	T2G	10097
7020	T2G	23189
7020	T2G	23043
7020	T2G	120
7020	T2G	10101
7020	T2G	3399
7020	T2G	94234
7020	T2G	10099
7020	T2G	100529251
7020	T2G	541565
7020	T2G	29919
7020	T2G	9741
7020	T2G	119385
7020	T2G	9946
7020	T2G	51496
7020	T2G	5335
7020	T2G	8407
7020	T2G	29087
7020	T2G	51022
7020	T2G	23250
7020	T2G	4641
7020	T2G	355
7020	T2G	5584
7020	T2G	283377
7020	T2G	51250
7020	T2G	25847
7020	T2G	28232
7020	T2G	135458
7020	T2G	9524
7020	T2G	54708
7020	T2G	118429
7020	T2G	1285
7020	T2G	4651
7020	T2G	861
7020	T2G	85439
7020	T2G	3658
7020	T2G	10425
7020	T2G	10273
7020	T2G	81669
7020	T2G	84665
7020	T2G	25841
7020	T2G	26030
7020	T2G	122786
7020	T2G	5357
7020	T2G	23367
7020	T2G	27130
7020	T2G	7431
7020	T2G	54681
7020	T2G	6612
7020	T2G	80218
7020	T2G	1912
7020	T2G	7726
7020	T2G	8877
7020	T2G	84876
7020	T2G	10188
7020	T2G	3708
7020	T2G	23564
7020	T2G	10435
7020	T2G	64321
7020	T2G	399687
7020	T2G	84900
7020	T2G	54602
7020	T2G	84812
7020	T2G	928
7020	T2G	400673
7020	T2G	388407
7020	T2G	10280
7020	T2G	23301
7020	T2G	5621
7020	T2G	8317
7020	T2G	80741
7020	T2G	404550
7020	T2G	24139
7020	T2G	54887
7020	T2G	6907
7020	T2G	966
7020	T2G	54541
7020	T2G	5730
7020	T2G	6804
7020	T2G	51371
7020	T2G	29925
7020	T2G	8884
7020	T2G	6613
7020	T2G	4999
7020	T2G	64090
7020	T2G	221927
7020	T2G	7027
7020	T2G	26050
7020	T2G	201191
7020	T2G	23142
7020	T2G	10555
7020	T2G	27153
7020	T2G	1191
7020	T2G	8761
7020	T2G	23456
7020	T2G	59349
7020	T2G	116984
7020	T2G	84188
7020	T2G	1262
7020	T2G	83877
7020	T2G	83463
7020	T2G	8795
7020	T2G	9135
7020	T2G	58190
7020	T2G	100302736
7020	T2G	55593
7020	T2G	8570
7020	T2G	1050
7020	T2G	1329
7020	T2G	55734
7020	T2G	3575
7020	T2G	55039
7020	T2G	100131378
7020	T2G	51684
7020	T2G	80005
7020	T2G	25822
7020	T2G	56834
7020	T2G	148479
7020	T2G	63917
7020	T2G	10211
7020	T2G	163590
7020	T2G	57128
7020	T2G	57178
7020	T2G	23586
7020	T2G	57418
7020	T2G	84079
7020	T2G	1289
7020	T2G	11153
7020	T2G	1029
7020	T2G	64864
7020	T2G	514
7020	T2G	9601
7020	T2G	84905
7020	T2G	80003
7020	T2G	55785
7020	T2G	3632
7020	T2G	10131
7020	T2G	23467
7020	T2G	3110
7020	T2G	5905
7020	T2G	55143
7020	T2G	93380
7020	T2G	51228
7020	T2G	8038
7020	T2G	80144
7020	T2G	8816
7020	T2G	51279
7020	T2G	54780
7020	T2G	54874
7020	T2G	60625
7020	T2G	54455
7020	T2G	5122
7020	T2G	1525
7020	T2G	6464
7020	T2G	9126
7020	T2G	54443
7020	T2G	11000
7020	T2G	4552
7020	T2G	26995
7020	T2G	23246
7020	T2G	123
7020	T2G	4212
7020	T2G	5099
7020	T2G	9742
7020	T2G	214
7020	T2G	1789
7020	T2G	25805
7020	T2G	5869
7020	T2G	9320
7020	T2G	11332
7020	T2G	84667
7020	T2G	151188
7020	T2G	57472
7020	T2G	8301
7020	T2G	3024
7020	T2G	2395
7020	T2G	64318
7020	T2G	5827
7020	T2G	55973
7020	T2G	10838
7020	T2G	6323
7020	T2G	1889
7020	T2G	81688
7020	T2G	8853
7020	T2G	286451
7020	T2G	55915
7020	T2G	7841
7020	T2G	90313
7020	T2G	9080
7020	T2G	83892
7020	T2G	8870
7020	T2G	1465
7020	T2G	8517
7020	T2G	3029
7020	T2G	23310
7020	T2G	11072
7020	T2G	1244
7020	T2G	79848
7020	T2G	2230
7020	T2G	5902
7020	T2G	55852
7020	T2G	7483
7020	T2G	286336
7020	T2G	8237
7020	T2G	5591
7020	T2G	6247
7020	T2G	10276
7020	T2G	55349
7020	T2G	6836
7020	T2G	84070
7020	T2G	152877
7020	T2G	440138
7020	T2G	23177
7020	T2G	644096
7020	T2G	284697
7020	T2G	79829
7020	T2G	2875
7020	T2G	148327
7020	T2G	6894
7020	T2G	84085
7020	T2G	489
7020	T2G	79671
7020	T2G	4673
7020	T2G	388743
7020	T2G	147694
7020	T2G	2131
7020	T2G	4087
7020	T2G	137695
7020	T2G	1382
7020	T2G	2303
7020	T2G	57498
7020	T2G	26502
7020	T2G	60385
7020	T2G	129831
7020	T2G	5082
7020	T2G	29948
7020	T2G	23463
7020	T2G	84851
7020	T2G	5154
7020	T2G	9091
7020	T2G	9814
7020	T2G	8402
7020	T2G	10492
7020	T2G	5150
7020	T2G	51538
7020	T2G	788
7020	T2G	8651
7020	T2G	6764
7020	T2G	64220
7020	T2G	55294
7020	T2G	55186
7020	T2G	22847
7020	T2G	80223
7020	T2G	23133
7020	T2G	3352
7020	T2G	261726
7020	T2G	11253
7020	T2G	26993
7020	T2G	8859
7020	T2G	55611
7020	T2G	83442
7020	T2G	139596
7020	T2G	6195
7020	T2G	23162
7020	T2G	2109
7020	T2G	22884
7020	T2G	79033
7020	T2G	55250
7020	T2G	10207
7020	T2G	6619
7020	T2G	2768
7020	T2G	11215
7020	T2G	79892
7020	T2G	4296
7020	T2G	353
7020	T2G	347902
7020	T2G	10928
7020	T2G	2125
7020	T2G	3638
7020	T2G	10560
7020	T2G	116969
7020	T2G	51368
7020	T2G	4209
7020	T2G	4430
7020	T2G	55213
7020	T2G	1535
7020	T2G	257019
7020	T2G	5330
7020	T2G	160897
7020	T2G	9662
7020	T2G	51222
7020	T2G	1185
7020	T2G	8878
7020	T2G	4122
7020	T2G	84058
7020	T2G	84287
7020	T2G	694
7020	T2G	3956
7020	T2G	84320
7020	T2G	5978
7020	T2G	4582
7020	T2G	7005
7020	T2G	3418
7020	T2G	54964
7020	T2G	55723
7020	T2G	339745
7020	T2G	65062
7020	T2G	663
7020	T2G	60678
7020	T2G	51752
7020	T2G	5519
7020	T2G	85461
7020	T2G	643338
7020	T2G	10944
7020	T2G	146057
7020	T2G	116236
7020	T2G	6919
7020	T2G	100144748
7020	T2G	5565
7020	T2G	64423
7020	T2G	22914
7020	T2G	7791
7020	T2G	5893
7020	T2G	4354
7020	T2G	23607
7020	T2G	1487
7020	T2G	57684
7020	T2G	7448
7020	T2G	10227
7020	T2G	56996
7020	T2G	4157
7020	T2G	165918
7020	T2G	126282
7020	T2G	4179
7020	T2G	55809
7020	T2G	9554
7020	T2G	54436
7020	T2G	133619
7020	T2G	51166
7020	T2G	388531
7020	T2G	1305
7020	T2G	29107
7020	T2G	5901
7020	T2G	165186
7020	T2G	3622
7020	T2G	8887
7020	T2G	121457
7020	T2G	889
7020	T2G	29946
7020	T2G	51108
7020	T2G	3912
7020	T2G	9022
7020	T2G	2037
7020	T2G	100529063
7020	T2G	6839
7020	T2G	8189
7020	T2G	10500
7020	T2G	23673
7020	T2G	3241
7020	T2G	23659
7020	T2G	999
7020	T2G	252995
7020	T2G	5269
7020	T2G	378925
7020	T2G	9563
7020	T2G	23474
7020	T2G	6426
7020	T2G	4487
7020	T2G	11154
7020	T2G	27010
7020	T2G	84875
7020	T2G	57182
7020	T2G	83939
7020	T2G	57670
7020	T2G	4686
7020	T2G	1998
7020	T2G	7039
7020	T2G	3205
7020	T2G	222484
7020	T2G	23071
7020	T2G	10412
7020	T2G	83451
7020	T2G	51194
7020	T2G	9877
7020	T2G	51061
7020	T2G	23237
7020	T2G	80346
7020	T2G	8500
7020	T2G	22836
7020	T2G	6001
7020	T2G	10272
7020	T2G	1907
7020	T2G	83941
7020	T2G	57530
7020	T2G	6595
7020	T2G	9552
7020	T2G	54832
7020	T2G	201134
7020	T2G	55366
7020	T2G	84619
7020	T2G	92579
7020	T2G	6167
7020	T2G	11194
7020	T2G	6722
7020	T2G	114569
7020	T2G	54858
7020	T2G	23317
7020	T2G	9960
7020	T2G	114879
7020	T2G	23034
7020	T2G	9168
7020	T2G	2033
7020	T2G	131616
7020	T2G	5073
7020	T2G	90342
7020	T2G	84929
7020	T2G	9252
7020	T2G	81889
7020	T2G	9748
7020	T2G	9031
7020	T2G	136332
7020	T2G	339456
7020	T2G	11152
7020	T2G	134549
7020	T2G	4013
7020	T2G	1846
7020	T2G	196996
7020	T2G	3104
7020	T2G	5994
7020	T2G	11193
7020	T2G	2730
7020	T2G	22849
7020	T2G	26173
7020	T2G	11009
7020	T2G	79735
7020	T2G	55038
7020	T2G	10585
7020	T2G	7403
7020	T2G	100526693
7020	T2G	28991
7020	T2G	51111
7020	T2G	11022
7020	T2G	124641
7020	T2G	54806
7020	T2G	5711
7020	T2G	10865
7020	T2G	154743
7020	T2G	4802
7020	T2G	57088
7020	T2G	2709
7020	T2G	57089
7020	T2G	4583
7020	T2G	3717
7020	T2G	282679
7020	T2G	6398
7020	T2G	150274
7020	T2G	7298
7020	T2G	9064
7020	T2G	9701
7020	T2G	64770
7020	T2G	4241
7020	T2G	8013
7020	T2G	410
7020	T2G	64718
7020	T2G	387263
7020	T2G	8554
7020	T2G	7084
7020	T2G	153768
7020	T2G	302
7020	T2G	57465
7020	T2G	25930
7020	T2G	164091
7020	T2G	121340
7020	T2G	23363
7020	T2G	51294
7020	T2G	91828
7020	T2G	55621
7020	T2G	22808
7020	T2G	80339
7020	T2G	102800317
7020	T2G	55072
7020	T2G	29855
7020	T2G	1495
7020	T2G	8535
7020	T2G	79628
7020	T2G	11264
7020	T2G	26086
7020	T2G	56172
7020	T2G	23569
7020	T2G	51150
7020	T2G	27244
7020	T2G	60312
7020	T2G	11044
7020	T2G	54663
7020	T2G	5813
7020	T2G	389524
7020	T2G	4756
7020	T2G	3958
7020	T2G	55830
7020	T2G	53339
7020	T2G	79729
7020	T2G	100130733
7020	T2G	587
7020	T2G	57475
7020	T2G	343521
7020	T2G	29915
7020	T2G	55034
7020	T2G	92235
7020	T2G	56905
7020	T2G	7786
7020	T2G	80227
7020	T2G	146223
7020	T2G	1836
7020	T2G	57585
7020	T2G	23435
7020	T2G	6780
7020	T2G	56033
7020	T2G	10318
7020	T2G	391
7020	T2G	63897
7020	T2G	79856
7020	T2G	1870
7020	T2G	5426
7020	T2G	2027
7020	T2G	1396
7020	T2G	51582
7020	T2G	169200
7020	T2G	23580
7020	T2G	6507
7020	T2G	9275
7020	T2G	51329
7020	T2G	5918
7020	T2G	55295
7020	T2G	51252
7020	T2G	54961
7020	T2G	57630
7020	T2G	64780
7020	T2G	8548
7020	T2G	10090
7020	T2G	117584
7020	T2G	152519
7020	T2G	115509
7020	T2G	5378
7020	T2G	23753
7020	T2G	200734
7020	T2G	26207
7020	T2G	338692
7020	T2G	4642
7020	T2G	7477
7020	T2G	91404
7020	T2G	6217
7020	T2G	4917
7020	T2G	80325
7020	T2G	3693
7020	T2G	25844
7020	T2G	2286
7020	T2G	9572
7020	T2G	6303
7020	T2G	55558
7020	T2G	64210
7020	T2G	56994
7020	T2G	4026
7020	T2G	5790
7020	T2G	222255
7020	T2G	2275
7020	T2G	57209
7020	T2G	100134444
7020	T2G	51661
7020	T2G	55437
7020	T2G	51335
7020	T2G	5682
7020	T2G	85025
7020	T2G	51087
7020	T2G	8939
7020	T2G	31
7020	T2G	4012
7020	T2G	51067
7020	T2G	26263
7020	T2G	3860
7020	T2G	128153
7020	T2G	4245
7020	T2G	347734
7020	T2G	27315
7020	T2G	166968
7020	T2G	1111
7020	T2G	80012
7020	T2G	25809
7020	T2G	27044
7020	T2G	2683
7020	T2G	10134
7020	T2G	1431
7020	T2G	9718
7020	T2G	57552
7020	T2G	123879
7020	T2G	9404
7020	T2G	5562
7020	T2G	1039
7020	T2G	84924
7020	T2G	5325
7020	T2G	1316
7020	T2G	80213
7020	T2G	2319
7020	T2G	10092
7020	T2G	55146
7020	T2G	4720
7020	T2G	84254
7020	T2G	1181
7020	T2G	309
7020	T2G	10165
7020	T2G	6609
7020	T2G	2040
7020	T2G	2006
7020	T2G	4351
7020	T2G	56257
7020	T2G	283643
7020	T2G	6774
7020	T2G	8871
7020	T2G	1822
7020	T2G	146050
7020	T2G	10260
7020	T2G	51559
7020	T2G	3074
7020	T2G	6924
7020	T2G	11278
7020	T2G	3303
7020	T2G	255758
7020	T2G	2810
7020	T2G	25861
7020	T2G	2644
7020	T2G	57217
7020	T2G	7320
7020	T2G	115209
7020	T2G	221895
7020	T2G	7109
7020	T2G	55771
7020	T2G	1687
7020	T2G	131601
7020	T2G	55660
7020	T2G	10625
7020	T2G	8974
7020	T2G	4343
7020	T2G	55159
7020	T2G	5175
7020	T2G	5828
7020	T2G	221806
7020	T2G	6490
7020	T2G	10294
7020	T2G	51136
7020	T2G	54926
7020	T2G	57192
7020	T2G	84326
7020	T2G	6872
7020	T2G	23623
7020	T2G	9113
7020	T2G	51160
7020	T2G	7251
7020	T2G	9329
7020	T2G	5339
7020	T2G	374819
7020	T2G	51655
7020	T2G	55379
7020	T2G	55132
7020	T2G	284325
7020	T2G	358
7020	T2G	2670
7020	T2G	8881
7020	T2G	57643
7020	T2G	23303
7020	T2G	5916
7020	T2G	3177
7020	T2G	10232
7020	T2G	81894
7020	T2G	79602
7020	T2G	286148
7020	T2G	51377
7020	T2G	27013
7020	T2G	9569
7020	T2G	284695
7020	T2G	283237
7020	T2G	146547
7020	T2G	9640
7020	T2G	1635
7020	T2G	221
7020	T2G	3092
7020	T2G	135250
7020	T2G	113146
7020	T2G	9401
7020	T2G	9355
7020	T2G	55054
7020	T2G	84817
7020	T2G	24147
7020	T2G	81605
7020	T2G	54664
7020	T2G	10998
7020	T2G	253725
7020	T2G	7752
7020	T2G	7879
7020	T2G	5395
7020	T2G	6257
7020	T2G	399909
7020	T2G	23350
7020	T2G	653319
7020	T2G	1663
7020	T2G	4719
7020	T2G	64781
7020	T2G	839
7020	T2G	1441
7020	T2G	197407
7020	T2G	55860
7020	T2G	4678
7020	T2G	7546
7020	T2G	1203
7020	T2G	2778
7020	T2G	27075
7020	T2G	84501
7020	T2G	51265
7020	T2G	51635
7020	T2G	2627
7020	T2G	1613
7020	T2G	9807
7020	T2G	55117
7020	T2G	84896
7020	T2G	10603
7020	T2G	5106
7020	T2G	54752
7020	T2G	8396
7020	T2G	55893
7020	T2G	123803
7020	T2G	7633
7020	T2G	11083
7020	T2G	9139
7020	T2G	9968
7020	T2G	64065
7020	T2G	4548
7020	T2G	155054
7020	T2G	1719
7020	T2G	9792
7020	T2G	5558
7020	T2G	5211
7020	T2G	29929
7020	T2G	6236
7020	T2G	26031
7020	T2G	54896
7020	T2G	79576
7020	T2G	85403
7020	T2G	259307
7020	T2G	65999
7020	T2G	148867
7020	T2G	94134
7020	T2G	7542
7020	T2G	167153
7020	T2G	51741
7020	T2G	687
7020	T2G	3955
7020	T2G	113130
7020	T2G	23129
7020	T2G	284439
7020	T2G	78999
7020	T2G	23281
7020	T2G	3840
7020	T2G	1946
7020	T2G	23328
7020	T2G	8555
7020	T2G	9759
7020	T2G	79363
7020	T2G	3151
7020	T2G	5327
7020	T2G	337867
7020	T2G	60526
7020	T2G	85456
7020	T2G	91544
7020	T2G	147040
7020	T2G	79621
7020	T2G	5296
7020	T2G	64375
7020	T2G	3336
7020	T2G	126231
7020	T2G	168433
7020	T2G	23042
7020	T2G	6714
7020	T2G	23067
7020	T2G	9054
7020	T2G	1800
7020	T2G	2671
7020	T2G	1653
7020	T2G	10921
7020	T2G	1468
7020	T2G	100303755
7020	T2G	9529
7020	T2G	7049
7020	T2G	9679
7020	T2G	7169
7020	T2G	3417
7020	T2G	90736
7020	T2G	22902
7020	T2G	100532731
7020	T2G	29890
7020	T2G	27301
7020	T2G	7337
7020	T2G	83544
7020	T2G	54475
7020	T2G	6720
7020	T2G	170394
7020	T2G	1212
7020	T2G	5721
7020	T2G	2621
7020	T2G	83857
7020	T2G	90102
7020	T2G	9146
7020	T2G	5510
7020	T2G	100528021
7020	T2G	23048
7020	T2G	80067
7020	T2G	23294
7020	T2G	8462
7020	T2G	23612
7020	T2G	6173
7020	T2G	1849
7020	T2G	221416
7020	T2G	8829
7020	T2G	152137
7020	T2G	63827
7020	T2G	26048
7020	T2G	64853
7020	T2G	1364
7020	T2G	50862
7020	T2G	2870
7020	T2G	80235
7020	T2G	4524
7020	T2G	1263
7020	T2G	8242
7020	T2G	23405
7020	T2G	170463
7020	T2G	7531
7020	T2G	134637
7020	T2G	4259
7020	T2G	10116
7020	T2G	286256
7020	T2G	1829
7020	T2G	25837
7020	T2G	79697
7020	T2G	1489
7020	T2G	5292
7020	T2G	8239
7020	T2G	7884
7020	T2G	8266
7020	T2G	81621
7020	T2G	56901
7020	T2G	10201
7020	T2G	6621
7020	T2G	6129
7020	T2G	26509
7020	T2G	56672
7020	T2G	24142
7020	T2G	259232
7020	T2G	201294
7020	T2G	6385
7020	T2G	55561
7020	T2G	55066
7020	T2G	8942
7020	T2G	51184
7020	T2G	80017
7020	T2G	161742
7020	T2G	130074
7020	T2G	51455
7020	T2G	1491
7020	T2G	22809
7020	T2G	9895
7020	T2G	92521
7020	T2G	57332
7020	T2G	84986
7020	T2G	7410
7020	T2G	7037
7020	T2G	283232
7020	T2G	554
7020	T2G	64411
7020	T2G	9249
7020	T2G	55872
7020	T2G	115004
7020	T2G	55187
7020	T2G	10927
7020	T2G	79943
7020	T2G	387778
7020	T2G	11235
7020	T2G	57655
7020	T2G	8636
7020	T2G	3985
7020	T2G	65080
7020	T2G	2107
7020	T2G	3320
7020	T2G	3975
7020	T2G	63898
7020	T2G	124997
7020	T2G	2022
7020	T2G	26130
7020	T2G	7699
7020	T2G	22934
7020	T2G	51239
7020	T2G	1478
7020	T2G	8492
7020	T2G	7358
7020	T2G	4017
7020	T2G	8562
7020	T2G	7511
7020	T2G	84333
7020	T2G	80020
7020	T2G	57404
7020	T2G	55236
7020	T2G	374403
7020	T2G	3033
7020	T2G	51283
7020	T2G	195828
7020	T2G	150726
7020	T2G	2940
7020	T2G	6652
7020	T2G	100113407
7020	T2G	80308
7020	T2G	8898
7020	T2G	9853
7020	T2G	5884
7020	T2G	7562
7020	T2G	6929
7020	T2G	5054
7020	T2G	221336
7020	T2G	9941
7020	T2G	51765
7020	T2G	5163
7020	T2G	220323
7020	T2G	9943
7020	T2G	5888
7020	T2G	29781
7020	T2G	8635
7020	T2G	57639
7020	T2G	550
7020	T2G	220988
7020	T2G	5025
7020	T2G	629
7020	T2G	284613
7020	T2G	118738
7020	T2G	64866
7020	T2G	7923
7020	T2G	602
7020	T2G	116238
7020	T2G	79649
7020	T2G	84641
7020	T2G	54853
7020	T2G	4926
7020	T2G	55604
7020	T2G	100526783
7020	T2G	26009
7020	T2G	4705
7020	T2G	58529
7020	T2G	114793
7020	T2G	5903
7020	T2G	3980
7020	T2G	1632
7020	T2G	831
7020	T2G	7581
7020	T2G	3339
7020	T2G	29126
7020	T2G	84618
7020	T2G	54058
7020	T2G	8803
7020	T2G	6810
7020	T2G	23333
7020	T2G	5116
7020	T2G	55703
7020	T2G	960
7020	T2G	3678
7020	T2G	219736
7020	T2G	9726
7020	T2G	10422
7020	T2G	8839
7020	T2G	4923
7020	T2G	157506
7020	T2G	9615
7020	T2G	7504
7020	T2G	64759
7020	T2G	257364
7020	T2G	4253
7020	T2G	202915
7020	T2G	79001
7020	T2G	1991
7020	T2G	84991
7020	T2G	7468
7020	T2G	10947
7020	T2G	144699
7020	T2G	10818
7020	T2G	84458
7020	T2G	51237
7020	T2G	10423
7020	T2G	91683
7020	T2G	115992
7020	T2G	51319
7020	T2G	284119
7020	T2G	9382
7020	T2G	7068
7020	T2G	8476
7020	T2G	51631
7020	T2G	22992
7020	T2G	1141
7020	T2G	1294
7020	T2G	83450
7020	T2G	55105
7020	T2G	7770
7020	T2G	10253
7020	T2G	2764
7020	T2G	4899
7020	T2G	2197
7020	T2G	1838
7020	T2G	1743
7020	T2G	8601
7020	T2G	80761
7020	T2G	10365
7020	T2G	23196
7020	T2G	7066
7020	T2G	27440
7020	T2G	331
7020	T2G	4289
7020	T2G	2856
7020	T2G	143
7020	T2G	6549
7020	T2G	47
7020	T2G	2289
7020	T2G	11007
7020	T2G	29966
7020	T2G	79144
7020	T2G	8916
7020	T2G	84067
7020	T2G	53405
7020	T2G	85446
7020	T2G	100271849
7020	T2G	7422
7020	T2G	64651
7020	T2G	29904
7020	T2G	80198
7020	T2G	83985
7020	T2G	5899
7020	T2G	93487
7020	T2G	7016
7020	T2G	9731
7020	T2G	9150
7020	T2G	130814
7020	T2G	23390
7020	T2G	4904
7020	T2G	57116
7020	T2G	51439
7020	T2G	6559
7020	T2G	55625
7020	T2G	285668
7020	T2G	95
7020	T2G	114794
7020	T2G	6452
7020	T2G	10695
7020	T2G	4795
7020	T2G	6204
7020	T2G	7090
7020	T2G	114803
7020	T2G	5274
7020	T2G	126272
7020	T2G	81550
7020	T2G	79758
7020	T2G	131965
7020	T2G	6647
7020	T2G	8621
7020	T2G	55690
7020	T2G	23408
7020	T2G	824
7020	T2G	3164
7020	T2G	10274
7020	T2G	55520
7020	T2G	153339
7020	T2G	7779
7020	T2G	6901
7020	T2G	27229
7020	T2G	253769
7020	T2G	4163
7020	T2G	10988
7020	T2G	255967
7020	T2G	150468
7020	T2G	339761
7020	T2G	389170
7020	T2G	4810
7020	T2G	4097
7020	T2G	10130
7020	T2G	57513
7020	T2G	257397
7020	T2G	84838
7020	T2G	4975
7020	T2G	79759
7020	T2G	51084
7020	T2G	8928
7020	T2G	5496
7020	T2G	3030
7020	T2G	11145
7020	T2G	6405
7020	T2G	57580
7020	T2G	283130
7020	T2G	23005
7020	T2G	2782
7020	T2G	10855
7020	T2G	220359
7020	T2G	6480
7020	T2G	6498
7020	T2G	115817
7020	T2G	4849
7020	T2G	1374
7020	T2G	2295
7020	T2G	64979
7020	T2G	79982
7020	T2G	4502
7020	T2G	51306
7020	T2G	3192
7020	T2G	2017
7020	T2G	9101
7020	T2G	140738
7020	T2G	4152
7020	T2G	55738
7020	T2G	57140
7020	T2G	5003
7020	T2G	54958
7020	T2G	9533
7020	T2G	7204
7020	T2G	55789
7020	T2G	81790
7020	T2G	7165
7020	T2G	7174
7020	T2G	22856
7020	T2G	2132
7020	T2G	3916
7020	T2G	4217
7020	T2G	9260
7020	T2G	91373
7020	T2G	4007
7020	T2G	55432
7020	T2G	3691
7020	T2G	253943
7020	T2G	9779
7020	T2G	55122
7020	T2G	54785
7020	T2G	56952
7020	T2G	55742
7020	T2G	80196
7020	T2G	9990
7020	T2G	342132
7020	T2G	3954
7020	T2G	153830
7020	T2G	23613
7020	T2G	196792
7020	T2G	80705
7020	T2G	599
7020	T2G	201292
7020	T2G	58476
7020	T2G	283149
7020	T2G	10439
7020	T2G	57645
7020	T2G	5601
7020	T2G	4591
7020	T2G	126364
7020	T2G	1741
7020	T2G	10257
7020	T2G	55509
7020	T2G	56938
7020	T2G	5306
7020	T2G	8899
7020	T2G	29959
7020	T2G	2170
7020	T2G	23515
7020	T2G	79152
7020	T2G	202
7020	T2G	23286
7020	T2G	55183
7020	T2G	114932
7020	T2G	55605
7020	T2G	5164
7020	T2G	4697
7020	T2G	1843
7020	T2G	7046
7020	T2G	55075
7020	T2G	55209
7020	T2G	85364
7020	T2G	55671
7020	T2G	501
7020	T2G	1875
7020	T2G	4089
7020	T2G	9873
7020	T2G	1933
7020	T2G	2794
7020	T2G	8863
7020	T2G	3709
7020	T2G	10733
7020	T2G	9253
7020	T2G	10025
7020	T2G	6048
7020	T2G	734
7020	T2G	9319
7020	T2G	159013
7020	T2G	93611
7020	T2G	9274
7020	T2G	124245
7020	T2G	55701
7020	T2G	55653
7020	T2G	57674
7020	T2G	55152
7020	T2G	9429
7020	T2G	79412
7020	T2G	22883
7020	T2G	7711
7020	T2G	91433
7020	T2G	157378
7020	T2G	51013
7020	T2G	4129
7020	T2G	79571
7020	T2G	29922
7020	T2G	8099
7020	T2G	3052
7020	T2G	134145
7020	T2G	25798
7020	T2G	23077
7020	T2G	147744
7020	T2G	3995
7020	T2G	1474
7020	T2G	168507
7020	T2G	7270
7020	T2G	57567
7020	T2G	100124696
7020	T2G	54932
7020	T2G	286319
7020	T2G	146802
7020	T2G	8028
7020	T2G	79777
7020	T2G	60
7020	T2G	23253
7020	T2G	8683
7020	T2G	4799
7020	T2G	130916
7020	T2G	9462
7020	T2G	9706
7020	T2G	1466
7020	T2G	84872
7020	T2G	255394
7020	T2G	130813
7020	T2G	8507
7020	T2G	5604
7020	T2G	7803
7020	T2G	23304
7020	T2G	8614
7020	T2G	54361
7020	T2G	54468
7020	T2G	54809
7020	T2G	80318
7020	T2G	25897
7020	T2G	7587
7020	T2G	9925
7020	T2G	64115
7020	T2G	9258
7020	T2G	9913
7020	T2G	112476
7020	T2G	2803
7020	T2G	1612
7020	T2G	222068
7020	T2G	4752
7020	T2G	51128
7020	T2G	5933
7020	T2G	4715
7020	T2G	246175
7020	T2G	6280
7020	T2G	135892
7020	T2G	7086
7020	T2G	23384
7020	T2G	6193
[truncated: 949,470 more rows]
